# Supplementary material for: Transposable Element–Driven PIEZO Mutation Enhances Locust Flight in Plateau Hypoxia
Source: Adv Sci (Weinh). 2026 Jul 20:e76705. Online ahead of print. doi: 10.1002/advs.76705 (PMC13383693; doi:10.1002/advs.76705)
Supplement: Supplementary file 2 — Supporting File 2: advs76705‐sup‐0002‐TableS1‐S22.xlsx. [file ADVS-9999-e76705-s002.xlsx]

## Sheet: Table S1
Table S1. Summary of genome assembly and annotation for Locusta migratoria.
	This study	(Genome Research, 2024)	(Nature Genetics, 2025)
Genome assembly
Estimated genome size (Gb)	6.185	-	-
Assembled genome size (Gb)	6.138	6.304	7134
Number of contigs	2917	2831	28721
Contig N50 (bp)	13857810	54419411	2232395
Longest scaffold (bp)	981219373	991018619	1118529874
Chromosome number	12	12	12
Anchoring rate (%)	0.9939	0.9683	0.9156
GC content	0.4124	0.4155	0.4113
BUSCO of genome assembly	0.907	0.949	0.953
compleasm BUSCO of genome assembly	0.9583	0.9956	0.9941
Genome annotation
Percentage of repeat elements	0.7533	0.7657	-
Predicted gene models	18999	26636	18894
BUSCO of gene annotation	0.911	0.959	0.934
compleasm BUSCO of gene annotation	0.913	0.9613	0.9393
Average gene size (bp)	85097.5	69906.4	99911.8
Average number of exons per gene	6.58	4.86	7.71
Average exon size (bp)	211.48	232.81	199.48

## Sheet: Table S2
Table S2. Statistics for chromosome-level scaffolding of the locust genome.
Chromosome name	Total length (bp)	GC content (%)	Number of contigs	Number of genes
chr1	492053630	0.410982	290	1508
chr2	391110183	0.414598	221	1280
chr3	412011291	0.411114	130	1216
chr4	987397893	0.410588	347	3172
chr5	438405938	0.412649	203	1199
chr6	780601205	0.414955	59	1767
chr7	687013056	0.410228	181	1976
chr8	905887731	0.410524	189	3150
chr9	611701494	0.41189	391	1875
chr10	131909319	0.413879	25	545
chr11	115585140	0.416043	106	469
chr12	146407702	0.419429	367	603
Oriented	6,100,084,582 (99.39%)	-	2509	18760
Unanchored	37,575,128 (0.61%)	-	408	238
Total	6137659710	0.412351	2917	18998

## Sheet: Table S3
Table S3. Summary of genes with at least one exon having high repeat level in locust.
query	subject	identity	aligned Length	mismatch	gapopen	qstart	qend	sstart	send	evalue	bitscore	description
Lmi01g00050	sp|Q99315|YG31B_YEAST	28.474	734	486	19	3	721	610	1319	5.73e-81	285	Transposon Ty3-G Gag-Pol polyprotein OS=Saccharomyces cerevisiae (strain ATCC 204508 / S288c) OX=559292 GN=TY3B-G PE=1 SV=3
Lmi01g00060	-	-	-	-	-	-	-	-	-	-	-	-
Lmi01g00070	-	-	-	-	-	-	-	-	-	-	-	-
Lmi01g00120	-	-	-	-	-	-	-	-	-	-	-	-
Lmi01g00150	sp|Q08AW5|CG025_XENLA	32.461	382	232	6	26	386	27	403	9.02e-56	198	UPF0415 protein C7orf25 homolog OS=Xenopus laevis OX=8355 PE=2 SV=1
Lmi01g00220	sp|Q15031|SYLM_HUMAN	48.63	584	271	12	1348	1912	48	621	0	578	Probable leucine--tRNA ligase, mitochondrial OS=Homo sapiens OX=9606 GN=LARS2 PE=1 SV=2
Lmi01g00350	sp|P10978|POLX_TOBAC	33.309	1369	817	27	9	1334	8	1323	0	683	Retrovirus-related Pol polyprotein from transposon TNT 1-94 OS=Nicotiana tabacum OX=4097 PE=2 SV=1
Lmi01g00710	sp|Q9JKA9|HCN2_RAT	58.355	389	142	5	67	454	332	701	7.46e-154	462	Potassium/sodium hyperpolarization-activated cyclic nucleotide-gated channel 2 OS=Rattus norvegicus OX=10116 GN=Hcn2 PE=1 SV=3
Lmi01g00720	sp|Q92072|DNMT1_CHICK	63.229	737	264	3	299	1032	780	1512	0	937	DNA (cytosine-5)-methyltransferase 1 OS=Gallus gallus OX=9031 GN=DNMT1 PE=1 SV=1
Lmi01g00730	sp|Q24320|RPAB2_DROME	69.231	65	19	1	77	140	29	93	6.59e-22	88.2	DNA-directed RNA polymerases I, II, and III subunit RPABC2 OS=Drosophila melanogaster OX=7227 GN=RpII18 PE=2 SV=1
Lmi01g00800	-	-	-	-	-	-	-	-	-	-	-	-
Lmi01g00920	sp|P10394|POL4_DROME	34.826	201	124	3	2	202	542	735	1.31e-25	111	Retrovirus-related Pol polyprotein from transposon 412 OS=Drosophila melanogaster OX=7227 GN=POL PE=4 SV=1
Lmi01g00930	-	-	-	-	-	-	-	-	-	-	-	-
Lmi01g01040	-	-	-	-	-	-	-	-	-	-	-	-
Lmi01g01050	-	-	-	-	-	-	-	-	-	-	-	-
Lmi01g01100	-	-	-	-	-	-	-	-	-	-	-	-
Lmi01g01110	-	-	-	-	-	-	-	-	-	-	-	-
Lmi01g01130	sp|P08770|TRA1_MAIZE	29.442	197	121	4	120	300	234	428	4.94e-16	82	Putative AC transposase OS=Zea mays OX=4577 PE=2 SV=2
Lmi01g01190	-	-	-	-	-	-	-	-	-	-	-	-
Lmi01g01410	sp|G5ED00|ZIG8_CAEEL	27.027	222	142	6	185	394	53	266	5.45e-12	69.3	Zwei Ig domain protein zig-8 OS=Caenorhabditis elegans OX=6239 GN=zig-8 PE=1 SV=1
Lmi01g01420	-	-	-	-	-	-	-	-	-	-	-	-
Lmi01g01430	sp|Q8WZ42|TITIN_HUMAN	30.233	129	82	5	5	130	7725	7848	5.03e-06	48.9	Titin OS=Homo sapiens OX=9606 GN=TTN PE=1 SV=4
Lmi01g01550	sp|Q95SX7|RTBS_DROME	29.154	319	219	4	2	314	465	782	8.17e-34	134	Probable RNA-directed DNA polymerase from transposon BS OS=Drosophila melanogaster OX=7227 GN=RTase PE=2 SV=1
Lmi01g01660	sp|Q96LB3|IFT74_HUMAN	41.216	592	331	6	37	623	8	587	2.14e-144	435	Intraflagellar transport protein 74 homolog OS=Homo sapiens OX=9606 GN=IFT74 PE=1 SV=1
Lmi01g01760	sp|P21328|RTJK_DROME	34.043	141	93	0	5	145	469	609	5.73e-15	74.3	RNA-directed DNA polymerase from mobile element jockey OS=Drosophila melanogaster OX=7227 GN=pol PE=1 SV=1
Lmi01g01920	sp|P10394|POL4_DROME	27.083	144	103	1	2	143	1029	1172	2.37e-14	72.4	Retrovirus-related Pol polyprotein from transposon 412 OS=Drosophila melanogaster OX=7227 GN=POL PE=4 SV=1
Lmi01g01930	sp|P04323|POL3_DROME	40.719	334	189	4	1	331	301	628	1.28e-80	270	Retrovirus-related Pol polyprotein from transposon 17.6 OS=Drosophila melanogaster OX=7227 GN=pol PE=4 SV=1
Lmi01g01940	sp|Q87040|POL_SFVCP	28.866	97	66	2	244	339	118	212	4.63e-06	52	Pro-Pol polyprotein OS=Simian foamy virus (isolate chimpanzee) OX=298339 GN=pol PE=3 SV=1
Lmi01g01950	-	-	-	-	-	-	-	-	-	-	-	-
Lmi01g02050	sp|Q5RBG3|NSF1C_PONAB	44.29	359	169	10	24	375	35	369	8.18e-90	278	NSFL1 cofactor p47 OS=Pongo abelii OX=9601 GN=NSFL1C PE=2 SV=1
Lmi01g02100	sp|P0CT39|TF26_SCHPO	29.648	199	134	3	1	193	488	686	1.13e-23	104	Transposon Tf2-6 polyprotein OS=Schizosaccharomyces pombe (strain 972 / ATCC 24843) OX=284812 GN=Tf2-6 PE=3 SV=1
Lmi01g02110	sp|Q95SX7|RTBS_DROME	36.364	132	82	2	2	133	530	659	1.07e-20	90.5	Probable RNA-directed DNA polymerase from transposon BS OS=Drosophila melanogaster OX=7227 GN=RTase PE=2 SV=1
Lmi01g02180	sp|P04146|COPIA_DROME	25.737	373	249	11	67	425	220	578	9.54e-24	107	Copia protein OS=Drosophila melanogaster OX=7227 GN=GIP PE=1 SV=3
Lmi01g02190	sp|P10978|POLX_TOBAC	34.259	108	70	1	1	108	599	705	2.45e-18	84	Retrovirus-related Pol polyprotein from transposon TNT 1-94 OS=Nicotiana tabacum OX=4097 PE=2 SV=1
Lmi01g02550	-	-	-	-	-	-	-	-	-	-	-	-
Lmi01g02610	sp|A2A825|CPLN2_MOUSE	46.923	130	65	2	89	214	39	168	3.03e-35	130	Ciliogenesis and planar polarity effector 2 OS=Mus musculus OX=10090 GN=Cplane2 PE=3 SV=1
Lmi01g02720	-	-	-	-	-	-	-	-	-	-	-	-
Lmi01g02740	sp|Q8AVM5|VPP1_XENLA	52.996	851	362	11	67	904	1	826	0	893	V-type proton ATPase 116 kDa subunit a1 OS=Xenopus laevis OX=8355 GN=atp6v0a1 PE=2 SV=1
Lmi01g02780	-	-	-	-	-	-	-	-	-	-	-	-
Lmi01g02980	sp|Q99315|YG31B_YEAST	27.485	342	212	12	25	342	1088	1417	5.9e-21	100	Transposon Ty3-G Gag-Pol polyprotein OS=Saccharomyces cerevisiae (strain ATCC 204508 / S288c) OX=559292 GN=TY3B-G PE=1 SV=3
Lmi01g03100	sp|Q6P9I7|SMC6_XENLA	30.377	823	535	12	133	934	85	890	3.48e-114	380	Structural maintenance of chromosomes protein 6 OS=Xenopus laevis OX=8355 GN=smc6 PE=2 SV=1
Lmi01g03360	-	-	-	-	-	-	-	-	-	-	-	-
Lmi01g03460	sp|Q9V7U0|RESIL_DROME	46.479	71	36	2	65	135	339	407	1.1e-11	65.9	Pro-resilin OS=Drosophila melanogaster OX=7227 GN=resilin PE=1 SV=1
Lmi01g03690	sp|Q9H5Z1|DHX35_HUMAN	58.258	666	271	4	186	846	24	687	0	817	Probable ATP-dependent RNA helicase DHX35 OS=Homo sapiens OX=9606 GN=DHX35 PE=1 SV=2
Lmi01g03710	sp|P10394|POL4_DROME	26.619	139	91	4	5	134	248	384	1.18e-07	52.8	Retrovirus-related Pol polyprotein from transposon 412 OS=Drosophila melanogaster OX=7227 GN=POL PE=4 SV=1
Lmi01g03720	-	-	-	-	-	-	-	-	-	-	-	-
Lmi01g03740	sp|P04323|POL3_DROME	43.885	139	70	2	2	140	506	636	2.78e-27	112	Retrovirus-related Pol polyprotein from transposon 17.6 OS=Drosophila melanogaster OX=7227 GN=pol PE=4 SV=1
Lmi01g03750	-	-	-	-	-	-	-	-	-	-	-	-
Lmi01g03780	sp|Q9UR07|TF211_SCHPO	26.174	298	203	8	1	288	946	1236	6.22e-22	99.8	Transposon Tf2-11 polyprotein OS=Schizosaccharomyces pombe (strain 972 / ATCC 24843) OX=284812 GN=Tf2-11 PE=3 SV=1
Lmi01g03800	sp|P0CT40|TF29_SCHPO	24.49	98	73	1	7	103	1038	1135	5.53e-06	47.4	Transposon Tf2-9 polyprotein OS=Schizosaccharomyces pombe (strain 972 / ATCC 24843) OX=284812 GN=Tf2-9 PE=3 SV=1
Lmi01g03810	sp|P20825|POL2_DROME	38.095	105	60	1	13	117	524	623	8.46e-17	79.3	Retrovirus-related Pol polyprotein from transposon 297 OS=Drosophila melanogaster OX=7227 GN=pol PE=4 SV=1
Lmi01g03820	sp|Q14833|GRM4_HUMAN	22.747	466	298	19	1084	1511	51	492	4.99e-20	100	Metabotropic glutamate receptor 4 OS=Homo sapiens OX=9606 GN=GRM4 PE=2 SV=1
Lmi01g03890	-	-	-	-	-	-	-	-	-	-	-	-
Lmi01g03920	sp|O15018|PDZD2_HUMAN	53.933	89	38	1	533	621	584	669	2.76e-19	96.7	PDZ domain-containing protein 2 OS=Homo sapiens OX=9606 GN=PDZD2 PE=1 SV=4
Lmi01g03930	sp|Q02224|CENPE_HUMAN	46.437	435	202	10	5	426	7	423	1.55e-100	359	Centromere-associated protein E OS=Homo sapiens OX=9606 GN=CENPE PE=1 SV=2
Lmi01g04070	sp|O00370|LORF2_HUMAN	32.414	145	94	4	1	142	613	756	8.63e-11	63.2	LINE-1 retrotransposable element ORF2 protein OS=Homo sapiens OX=9606 PE=1 SV=1
Lmi01g04090	sp|Q06852|SLAP1_HUNT2	35.62	379	196	11	259	608	1516	1875	1.03e-23	113	Cell surface glycoprotein 1 OS=Hungateiclostridium thermocellum (strain ATCC 27405 / DSM 1237 / JCM 9322 / NBRC 103400 / NCIMB 10682 / NRRL B-4536 / VPI 7372) OX=203119 GN=olpB PE=3 SV=2
Lmi01g04130	sp|O17449|TBB1_MANSE	93.779	434	27	0	1	434	1	434	0	847	Tubulin beta-1 chain OS=Manduca sexta OX=7130 PE=2 SV=1
Lmi01g04180	-	-	-	-	-	-	-	-	-	-	-	-
Lmi01g04240	-	-	-	-	-	-	-	-	-	-	-	-
Lmi01g04480	sp|P05552|ADF1_DROME	39.56	91	47	2	132	222	17	99	1.61e-10	64.3	Transcription factor Adf-1 OS=Drosophila melanogaster OX=7227 GN=Adf1 PE=2 SV=2
Lmi01g04590	sp|Q7LHG5|YI31B_YEAST	44.706	255	134	2	1	255	645	892	1.97e-64	220	Transposon Ty3-I Gag-Pol polyprotein OS=Saccharomyces cerevisiae (strain ATCC 204508 / S288c) OX=559292 GN=TY3B-I PE=1 SV=2
Lmi01g04600	sp|P0CT39|TF26_SCHPO	26.038	530	347	13	3	491	713	1238	8.8e-42	165	Transposon Tf2-6 polyprotein OS=Schizosaccharomyces pombe (strain 972 / ATCC 24843) OX=284812 GN=Tf2-6 PE=3 SV=1
Lmi01g04610	-	-	-	-	-	-	-	-	-	-	-	-
Lmi01g04630	-	-	-	-	-	-	-	-	-	-	-	-
Lmi01g04900	sp|Q26457|LA_AEDAL	46.132	349	172	7	152	493	29	368	1.02e-86	275	La protein homolog OS=Aedes albopictus OX=7160 PE=1 SV=1
Lmi01g04980	-	-	-	-	-	-	-	-	-	-	-	-
Lmi01g05050	-	-	-	-	-	-	-	-	-	-	-	-
Lmi01g05110	-	-	-	-	-	-	-	-	-	-	-	-
Lmi01g05120	-	-	-	-	-	-	-	-	-	-	-	-
Lmi01g05130	sp|Q03269|PO11_NASVI	33.333	78	52	0	23	100	1	78	1.96e-07	51.2	Retrovirus-related Pol polyprotein from type-1 retrotransposable element R1 (Fragment) OS=Nasonia vitripennis OX=7425 PE=4 SV=1
Lmi01g05140	-	-	-	-	-	-	-	-	-	-	-	-
Lmi01g05160	sp|Q5PQ50|NUD19_XENLA	36.267	375	205	8	196	539	1	372	6.22e-69	229	Nucleoside diphosphate-linked moiety X motif 19 OS=Xenopus laevis OX=8355 GN=nudt19 PE=2 SV=1
Lmi01g05270	sp|O00370|LORF2_HUMAN	33.684	95	59	2	42	132	590	684	1.69e-07	52	LINE-1 retrotransposable element ORF2 protein OS=Homo sapiens OX=9606 PE=1 SV=1
Lmi01g05360	sp|P11833|TBB_PARLI	96.279	430	16	0	1	430	1	430	0	857	Tubulin beta chain OS=Paracentrotus lividus OX=7656 PE=2 SV=1
Lmi01g05390	sp|Q53H47|SETMR_HUMAN	33.333	123	81	1	6	127	535	657	3.28e-19	85.5	Histone-lysine N-methyltransferase SETMAR OS=Homo sapiens OX=9606 GN=SETMAR PE=1 SV=2
Lmi01g05410	-	-	-	-	-	-	-	-	-	-	-	-
Lmi01g05430	sp|P11833|TBB_PARLI	96.279	430	16	0	1	430	1	430	0	857	Tubulin beta chain OS=Paracentrotus lividus OX=7656 PE=2 SV=1
Lmi01g05510	-	-	-	-	-	-	-	-	-	-	-	-
Lmi01g05520	sp|Q99315|YG31B_YEAST	26.255	259	163	7	2	242	1169	1417	1.15e-12	73.2	Transposon Ty3-G Gag-Pol polyprotein OS=Saccharomyces cerevisiae (strain ATCC 204508 / S288c) OX=559292 GN=TY3B-G PE=1 SV=3
Lmi01g05740	-	-	-	-	-	-	-	-	-	-	-	-
Lmi01g05820	-	-	-	-	-	-	-	-	-	-	-	-
Lmi01g05850	sp|P10978|POLX_TOBAC	32.031	128	79	3	1	120	938	1065	3.72e-13	68.6	Retrovirus-related Pol polyprotein from transposon TNT 1-94 OS=Nicotiana tabacum OX=4097 PE=2 SV=1
Lmi01g05910	sp|P04146|COPIA_DROME	37.879	198	105	3	7	204	3	182	2.23e-25	107	Copia protein OS=Drosophila melanogaster OX=7227 GN=GIP PE=1 SV=3
Lmi01g05940	sp|Q2TLY2|MACO1_DANRE	60.993	282	83	5	1	276	1	261	2.86e-120	367	Macoilin-1 OS=Danio rerio OX=7955 GN=Maco1a PE=2 SV=1
Lmi01g06050	sp|Q09575|YRD6_CAEEL	31.818	110	71	3	26	133	274	381	3.72e-07	52	Uncharacterized protein K02A2.6 OS=Caenorhabditis elegans OX=6239 GN=K02A2.6 PE=4 SV=1
Lmi01g06060	-	-	-	-	-	-	-	-	-	-	-	-
Lmi01g06110	-	-	-	-	-	-	-	-	-	-	-	-
Lmi01g06410	sp|P10394|POL4_DROME	30.218	321	213	6	43	359	893	1206	2.26e-40	158	Retrovirus-related Pol polyprotein from transposon 412 OS=Drosophila melanogaster OX=7227 GN=POL PE=4 SV=1
Lmi01g06470	sp|P10978|POLX_TOBAC	33.309	1369	817	27	9	1334	8	1323	0	686	Retrovirus-related Pol polyprotein from transposon TNT 1-94 OS=Nicotiana tabacum OX=4097 PE=2 SV=1
Lmi01g06580	sp|P10978|POLX_TOBAC	32.863	709	422	13	8	670	7	707	1.1e-99	336	Retrovirus-related Pol polyprotein from transposon TNT 1-94 OS=Nicotiana tabacum OX=4097 PE=2 SV=1
Lmi01g06600	sp|Q9HD20|AT131_HUMAN	62.376	1111	369	12	55	1159	135	1202	0	1352	Manganese-transporting ATPase 13A1 OS=Homo sapiens OX=9606 GN=ATP13A1 PE=1 SV=2
Lmi01g06750	sp|Q9H5L6|THAP9_HUMAN	23.366	505	316	15	233	698	191	663	1.63e-11	71.6	DNA transposase THAP9 OS=Homo sapiens OX=9606 GN=THAP9 PE=1 SV=2
Lmi01g06790	sp|P10978|POLX_TOBAC	36.346	520	294	10	2	498	655	1160	1.78e-80	276	Retrovirus-related Pol polyprotein from transposon TNT 1-94 OS=Nicotiana tabacum OX=4097 PE=2 SV=1
Lmi01g06840	sp|Q9CR50|ZN363_MOUSE	57.391	230	96	2	138	367	30	257	2.07e-91	281	RING finger and CHY zinc finger domain-containing protein 1 OS=Mus musculus OX=10090 GN=Rchy1 PE=1 SV=1
Lmi01g06890	sp|P11369|LORF2_MOUSE	29.658	263	148	11	39	266	597	857	4.34e-13	73.9	LINE-1 retrotransposable element ORF2 protein OS=Mus musculus OX=10090 GN=Pol PE=1 SV=2
Lmi01g06970	sp|O61365|NACH_DROME	29.134	381	243	9	24	392	123	488	3.03e-37	145	Sodium channel protein Nach OS=Drosophila melanogaster OX=7227 GN=Nach PE=2 SV=2
Lmi01g07020	-	-	-	-	-	-	-	-	-	-	-	-
Lmi01g07160	sp|Q8C8V1|ZXDC_MOUSE	40.704	199	113	2	559	754	165	361	1.68e-48	189	Zinc finger protein ZXDC OS=Mus musculus OX=10090 GN=Zxdc PE=2 SV=1
Lmi01g07170	sp|Q9QUM7|MSH5_MOUSE	35.878	786	482	10	112	889	51	822	5.3e-158	487	MutS protein homolog 5 OS=Mus musculus OX=10090 GN=Msh5 PE=1 SV=1
Lmi01g07230	-	-	-	-	-	-	-	-	-	-	-	-
Lmi01g07240	-	-	-	-	-	-	-	-	-	-	-	-
Lmi01g07250	-	-	-	-	-	-	-	-	-	-	-	-
Lmi01g07260	-	-	-	-	-	-	-	-	-	-	-	-
Lmi01g07290	sp|Q9U4H5|AMX_DROME	60.215	186	60	5	109	291	110	284	6.29e-74	231	TM2 domain-containing protein almondex OS=Drosophila melanogaster OX=7227 GN=amx PE=2 SV=1
Lmi01g07390	-	-	-	-	-	-	-	-	-	-	-	-
Lmi01g07400	sp|P21328|RTJK_DROME	31.633	98	58	2	1	89	625	722	3.91e-11	62	RNA-directed DNA polymerase from mobile element jockey OS=Drosophila melanogaster OX=7227 GN=pol PE=1 SV=1
Lmi01g07430	sp|P10394|POL4_DROME	29.358	109	71	1	1	103	307	415	3.37e-10	58.5	Retrovirus-related Pol polyprotein from transposon 412 OS=Drosophila melanogaster OX=7227 GN=POL PE=4 SV=1
Lmi01g07480	sp|Q9NXJ5|PGPI_HUMAN	41.667	204	115	3	45	247	5	205	2.63e-50	166	Pyroglutamyl-peptidase 1 OS=Homo sapiens OX=9606 GN=PGPEP1 PE=1 SV=1
Lmi01g07530	sp|Q9NBX4|RTXE_DROME	32.773	119	70	4	10	126	489	599	1.04e-11	65.5	Probable RNA-directed DNA polymerase from transposon X-element OS=Drosophila melanogaster OX=7227 GN=X-element\ORF2 PE=3 SV=1
Lmi01g07580	sp|O01939|MST_DROME	37.014	489	268	9	29	486	1	480	2.17e-89	292	Protein misato OS=Drosophila melanogaster OX=7227 GN=mst PE=2 SV=1
Lmi01g07660	sp|P23074|POL_SFV1	29.139	151	105	1	2	152	823	971	1.11e-13	70.5	Pro-Pol polyprotein OS=Simian foamy virus type 1 OX=338478 GN=pol PE=1 SV=3
Lmi01g07740	-	-	-	-	-	-	-	-	-	-	-	-
Lmi01g07750	-	-	-	-	-	-	-	-	-	-	-	-
Lmi01g07910	-	-	-	-	-	-	-	-	-	-	-	-
Lmi01g07920	sp|P10394|POL4_DROME	30.435	115	80	0	11	125	963	1077	1.18e-10	61.2	Retrovirus-related Pol polyprotein from transposon 412 OS=Drosophila melanogaster OX=7227 GN=POL PE=4 SV=1
Lmi01g07990	-	-	-	-	-	-	-	-	-	-	-	-
Lmi01g08000	-	-	-	-	-	-	-	-	-	-	-	-
Lmi01g08030	sp|P10978|POLX_TOBAC	46.847	222	114	3	11	228	828	1049	5.53e-54	189	Retrovirus-related Pol polyprotein from transposon TNT 1-94 OS=Nicotiana tabacum OX=4097 PE=2 SV=1
Lmi01g08060	sp|P35505|FAAA_MOUSE	65.897	390	132	1	26	415	28	416	0	538	Fumarylacetoacetase OS=Mus musculus OX=10090 GN=Fah PE=1 SV=2
Lmi01g08250	sp|P04323|POL3_DROME	30.195	308	163	9	2	271	506	799	1.58e-27	115	Retrovirus-related Pol polyprotein from transposon 17.6 OS=Drosophila melanogaster OX=7227 GN=pol PE=4 SV=1
Lmi01g08260	-	-	-	-	-	-	-	-	-	-	-	-
Lmi01g08450	sp|O15266|SHOX_HUMAN	44.395	223	63	7	178	381	112	292	7.4e-35	133	Short stature homeobox protein OS=Homo sapiens OX=9606 GN=SHOX PE=1 SV=1
Lmi01g08560	sp|P03975|IGEB_MOUSE	38.596	57	35	0	14	70	433	489	4.76e-07	50.8	IgE-binding protein OS=Mus musculus OX=10090 GN=Iap PE=2 SV=1
Lmi01g08610	sp|Q95SX7|RTBS_DROME	29.341	167	117	1	116	281	437	603	9.17e-15	78.6	Probable RNA-directed DNA polymerase from transposon BS OS=Drosophila melanogaster OX=7227 GN=RTase PE=2 SV=1
Lmi01g08620	sp|P10978|POLX_TOBAC	32.618	233	128	6	6	219	988	1210	5.3e-32	125	Retrovirus-related Pol polyprotein from transposon TNT 1-94 OS=Nicotiana tabacum OX=4097 PE=2 SV=1
Lmi01g08710	sp|Q5ZLG9|WDR59_CHICK	35.103	339	199	6	83	408	612	942	1.42e-59	217	GATOR complex protein WDR59 OS=Gallus gallus OX=9031 GN=WDR59 PE=2 SV=1
Lmi01g08720	sp|Q5ZLG9|WDR59_CHICK	57.483	294	124	1	5	298	17	309	8.89e-117	361	GATOR complex protein WDR59 OS=Gallus gallus OX=9031 GN=WDR59 PE=2 SV=1
Lmi01g08730	-	-	-	-	-	-	-	-	-	-	-	-
Lmi01g08900	sp|P10978|POLX_TOBAC	43.662	142	80	0	64	205	797	938	6.7e-31	122	Retrovirus-related Pol polyprotein from transposon TNT 1-94 OS=Nicotiana tabacum OX=4097 PE=2 SV=1
Lmi01g08910	-	-	-	-	-	-	-	-	-	-	-	-
Lmi01g08980	sp|Q8T4F7|ENA_DROME	56.757	222	60	5	1	221	297	483	2.13e-67	236	Protein enabled OS=Drosophila melanogaster OX=7227 GN=ena PE=1 SV=4
Lmi01g09030	sp|F1NLH9|ITPA_CHICK	72.826	184	50	0	1	184	5	188	3.22e-101	293	Inosine triphosphate pyrophosphatase OS=Gallus gallus OX=9031 GN=ITPA PE=3 SV=2
Lmi01g09110	-	-	-	-	-	-	-	-	-	-	-	-
Lmi01g09420	sp|E0X9F6|THAP1_THAPI	49.206	126	61	2	1	126	1	123	2.97e-36	123	Allergen Tha p 1 OS=Thaumetopoea pityocampa OX=208016 PE=1 SV=1
Lmi01g09540	-	-	-	-	-	-	-	-	-	-	-	-
Lmi01g09710	sp|Q6UY14|ATL4_HUMAN	38.438	666	309	24	82	709	460	1062	4.36e-112	367	ADAMTS-like protein 4 OS=Homo sapiens OX=9606 GN=ADAMTSL4 PE=1 SV=2
Lmi01g09720	-	-	-	-	-	-	-	-	-	-	-	-
Lmi01g09780	sp|P11654|PO210_RAT	28.233	1856	1212	38	134	1947	57	1834	0	747	Nuclear pore membrane glycoprotein 210 OS=Rattus norvegicus OX=10116 GN=Nup210 PE=1 SV=1
Lmi01g09920	-	-	-	-	-	-	-	-	-	-	-	-
Lmi01g09940	sp|P29981|CP4C1_BLADI	28.817	524	308	15	233	718	9	505	2.14e-62	220	Cytochrome P450 4C1 OS=Blaberus discoidalis OX=6981 GN=CYP4C1 PE=2 SV=1
Lmi01g09990	-	-	-	-	-	-	-	-	-	-	-	-
Lmi01g10030	sp|Q96PH1|NOX5_HUMAN	36.872	179	85	1	159	309	28	206	2.63e-30	127	NADPH oxidase 5 OS=Homo sapiens OX=9606 GN=NOX5 PE=1 SV=1
Lmi01g10090	sp|Q10126|YSM6_CAEEL	24.599	187	132	3	14	195	1	183	1.85e-07	53.5	Putative uncharacterized transposon-derived protein F52C9.6 OS=Caenorhabditis elegans OX=6239 GN=F52C9.6 PE=5 SV=1
Lmi01g10160	-	-	-	-	-	-	-	-	-	-	-	-
Lmi01g10240	sp|P10978|POLX_TOBAC	36.946	406	204	14	2	359	568	969	2.03e-59	210	Retrovirus-related Pol polyprotein from transposon TNT 1-94 OS=Nicotiana tabacum OX=4097 PE=2 SV=1
Lmi01g10310	sp|Q8IYT2|CMTR2_HUMAN	35.431	731	381	13	82	742	21	730	2.32e-124	394	Cap-specific mRNA (nucleoside-2'-O-)-methyltransferase 2 OS=Homo sapiens OX=9606 GN=CMTR2 PE=1 SV=2
Lmi01g10320	sp|P10978|POLX_TOBAC	37.83	341	180	8	6	320	607	941	1.15e-62	218	Retrovirus-related Pol polyprotein from transposon TNT 1-94 OS=Nicotiana tabacum OX=4097 PE=2 SV=1
Lmi01g10430	-	-	-	-	-	-	-	-	-	-	-	-
Lmi01g10450	-	-	-	-	-	-	-	-	-	-	-	-
Lmi01g10460	-	-	-	-	-	-	-	-	-	-	-	-
Lmi01g10510	sp|B4MYI5|BOP1_DROWI	61.849	768	282	6	227	984	12	778	0	1004	Ribosome biogenesis protein BOP1 homolog OS=Drosophila willistoni OX=7260 GN=GK22227 PE=3 SV=1
Lmi01g10550	sp|Q8K1A0|METL5_MOUSE	53.804	184	60	4	1	160	1	183	4.84e-54	187	rRNA N6-adenosine-methyltransferase METTL5 OS=Mus musculus OX=10090 GN=Mettl5 PE=2 SV=2
Lmi01g10570	sp|Q10126|YSM6_CAEEL	24.731	279	183	8	22	281	1	271	8.51e-10	61.6	Putative uncharacterized transposon-derived protein F52C9.6 OS=Caenorhabditis elegans OX=6239 GN=F52C9.6 PE=5 SV=1
Lmi01g10580	-	-	-	-	-	-	-	-	-	-	-	-
Lmi01g10620	sp|Q9UR07|TF211_SCHPO	25.964	389	245	10	2	360	649	1024	9.91e-36	142	Transposon Tf2-11 polyprotein OS=Schizosaccharomyces pombe (strain 972 / ATCC 24843) OX=284812 GN=Tf2-11 PE=3 SV=1
Lmi01g10630	sp|P20825|POL2_DROME	37.981	208	122	2	22	222	163	370	1.8e-33	130	Retrovirus-related Pol polyprotein from transposon 297 OS=Drosophila melanogaster OX=7227 GN=pol PE=4 SV=1
Lmi01g10700	sp|Q09575|YRD6_CAEEL	40.678	177	104	1	35	210	793	969	1.37e-40	152	Uncharacterized protein K02A2.6 OS=Caenorhabditis elegans OX=6239 GN=K02A2.6 PE=4 SV=1
Lmi01g10760	-	-	-	-	-	-	-	-	-	-	-	-
Lmi01g10770	-	-	-	-	-	-	-	-	-	-	-	-
Lmi01g10870	sp|Q7LHG5|YI31B_YEAST	34.746	236	138	4	1	229	699	925	3.04e-39	147	Transposon Ty3-I Gag-Pol polyprotein OS=Saccharomyces cerevisiae (strain ATCC 204508 / S288c) OX=559292 GN=TY3B-I PE=1 SV=2
Lmi01g10880	sp|Q09575|YRD6_CAEEL	35.664	143	79	6	18	157	716	848	2.82e-14	72.8	Uncharacterized protein K02A2.6 OS=Caenorhabditis elegans OX=6239 GN=K02A2.6 PE=4 SV=1
Lmi01g10890	sp|O88881|BEGIN_RAT	30.631	222	146	3	18	232	16	236	5.67e-18	91.7	Brain-enriched guanylate kinase-associated protein OS=Rattus norvegicus OX=10116 GN=Begain PE=1 SV=1
Lmi01g10930	sp|P04323|POL3_DROME	28.33	946	579	22	45	940	28	924	3.36e-89	313	Retrovirus-related Pol polyprotein from transposon 17.6 OS=Drosophila melanogaster OX=7227 GN=pol PE=4 SV=1
Lmi01g10960	-	-	-	-	-	-	-	-	-	-	-	-
Lmi01g11210	sp|P10394|POL4_DROME	39.091	110	67	0	3	112	586	695	2.04e-20	89	Retrovirus-related Pol polyprotein from transposon 412 OS=Drosophila melanogaster OX=7227 GN=POL PE=4 SV=1
Lmi01g11230	-	-	-	-	-	-	-	-	-	-	-	-
Lmi01g11350	-	-	-	-	-	-	-	-	-	-	-	-
Lmi01g11410	-	-	-	-	-	-	-	-	-	-	-	-
Lmi01g11490	sp|Q9VS29|DSCL_DROME	58	50	21	0	91	140	79	128	5.63e-09	58.9	Down syndrome cell adhesion molecule-like protein Dscam2 OS=Drosophila melanogaster OX=7227 GN=Dscam2 PE=2 SV=3
Lmi01g11550	sp|P18744|ZO20_XENLA	42.515	167	77	3	769	935	36	183	4.93e-41	154	Oocyte zinc finger protein XlCOF20 (Fragment) OS=Xenopus laevis OX=8355 PE=3 SV=1
Lmi01g11610	sp|Q8I7P9|POL5_DROME	33.82	479	289	10	590	1047	85	556	1.83e-72	265	Retrovirus-related Pol polyprotein from transposon opus OS=Drosophila melanogaster OX=7227 GN=pol PE=4 SV=1
Lmi01g11640	sp|O15943|CADN_DROME	62.85	1249	440	2	1	1225	1538	2786	0	1707	Neural-cadherin OS=Drosophila melanogaster OX=7227 GN=CadN PE=1 SV=2
Lmi01g11690	-	-	-	-	-	-	-	-	-	-	-	-
Lmi01g11900	sp|Q9H0W7|THAP2_HUMAN	32.432	111	58	4	1	111	1	94	2.16e-06	52	THAP domain-containing protein 2 OS=Homo sapiens OX=9606 GN=THAP2 PE=1 SV=1
Lmi01g12020	sp|Q964R0|CP6K1_BLAGE	36.641	524	318	6	53	564	1	522	3.78e-110	342	Cytochrome P450 6k1 OS=Blattella germanica OX=6973 GN=CYP6K1 PE=2 SV=1
Lmi01g12100	-	-	-	-	-	-	-	-	-	-	-	-
Lmi01g12120	sp|P10978|POLX_TOBAC	33.627	1362	822	29	9	1334	8	1323	0	686	Retrovirus-related Pol polyprotein from transposon TNT 1-94 OS=Nicotiana tabacum OX=4097 PE=2 SV=1
Lmi01g12260	sp|P10978|POLX_TOBAC	33.455	1369	815	27	9	1334	8	1323	0	689	Retrovirus-related Pol polyprotein from transposon TNT 1-94 OS=Nicotiana tabacum OX=4097 PE=2 SV=1
Lmi01g12320	-	-	-	-	-	-	-	-	-	-	-	-
Lmi01g12330	sp|Q09PK2|APRV1_MOUSE	31.132	106	71	2	37	142	200	303	7.48e-06	48.1	Retroviral-like aspartic protease 1 OS=Mus musculus OX=10090 GN=Asprv1 PE=1 SV=1
Lmi01g12350	-	-	-	-	-	-	-	-	-	-	-	-
Lmi01g12360	sp|P21328|RTJK_DROME	28.94	349	228	7	3	338	514	855	6.4e-31	129	RNA-directed DNA polymerase from mobile element jockey OS=Drosophila melanogaster OX=7227 GN=pol PE=1 SV=1
Lmi01g12370	sp|Q9H5L6|THAP9_HUMAN	25.459	381	226	15	1	346	1	358	3.25e-25	110	DNA transposase THAP9 OS=Homo sapiens OX=9606 GN=THAP9 PE=1 SV=2
Lmi01g12400	-	-	-	-	-	-	-	-	-	-	-	-
Lmi01g12410	-	-	-	-	-	-	-	-	-	-	-	-
Lmi01g12420	-	-	-	-	-	-	-	-	-	-	-	-
Lmi01g12540	-	-	-	-	-	-	-	-	-	-	-	-
Lmi01g12690	-	-	-	-	-	-	-	-	-	-	-	-
Lmi01g12720	-	-	-	-	-	-	-	-	-	-	-	-
Lmi01g12730	sp|P10394|POL4_DROME	33.537	164	102	3	2	163	1077	1235	1.02e-19	88.6	Retrovirus-related Pol polyprotein from transposon 412 OS=Drosophila melanogaster OX=7227 GN=POL PE=4 SV=1
Lmi01g12740	sp|P04323|POL3_DROME	52.448	143	68	0	1	143	334	476	6.6e-48	168	Retrovirus-related Pol polyprotein from transposon 17.6 OS=Drosophila melanogaster OX=7227 GN=pol PE=4 SV=1
Lmi01g12750	-	-	-	-	-	-	-	-	-	-	-	-
Lmi01g12800	-	-	-	-	-	-	-	-	-	-	-	-
Lmi01g12810	-	-	-	-	-	-	-	-	-	-	-	-
Lmi01g12820	-	-	-	-	-	-	-	-	-	-	-	-
Lmi01g12830	sp|O95149|SPN1_HUMAN	41.516	277	137	7	18	275	31	301	4.78e-60	201	Snurportin-1 OS=Homo sapiens OX=9606 GN=SNUPN PE=1 SV=1
Lmi01g12930	-	-	-	-	-	-	-	-	-	-	-	-
Lmi01g13000	sp|P81917|OR43A_DROME	24.033	362	240	8	146	496	33	370	3.2e-14	77.8	Odorant receptor 43a OS=Drosophila melanogaster OX=7227 GN=Or43a PE=1 SV=2
Lmi01g13020	sp|P0DPD6|ECE2_HUMAN	23.879	758	440	32	561	1271	129	796	1.66e-27	124	Endothelin-converting enzyme 2 OS=Homo sapiens OX=9606 GN=ECE2 PE=1 SV=1
Lmi01g13130	-	-	-	-	-	-	-	-	-	-	-	-
Lmi01g13140	-	-	-	-	-	-	-	-	-	-	-	-
Lmi01g13270	sp|Q4R3J0|RTCA_MACFA	42.929	198	113	0	664	861	156	353	1.63e-49	183	RNA 3'-terminal phosphate cyclase OS=Macaca fascicularis OX=9541 GN=RTCA PE=2 SV=1
Lmi01g13310	sp|P10978|POLX_TOBAC	33.675	1366	815	30	9	1333	8	1323	0	686	Retrovirus-related Pol polyprotein from transposon TNT 1-94 OS=Nicotiana tabacum OX=4097 PE=2 SV=1
Lmi01g13340	sp|Q9VJ38|RM13_DROME	71.93	171	48	0	81	251	8	178	1.25e-96	283	39S ribosomal protein L13, mitochondrial OS=Drosophila melanogaster OX=7227 GN=mRpL13 PE=2 SV=2
Lmi01g13360	sp|Q09575|YRD6_CAEEL	36.641	262	162	4	1	260	422	681	3.33e-52	187	Uncharacterized protein K02A2.6 OS=Caenorhabditis elegans OX=6239 GN=K02A2.6 PE=4 SV=1
Lmi01g13410	sp|P83501|MSTAB_DROME	32.432	444	263	13	335	759	22	447	1.69e-56	204	SET domain-containing protein SmydA-8, isoform B OS=Drosophila melanogaster OX=7227 GN=SmydA-8 PE=3 SV=2
Lmi01g13540	sp|P10978|POLX_TOBAC	30.163	368	217	10	179	515	348	706	8.37e-43	172	Retrovirus-related Pol polyprotein from transposon TNT 1-94 OS=Nicotiana tabacum OX=4097 PE=2 SV=1
Lmi01g13600	-	-	-	-	-	-	-	-	-	-	-	-
Lmi01g13610	sp|P08548|LIN1_NYCCO	40.244	82	40	3	7	80	657	737	1.41e-06	50.1	LINE-1 reverse transcriptase homolog OS=Nycticebus coucang OX=9470 PE=4 SV=1
Lmi01g13650	-	-	-	-	-	-	-	-	-	-	-	-
Lmi01g13680	-	-	-	-	-	-	-	-	-	-	-	-
Lmi01g13690	-	-	-	-	-	-	-	-	-	-	-	-
Lmi01g13700	-	-	-	-	-	-	-	-	-	-	-	-
Lmi01g13740	-	-	-	-	-	-	-	-	-	-	-	-
Lmi01g13790	sp|P0CT43|TF28_SCHPO	25.054	459	307	14	9	453	800	1235	2.65e-30	129	Transposon Tf2-8 polyprotein OS=Schizosaccharomyces pombe (strain 972 / ATCC 24843) OX=284812 GN=Tf2-8 PE=3 SV=1
Lmi01g13800	sp|P27973|POL_SIVV1	28.676	136	89	3	35	169	1049	1177	1.67e-07	56.2	Gag-Pol polyprotein OS=Simian immunodeficiency virus agm.vervet (isolate AGM155) OX=11727 GN=gag-pol PE=3 SV=2
Lmi01g13890	sp|Q8BHG3|CC50B_MOUSE	39.355	155	78	3	27	174	15	160	8.65e-28	110	Cell cycle control protein 50B OS=Mus musculus OX=10090 GN=Tmem30b PE=2 SV=1
Lmi01g13900	-	-	-	-	-	-	-	-	-	-	-	-
Lmi01g13920	-	-	-	-	-	-	-	-	-	-	-	-
Lmi01g13940	-	-	-	-	-	-	-	-	-	-	-	-
Lmi01g13960	sp|A0A291PQH4|UGT2_DACCO	32.314	523	322	13	51	566	4	501	1.39e-87	283	UDP-glucosyltransferase 2 OS=Dactylopius coccus OX=765876 GN=UTG2 PE=1 SV=1
Lmi01g13980	sp|Q8SWR3|SPR_DROME	29.464	336	203	12	414	727	81	404	1.59e-20	98.6	Sex peptide receptor OS=Drosophila melanogaster OX=7227 GN=SPR PE=1 SV=1
Lmi01g13990	sp|P10978|POLX_TOBAC	27.66	94	65	2	11	104	419	509	2.92e-08	53.1	Retrovirus-related Pol polyprotein from transposon TNT 1-94 OS=Nicotiana tabacum OX=4097 PE=2 SV=1
Lmi01g14020	-	-	-	-	-	-	-	-	-	-	-	-
Lmi01g14030	-	-	-	-	-	-	-	-	-	-	-	-
Lmi01g14180	sp|Q8NEF3|CC112_HUMAN	29.279	444	275	13	135	557	18	443	1.83e-36	144	Coiled-coil domain-containing protein 112 OS=Homo sapiens OX=9606 GN=CCDC112 PE=1 SV=2
Lmi01g14230	-	-	-	-	-	-	-	-	-	-	-	-
Lmi01g14320	sp|Q9NBX4|RTXE_DROME	29.2	250	154	7	1	235	569	810	2.11e-20	94	Probable RNA-directed DNA polymerase from transposon X-element OS=Drosophila melanogaster OX=7227 GN=X-element\ORF2 PE=3 SV=1
Lmi01g14330	-	-	-	-	-	-	-	-	-	-	-	-
Lmi01g14390	-	-	-	-	-	-	-	-	-	-	-	-
Lmi01g14410	sp|Q8MZR6|HYEP1_CTEFE	48.333	60	31	0	19	78	390	449	1.51e-13	67	Juvenile hormone epoxide hydrolase 1 OS=Ctenocephalides felis OX=7515 GN=EH1 PE=1 SV=3
Lmi01g14450	sp|Q964R0|CP6K1_BLAGE	41.762	522	294	5	19	534	1	518	8.34e-144	427	Cytochrome P450 6k1 OS=Blattella germanica OX=6973 GN=CYP6K1 PE=2 SV=1
Lmi01g14460	sp|P11369|LORF2_MOUSE	26.812	138	95	4	1	132	554	691	1.64e-06	49.3	LINE-1 retrotransposable element ORF2 protein OS=Mus musculus OX=10090 GN=Pol PE=1 SV=2
Lmi01g14510	sp|O02466|ILPR_BRALA	45.56	518	261	7	34	549	32	530	6.02e-153	475	Insulin-like peptide receptor OS=Branchiostoma lanceolatum OX=7740 PE=2 SV=1
Lmi01g14540	sp|P21328|RTJK_DROME	26.008	496	313	16	8	465	225	704	6.92e-27	117	RNA-directed DNA polymerase from mobile element jockey OS=Drosophila melanogaster OX=7227 GN=pol PE=1 SV=1
Lmi01g14600	sp|Q9VAH9|INT11_DROME	81.04	596	111	1	69	662	1	596	0	1037	Integrator complex subunit 11 OS=Drosophila melanogaster OX=7227 GN=IntS11 PE=1 SV=1
Lmi01g14730	sp|O94916|NFAT5_HUMAN	60.87	46	17	1	181	226	275	319	3.27e-09	60.8	Nuclear factor of activated T-cells 5 OS=Homo sapiens OX=9606 GN=NFAT5 PE=1 SV=1
Lmi01g14860	sp|Q9QXQ5|WNT4_RAT	48.265	317	157	3	33	346	38	350	2.64e-101	305	Protein Wnt-4 OS=Rattus norvegicus OX=10116 GN=Wnt4 PE=2 SV=1
Lmi01g14910	sp|Q9H0W7|THAP2_HUMAN	33.333	99	47	3	1169	1267	1	80	1.95e-08	60.1	THAP domain-containing protein 2 OS=Homo sapiens OX=9606 GN=THAP2 PE=1 SV=1
Lmi01g14930	sp|Q8MMG9|TREA_PIMHY	47.7	587	285	7	1	581	1	571	0	569	Trehalase OS=Pimpla hypochondriaca OX=135724 GN=tre1 PE=1 SV=1
Lmi01g14940	-	-	-	-	-	-	-	-	-	-	-	-
Lmi01g14970	sp|Q9VIP0|NESD_DROME	35.545	211	134	2	118	326	2	212	2.72e-39	150	Protein nessun dorma OS=Drosophila melanogaster OX=7227 GN=nesd PE=1 SV=1
Lmi01g15020	sp|Q9M2U3|ALPL_ARATH	30.189	159	99	4	26	179	206	357	1.54e-12	68.9	Protein ALP1-like OS=Arabidopsis thaliana OX=3702 GN=At3g55350 PE=2 SV=1
Lmi01g15030	sp|P21328|RTJK_DROME	26.119	268	184	5	1	256	574	839	3.41e-23	104	RNA-directed DNA polymerase from mobile element jockey OS=Drosophila melanogaster OX=7227 GN=pol PE=1 SV=1
Lmi01g15040	sp|Q6P606|LYSM4_DANRE	21.359	206	117	5	465	661	70	239	4.76e-10	64.3	LysM and putative peptidoglycan-binding domain-containing protein 4 OS=Danio rerio OX=7955 GN=lysmd4 PE=2 SV=2
Lmi01g15050	-	-	-	-	-	-	-	-	-	-	-	-
Lmi02g00030	-	-	-	-	-	-	-	-	-	-	-	-
Lmi02g00050	sp|Q8IPK4|GLT25_DROME	68.468	111	35	0	62	172	457	567	4.84e-49	170	Glycosyltransferase 25 family member OS=Drosophila melanogaster OX=7227 GN=CG31915 PE=2 SV=1
Lmi02g00070	sp|Q9H0W7|THAP2_HUMAN	32.432	111	58	4	1	111	1	94	2.22e-06	51.2	THAP domain-containing protein 2 OS=Homo sapiens OX=9606 GN=THAP2 PE=1 SV=1
Lmi02g00080	-	-	-	-	-	-	-	-	-	-	-	-
Lmi02g00120	-	-	-	-	-	-	-	-	-	-	-	-
Lmi02g00190	sp|Q2NKQ1|SGSM1_HUMAN	56.579	456	174	9	97	535	16	464	5.81e-158	484	Small G protein signaling modulator 1 OS=Homo sapiens OX=9606 GN=SGSM1 PE=1 SV=2
Lmi02g00200	sp|Q63615|VP33A_RAT	57.167	586	227	8	4	577	1	574	0	647	Vacuolar protein sorting-associated protein 33A OS=Rattus norvegicus OX=10116 GN=Vps33a PE=1 SV=1
Lmi02g00220	-	-	-	-	-	-	-	-	-	-	-	-
Lmi02g00240	sp|Q8QFX1|RIMB2_CHICK	40.339	295	164	6	83	369	314	604	5.54e-57	215	RIMS-binding protein 2 OS=Gallus gallus OX=9031 GN=RIMBP2 PE=1 SV=1
Lmi02g00440	-	-	-	-	-	-	-	-	-	-	-	-
Lmi02g00460	-	-	-	-	-	-	-	-	-	-	-	-
Lmi02g00470	-	-	-	-	-	-	-	-	-	-	-	-
Lmi02g00530	-	-	-	-	-	-	-	-	-	-	-	-
Lmi02g00790	sp|Q9VUQ5|AGO2_DROME	33.932	557	339	15	334	876	406	947	2.76e-79	283	Protein argonaute-2 OS=Drosophila melanogaster OX=7227 GN=AGO2 PE=1 SV=3
Lmi02g00800	sp|Q9H5L6|THAP9_HUMAN	31.973	147	96	3	11	153	278	424	1.31e-19	88.2	DNA transposase THAP9 OS=Homo sapiens OX=9606 GN=THAP9 PE=1 SV=2
Lmi02g00810	sp|Q9H0W7|THAP2_HUMAN	31.278	227	123	8	10	230	5	204	4.34e-17	81.3	THAP domain-containing protein 2 OS=Homo sapiens OX=9606 GN=THAP2 PE=1 SV=1
Lmi02g00930	sp|P21328|RTJK_DROME	27.511	229	146	9	16	229	632	855	2.36e-13	74.3	RNA-directed DNA polymerase from mobile element jockey OS=Drosophila melanogaster OX=7227 GN=pol PE=1 SV=1
Lmi02g01000	-	-	-	-	-	-	-	-	-	-	-	-
Lmi02g01090	-	-	-	-	-	-	-	-	-	-	-	-
Lmi02g01100	sp|Q90YB1|DNLI4_CHICK	44.672	685	373	4	117	796	15	698	0	596	DNA ligase 4 OS=Gallus gallus OX=9031 GN=LIG4 PE=2 SV=2
Lmi02g01340	-	-	-	-	-	-	-	-	-	-	-	-
Lmi02g01360	sp|Q641Y2|NDUS2_RAT	80.488	410	80	0	405	814	31	440	0	721	NADH dehydrogenase [ubiquinone] iron-sulfur protein 2, mitochondrial OS=Rattus norvegicus OX=10116 GN=Ndufs2 PE=1 SV=1
Lmi02g01510	-	-	-	-	-	-	-	-	-	-	-	-
Lmi02g01660	sp|P28862|MMP3_MOUSE	42.342	111	49	4	545	650	194	294	1.93e-14	80.1	Stromelysin-1 OS=Mus musculus OX=10090 GN=Mmp3 PE=2 SV=2
Lmi02g01770	sp|O08617|PTPRR_RAT	48.724	392	182	9	329	713	271	650	7.18e-105	337	Receptor-type tyrosine-protein phosphatase R OS=Rattus norvegicus OX=10116 GN=Ptprr PE=1 SV=2
Lmi02g01800	-	-	-	-	-	-	-	-	-	-	-	-
Lmi02g01910	-	-	-	-	-	-	-	-	-	-	-	-
Lmi02g02050	sp|Q7M3K2|PELET_DROME	21.273	597	369	25	106	673	140	664	3.45e-12	73.9	Transposable element P transposase OS=Drosophila melanogaster OX=7227 GN=T PE=1 SV=2
Lmi02g02060	-	-	-	-	-	-	-	-	-	-	-	-
Lmi02g02180	sp|Q8WTV0|SCRB1_HUMAN	37.383	107	61	4	199	305	207	307	2.79e-09	61.6	Scavenger receptor class B member 1 OS=Homo sapiens OX=9606 GN=SCARB1 PE=1 SV=1
Lmi02g02210	-	-	-	-	-	-	-	-	-	-	-	-
Lmi02g02280	-	-	-	-	-	-	-	-	-	-	-	-
Lmi02g02370	sp|P0CT39|TF26_SCHPO	27.75	591	387	13	16	572	564	1148	5.68e-62	226	Transposon Tf2-6 polyprotein OS=Schizosaccharomyces pombe (strain 972 / ATCC 24843) OX=284812 GN=Tf2-6 PE=3 SV=1
Lmi02g02430	sp|P10978|POLX_TOBAC	37.55	996	574	18	27	996	350	1323	0	622	Retrovirus-related Pol polyprotein from transposon TNT 1-94 OS=Nicotiana tabacum OX=4097 PE=2 SV=1
Lmi02g02450	sp|P10978|POLX_TOBAC	33.358	1367	819	27	9	1334	8	1323	0	688	Retrovirus-related Pol polyprotein from transposon TNT 1-94 OS=Nicotiana tabacum OX=4097 PE=2 SV=1
Lmi02g02470	-	-	-	-	-	-	-	-	-	-	-	-
Lmi02g02590	sp|P0C920|CJ053_BOVIN	36.508	63	40	0	150	212	31	93	3.96e-06	48.5	UPF0728 protein C10orf53 homolog OS=Bos taurus OX=9913 PE=3 SV=1
Lmi02g02610	sp|Q26474|LACH_SCHAM	98.24	341	3	2	157	495	10	349	0	684	Lachesin OS=Schistocerca americana OX=7009 GN=LAC PE=1 SV=1
Lmi02g02620	sp|P10978|POLX_TOBAC	28.063	253	155	6	1	241	637	874	5.73e-16	80.1	Retrovirus-related Pol polyprotein from transposon TNT 1-94 OS=Nicotiana tabacum OX=4097 PE=2 SV=1
Lmi02g02690	-	-	-	-	-	-	-	-	-	-	-	-
Lmi02g02760	sp|P10978|POLX_TOBAC	37.55	996	574	18	27	996	350	1323	0	622	Retrovirus-related Pol polyprotein from transposon TNT 1-94 OS=Nicotiana tabacum OX=4097 PE=2 SV=1
Lmi02g02770	-	-	-	-	-	-	-	-	-	-	-	-
Lmi02g02790	sp|P10978|POLX_TOBAC	31.13	1044	644	19	9	1022	8	1006	1.29e-145	471	Retrovirus-related Pol polyprotein from transposon TNT 1-94 OS=Nicotiana tabacum OX=4097 PE=2 SV=1
Lmi02g02960	-	-	-	-	-	-	-	-	-	-	-	-
Lmi02g03050	sp|Q9NBX4|RTXE_DROME	28.743	167	103	3	9	167	613	771	1.72e-11	66.2	Probable RNA-directed DNA polymerase from transposon X-element OS=Drosophila melanogaster OX=7227 GN=X-element\ORF2 PE=3 SV=1
Lmi02g03180	sp|P0CT40|TF29_SCHPO	34.568	162	106	0	10	171	564	725	3.11e-27	111	Transposon Tf2-9 polyprotein OS=Schizosaccharomyces pombe (strain 972 / ATCC 24843) OX=284812 GN=Tf2-9 PE=3 SV=1
Lmi02g03280	sp|Q7M3K2|PELET_DROME	22.046	567	339	24	268	805	172	664	5.58e-10	67	Transposable element P transposase OS=Drosophila melanogaster OX=7227 GN=T PE=1 SV=2
Lmi02g03310	-	-	-	-	-	-	-	-	-	-	-	-
Lmi02g03340	sp|Q9VQE9|TMTC1_DROME	41.071	672	345	15	63	719	8	643	1.16e-114	370	Protein O-mannosyl-transferase TMTC1 OS=Drosophila melanogaster OX=7227 GN=CG31690 PE=2 SV=3
Lmi02g03440	-	-	-	-	-	-	-	-	-	-	-	-
Lmi02g03460	-	-	-	-	-	-	-	-	-	-	-	-
Lmi02g03470	sp|Q9VIV2|SWM_DROME	33.944	710	346	21	336	1000	361	992	1.25e-81	291	Zinc finger protein swm OS=Drosophila melanogaster OX=7227 GN=swm PE=1 SV=1
Lmi02g03590	sp|Q9NBX4|RTXE_DROME	27.219	169	109	4	9	173	613	771	9.08e-11	63.5	Probable RNA-directed DNA polymerase from transposon X-element OS=Drosophila melanogaster OX=7227 GN=X-element\ORF2 PE=3 SV=1
Lmi02g03790	sp|P29981|CP4C1_BLADI	24.125	514	320	12	194	674	29	505	1.62e-34	141	Cytochrome P450 4C1 OS=Blaberus discoidalis OX=6981 GN=CYP4C1 PE=2 SV=1
Lmi02g03810	sp|P10978|POLX_TOBAC	43.084	441	230	10	1	426	889	1323	3.55e-101	331	Retrovirus-related Pol polyprotein from transposon TNT 1-94 OS=Nicotiana tabacum OX=4097 PE=2 SV=1
Lmi02g03820	sp|P10978|POLX_TOBAC	28.706	742	470	16	2	717	151	859	6.9e-81	284	Retrovirus-related Pol polyprotein from transposon TNT 1-94 OS=Nicotiana tabacum OX=4097 PE=2 SV=1
Lmi02g03950	sp|P10978|POLX_TOBAC	46.701	197	103	1	34	228	797	993	7.17e-50	177	Retrovirus-related Pol polyprotein from transposon TNT 1-94 OS=Nicotiana tabacum OX=4097 PE=2 SV=1
Lmi02g04060	sp|Q588U8|CFDP2_TRAJA	32.203	118	70	6	14	125	336	449	1.36e-08	55.5	Craniofacial development protein 2 OS=Tragulus javanicus OX=9849 GN=CFDP2 PE=2 SV=1
Lmi02g04110	-	-	-	-	-	-	-	-	-	-	-	-
Lmi02g04130	-	-	-	-	-	-	-	-	-	-	-	-
Lmi02g04140	sp|Q3UR85|MYRF_MOUSE	56.198	484	193	7	331	804	318	792	2.99e-164	522	Myelin regulatory factor OS=Mus musculus OX=10090 GN=Myrf PE=1 SV=2
Lmi02g04230	sp|Q96DM1|PGBD4_HUMAN	28.241	216	144	6	20	226	145	358	6.8e-15	76.6	PiggyBac transposable element-derived protein 4 OS=Homo sapiens OX=9606 GN=PGBD4 PE=2 SV=3
Lmi02g04240	-	-	-	-	-	-	-	-	-	-	-	-
Lmi02g04300	sp|P18172|DHGL_DROPS	39.612	515	274	9	28	539	65	545	6.8e-114	355	Glucose dehydrogenase [FAD, quinone] OS=Drosophila pseudoobscura pseudoobscura OX=46245 GN=Gld PE=3 SV=4
Lmi02g04330	sp|P0DP91|ERPG3_HUMAN	30.208	96	66	1	5	100	609	703	5.34e-07	50.1	Chimeric ERCC6-PGBD3 protein OS=Homo sapiens OX=9606 GN=ERCC6 PE=1 SV=1
Lmi02g04430	sp|Q5M775|CYTSB_HUMAN	33.377	755	428	17	304	1030	361	1068	1.42e-88	310	Cytospin-B OS=Homo sapiens OX=9606 GN=SPECC1 PE=1 SV=1
Lmi02g04570	-	-	-	-	-	-	-	-	-	-	-	-
Lmi02g04600	sp|P91711|XDH_DROSU	30.951	1357	803	31	11	1272	12	1329	0	609	Xanthine dehydrogenase OS=Drosophila subobscura OX=7241 GN=Xdh PE=3 SV=1
Lmi02g04630	-	-	-	-	-	-	-	-	-	-	-	-
Lmi02g04670	sp|Q96DM1|PGBD4_HUMAN	25.907	193	125	5	38	216	108	296	1e-13	72.8	PiggyBac transposable element-derived protein 4 OS=Homo sapiens OX=9606 GN=PGBD4 PE=2 SV=3
Lmi02g05130	-	-	-	-	-	-	-	-	-	-	-	-
Lmi02g05140	sp|B7TB45|SPZ2_DROME	41.83	153	77	2	11	163	457	597	7.22e-34	135	Neurotrophin 1 OS=Drosophila melanogaster OX=7227 GN=NT1 PE=1 SV=1
Lmi02g05220	sp|P10978|POLX_TOBAC	41.195	318	175	5	1	311	1005	1317	9.22e-74	251	Retrovirus-related Pol polyprotein from transposon TNT 1-94 OS=Nicotiana tabacum OX=4097 PE=2 SV=1
Lmi02g05250	sp|Q10126|YSM6_CAEEL	24.561	171	121	3	34	200	1	167	9.5e-09	58.2	Putative uncharacterized transposon-derived protein F52C9.6 OS=Caenorhabditis elegans OX=6239 GN=F52C9.6 PE=5 SV=1
Lmi02g05280	-	-	-	-	-	-	-	-	-	-	-	-
Lmi02g05310	-	-	-	-	-	-	-	-	-	-	-	-
Lmi02g05320	sp|P04146|COPIA_DROME	38.554	249	147	4	4	248	901	1147	1.38e-51	184	Copia protein OS=Drosophila melanogaster OX=7227 GN=GIP PE=1 SV=3
Lmi02g05470	sp|Q5UR34|YR554_MIMIV	45.588	68	37	0	219	286	293	360	5.65e-06	52	Uncharacterized protein R554 OS=Acanthamoeba polyphaga mimivirus OX=212035 GN=MIMI_R554 PE=3 SV=1
Lmi02g05700	-	-	-	-	-	-	-	-	-	-	-	-
Lmi02g05720	sp|Q7M3K2|PELET_DROME	21.273	597	369	25	234	801	140	664	3.96e-12	73.9	Transposable element P transposase OS=Drosophila melanogaster OX=7227 GN=T PE=1 SV=2
Lmi02g05780	sp|P11029|ACAC_CHICK	65.303	2274	727	16	22	2265	75	2316	0	3065	Acetyl-CoA carboxylase OS=Gallus gallus OX=9031 GN=ACAC PE=1 SV=1
Lmi02g05870	sp|P10978|POLX_TOBAC	39.286	56	34	0	91	146	810	865	7.53e-06	48.1	Retrovirus-related Pol polyprotein from transposon TNT 1-94 OS=Nicotiana tabacum OX=4097 PE=2 SV=1
Lmi02g05980	sp|P0CT40|TF29_SCHPO	29.504	383	234	10	5	379	606	960	5.01e-39	152	Transposon Tf2-9 polyprotein OS=Schizosaccharomyces pombe (strain 972 / ATCC 24843) OX=284812 GN=Tf2-9 PE=3 SV=1
Lmi02g06000	-	-	-	-	-	-	-	-	-	-	-	-
Lmi02g06120	-	-	-	-	-	-	-	-	-	-	-	-
Lmi02g06320	sp|Q08BC4|STPG2_DANRE	26.19	546	330	20	1	502	1	517	6.95e-17	87	Sperm-tail PG-rich repeat-containing protein 2 OS=Danio rerio OX=7955 GN=stpg2 PE=2 SV=1
Lmi02g06410	-	-	-	-	-	-	-	-	-	-	-	-
Lmi02g06460	sp|P10978|POLX_TOBAC	39.933	298	166	7	1	285	916	1213	2.06e-59	208	Retrovirus-related Pol polyprotein from transposon TNT 1-94 OS=Nicotiana tabacum OX=4097 PE=2 SV=1
Lmi02g06600	sp|P04146|COPIA_DROME	42.105	209	114	3	10	213	1083	1289	9.84e-49	175	Copia protein OS=Drosophila melanogaster OX=7227 GN=GIP PE=1 SV=3
Lmi02g06610	-	-	-	-	-	-	-	-	-	-	-	-
Lmi02g06640	sp|P83995|CU18B_LOCMI	67.692	65	21	0	245	309	62	126	1.95e-23	98.2	Cuticle protein 18.6, isoform B OS=Locusta migratoria OX=7004 PE=1 SV=1
Lmi02g06940	sp|Q03278|PO21_NASVI	33.333	90	60	0	24	113	506	595	1.2e-09	58.2	Retrovirus-related Pol polyprotein from type-1 retrotransposable element R2 (Fragment) OS=Nasonia vitripennis OX=7425 PE=4 SV=2
Lmi02g07000	sp|P21328|RTJK_DROME	31.515	165	103	3	25	180	550	713	1.79e-15	76.6	RNA-directed DNA polymerase from mobile element jockey OS=Drosophila melanogaster OX=7227 GN=pol PE=1 SV=1
Lmi02g07010	sp|P16425|Y2R2_DROME	31.169	154	97	6	66	214	431	580	1.19e-09	60.8	Putative 115 kDa protein in type-1 retrotransposable element R1DM OS=Drosophila melanogaster OX=7227 GN=R1A1-element\ORF2 PE=4 SV=1
Lmi02g07120	sp|Q9H0W7|THAP2_HUMAN	32.432	111	58	4	1	111	1	94	6.6e-06	50.8	THAP domain-containing protein 2 OS=Homo sapiens OX=9606 GN=THAP2 PE=1 SV=1
Lmi02g07190	-	-	-	-	-	-	-	-	-	-	-	-
Lmi02g07310	sp|P10401|POLY_DROME	36.986	146	76	3	6	140	209	349	1.94e-18	83.6	Retrovirus-related Pol polyprotein from transposon gypsy OS=Drosophila melanogaster OX=7227 GN=pol PE=4 SV=1
Lmi02g07320	sp|P10394|POL4_DROME	40.642	187	104	3	2	187	557	737	1.83e-34	132	Retrovirus-related Pol polyprotein from transposon 412 OS=Drosophila melanogaster OX=7227 GN=POL PE=4 SV=1
Lmi02g07330	sp|P0CT39|TF26_SCHPO	31.288	163	92	4	19	162	939	1100	5.5e-15	75.1	Transposon Tf2-6 polyprotein OS=Schizosaccharomyces pombe (strain 972 / ATCC 24843) OX=284812 GN=Tf2-6 PE=3 SV=1
Lmi02g07820	sp|O00370|LORF2_HUMAN	29.412	187	120	5	13	191	596	778	4.98e-14	74.7	LINE-1 retrotransposable element ORF2 protein OS=Homo sapiens OX=9606 PE=1 SV=1
Lmi02g08080	-	-	-	-	-	-	-	-	-	-	-	-
Lmi02g08120	sp|P91711|XDH_DROSU	31.811	1358	793	34	12	1275	10	1328	0	628	Xanthine dehydrogenase OS=Drosophila subobscura OX=7241 GN=Xdh PE=3 SV=1
Lmi02g08130	sp|P0CT39|TF26_SCHPO	30.015	663	399	19	5	628	516	1152	1.7e-74	271	Transposon Tf2-6 polyprotein OS=Schizosaccharomyces pombe (strain 972 / ATCC 24843) OX=284812 GN=Tf2-6 PE=3 SV=1
Lmi02g08350	-	-	-	-	-	-	-	-	-	-	-	-
Lmi02g08370	sp|P21328|RTJK_DROME	27.826	230	144	6	1	215	618	840	1.34e-16	85.5	RNA-directed DNA polymerase from mobile element jockey OS=Drosophila melanogaster OX=7227 GN=pol PE=1 SV=1
Lmi02g08430	sp|P10978|POLX_TOBAC	33.406	1368	817	27	9	1334	8	1323	0	689	Retrovirus-related Pol polyprotein from transposon TNT 1-94 OS=Nicotiana tabacum OX=4097 PE=2 SV=1
Lmi02g08440	-	-	-	-	-	-	-	-	-	-	-	-
Lmi02g08490	-	-	-	-	-	-	-	-	-	-	-	-
Lmi02g08500	sp|O02751|CFDP2_BOVIN	33.793	145	91	4	42	183	245	387	6.8e-16	78.2	Craniofacial development protein 2 OS=Bos taurus OX=9913 GN=CFDP2 PE=1 SV=2
Lmi02g08560	-	-	-	-	-	-	-	-	-	-	-	-
Lmi02g08620	sp|P10978|POLX_TOBAC	37.278	169	74	4	19	175	764	912	2.54e-23	99.4	Retrovirus-related Pol polyprotein from transposon TNT 1-94 OS=Nicotiana tabacum OX=4097 PE=2 SV=1
Lmi02g08630	sp|P04146|COPIA_DROME	39.13	92	54	1	14	103	453	544	3.26e-19	84.3	Copia protein OS=Drosophila melanogaster OX=7227 GN=GIP PE=1 SV=3
Lmi02g08640	sp|P08548|LIN1_NYCCO	31.788	151	95	4	18	162	589	737	2.9e-10	61.6	LINE-1 reverse transcriptase homolog OS=Nycticebus coucang OX=9470 PE=4 SV=1
Lmi02g08690	sp|Q96DM1|PGBD4_HUMAN	32.787	122	73	5	2	117	351	469	2.73e-11	62.4	PiggyBac transposable element-derived protein 4 OS=Homo sapiens OX=9606 GN=PGBD4 PE=2 SV=3
Lmi02g08720	sp|P80681|CUA1A_TENMO	56.522	69	30	0	161	229	79	147	7.66e-20	88.2	Larval cuticle protein A1A OS=Tenebrio molitor OX=7067 PE=1 SV=1
Lmi02g08850	sp|P52654|TF2AA_DROME	39.443	431	156	8	1	391	1	366	4.76e-66	217	Transcription initiation factor IIA subunit 1 OS=Drosophila melanogaster OX=7227 GN=TfIIA-L PE=1 SV=2
Lmi02g09280	-	-	-	-	-	-	-	-	-	-	-	-
Lmi02g09350	sp|Q9VBV3|TAKT_DROME	25.728	206	130	4	31	223	50	245	2.11e-16	78.6	Protein takeout OS=Drosophila melanogaster OX=7227 GN=to PE=2 SV=1
Lmi02g09420	-	-	-	-	-	-	-	-	-	-	-	-
Lmi02g09560	sp|Q9H5L6|THAP9_HUMAN	30.723	664	412	20	143	781	207	847	5.42e-75	265	DNA transposase THAP9 OS=Homo sapiens OX=9606 GN=THAP9 PE=1 SV=2
Lmi02g09620	sp|P02255|H1_DROME	62.712	118	37	2	1	111	1	118	3.65e-37	133	Histone H1 OS=Drosophila melanogaster OX=7227 GN=His1 PE=1 SV=1
Lmi02g09630	sp|P02255|H1_DROME	62.712	118	37	2	1	111	1	118	3.65e-37	133	Histone H1 OS=Drosophila melanogaster OX=7227 GN=His1 PE=1 SV=1
Lmi02g09640	sp|P02255|H1_DROME	62.712	118	37	2	1	111	1	118	3.65e-37	133	Histone H1 OS=Drosophila melanogaster OX=7227 GN=His1 PE=1 SV=1
Lmi02g09650	sp|P02255|H1_DROME	62.712	118	37	2	1	111	1	118	3.65e-37	133	Histone H1 OS=Drosophila melanogaster OX=7227 GN=His1 PE=1 SV=1
Lmi02g09660	sp|P02255|H1_DROME	64.407	118	36	2	1	112	1	118	1.5e-38	137	Histone H1 OS=Drosophila melanogaster OX=7227 GN=His1 PE=1 SV=1
Lmi02g09670	sp|P02255|H1_DROME	62.712	118	36	2	1	110	1	118	6.05e-37	133	Histone H1 OS=Drosophila melanogaster OX=7227 GN=His1 PE=1 SV=1
Lmi02g09680	sp|P02255|H1_DROME	62.712	118	36	2	1	110	1	118	6.05e-37	133	Histone H1 OS=Drosophila melanogaster OX=7227 GN=His1 PE=1 SV=1
Lmi02g09690	sp|P02255|H1_DROME	62.712	118	36	2	1	110	1	118	6.05e-37	133	Histone H1 OS=Drosophila melanogaster OX=7227 GN=His1 PE=1 SV=1
Lmi02g09700	sp|Q76FD7|H2B_DROSE	81.208	149	2	1	1	149	1	123	4.45e-78	229	Histone H2B OS=Drosophila sechellia OX=7238 GN=His2B PE=3 SV=3
Lmi02g09710	sp|Q76FD7|H2B_DROSE	81.208	149	2	1	1	149	1	123	4.45e-78	229	Histone H2B OS=Drosophila sechellia OX=7238 GN=His2B PE=3 SV=3
Lmi02g09720	sp|P02255|H1_DROME	62.712	118	36	2	1	110	1	118	6.05e-37	133	Histone H1 OS=Drosophila melanogaster OX=7227 GN=His1 PE=1 SV=1
Lmi02g09730	sp|Q76FD7|H2B_DROSE	81.208	149	2	1	1	149	1	123	4.45e-78	229	Histone H2B OS=Drosophila sechellia OX=7238 GN=His2B PE=3 SV=3
Lmi02g09740	sp|Q76FD7|H2B_DROSE	69.143	175	2	1	1	175	1	123	1e-73	220	Histone H2B OS=Drosophila sechellia OX=7238 GN=His2B PE=3 SV=3
Lmi02g09750	sp|P84045|H4_TIGCA	100	103	0	0	1	103	1	103	3.47e-67	199	Histone H4 OS=Tigriopus californicus OX=6832 GN=His4 PE=3 SV=2
Lmi02g09760	sp|P84239|H3_URECA	99.265	136	1	0	1	136	1	136	4.15e-95	273	Histone H3 OS=Urechis caupo OX=6431 PE=1 SV=2
Lmi02g09770	sp|Q76FD7|H2B_DROSE	81.208	149	2	1	1	149	1	123	4.45e-78	229	Histone H2B OS=Drosophila sechellia OX=7238 GN=His2B PE=3 SV=3
Lmi02g09780	sp|P02255|H1_DROME	62.712	118	37	2	1	111	1	118	4.62e-37	133	Histone H1 OS=Drosophila melanogaster OX=7227 GN=His1 PE=1 SV=1
Lmi02g09790	sp|Q76FD7|H2B_DROSE	81.208	149	2	1	1	149	1	123	4.45e-78	229	Histone H2B OS=Drosophila sechellia OX=7238 GN=His2B PE=3 SV=3
Lmi02g09800	sp|Q76FD7|H2B_DROSE	81.208	149	2	1	1	149	1	123	4.45e-78	229	Histone H2B OS=Drosophila sechellia OX=7238 GN=His2B PE=3 SV=3
Lmi02g09810	sp|Q76FD7|H2B_DROSE	97.561	123	3	0	1	123	1	123	4.07e-83	241	Histone H2B OS=Drosophila sechellia OX=7238 GN=His2B PE=3 SV=3
Lmi02g09820	sp|Q76FD7|H2B_DROSE	81.208	149	2	1	1	149	1	123	4.45e-78	229	Histone H2B OS=Drosophila sechellia OX=7238 GN=His2B PE=3 SV=3
Lmi02g09830	sp|Q6PV61|H2A_PENVA	99.187	123	1	0	1	123	1	123	1.31e-83	243	Histone H2A OS=Penaeus vannamei OX=6689 PE=1 SV=3
Lmi02g09840	sp|Q76FD7|H2B_DROSE	81.208	149	2	1	1	149	1	123	4.45e-78	229	Histone H2B OS=Drosophila sechellia OX=7238 GN=His2B PE=3 SV=3
Lmi02g09850	sp|P02255|H1_DROME	62.712	118	37	2	1	111	1	118	3.77e-37	133	Histone H1 OS=Drosophila melanogaster OX=7227 GN=His1 PE=1 SV=1
Lmi02g09860	sp|Q76FD7|H2B_DROSE	81.208	149	2	1	1	149	1	123	4.45e-78	229	Histone H2B OS=Drosophila sechellia OX=7238 GN=His2B PE=3 SV=3
Lmi02g09870	sp|Q76FD7|H2B_DROSE	81.208	149	2	1	1	149	1	123	4.45e-78	229	Histone H2B OS=Drosophila sechellia OX=7238 GN=His2B PE=3 SV=3
Lmi02g09880	sp|Q9U7D0|H4_MASBA	69.444	144	3	3	1	139	1	108	4.64e-53	166	Histone H4 OS=Mastigamoeba balamuthi OX=108607 PE=3 SV=3
Lmi02g09890	sp|Q76FD7|H2B_DROSE	81.208	149	2	1	1	149	1	123	4.45e-78	229	Histone H2B OS=Drosophila sechellia OX=7238 GN=His2B PE=3 SV=3
Lmi02g09900	sp|P02255|H1_DROME	76.543	81	19	0	30	110	38	118	3.39e-36	131	Histone H1 OS=Drosophila melanogaster OX=7227 GN=His1 PE=1 SV=1
Lmi02g09910	sp|P02255|H1_DROME	62.712	118	36	2	1	110	1	118	6.05e-37	133	Histone H1 OS=Drosophila melanogaster OX=7227 GN=His1 PE=1 SV=1
Lmi02g09920	sp|Q76FD7|H2B_DROSE	81.208	149	2	1	54	202	1	123	1.26e-77	231	Histone H2B OS=Drosophila sechellia OX=7238 GN=His2B PE=3 SV=3
Lmi02g09930	sp|Q76FD7|H2B_DROSE	81.208	149	2	1	1	149	1	123	4.45e-78	229	Histone H2B OS=Drosophila sechellia OX=7238 GN=His2B PE=3 SV=3
Lmi02g09940	sp|P84045|H4_TIGCA	100	103	0	0	1	103	1	103	3.47e-67	199	Histone H4 OS=Tigriopus californicus OX=6832 GN=His4 PE=3 SV=2
Lmi02g09950	sp|P02255|H1_DROME	62.712	118	37	2	1	111	1	118	3.77e-37	133	Histone H1 OS=Drosophila melanogaster OX=7227 GN=His1 PE=1 SV=1
Lmi02g09960	sp|P02255|H1_DROME	62.712	118	37	2	1	111	1	118	3.77e-37	133	Histone H1 OS=Drosophila melanogaster OX=7227 GN=His1 PE=1 SV=1
Lmi02g09970	sp|P35069|H2B3_TIGCA	98.165	109	2	0	93	201	15	123	2.15e-72	218	Histone H2B.3 OS=Tigriopus californicus OX=6832 PE=3 SV=2
Lmi02g09980	sp|Q76FD7|H2B_DROSE	81.208	149	2	1	1	149	1	123	4.45e-78	229	Histone H2B OS=Drosophila sechellia OX=7238 GN=His2B PE=3 SV=3
Lmi02g09990	sp|P02255|H1_DROME	62.712	118	37	2	1	111	1	118	3.77e-37	133	Histone H1 OS=Drosophila melanogaster OX=7227 GN=His1 PE=1 SV=1
Lmi02g10000	sp|Q76FD7|H2B_DROSE	69.143	175	2	1	1	175	1	123	1e-73	220	Histone H2B OS=Drosophila sechellia OX=7238 GN=His2B PE=3 SV=3
Lmi02g10070	sp|P04323|POL3_DROME	30.38	316	172	8	2	281	506	809	1.11e-26	114	Retrovirus-related Pol polyprotein from transposon 17.6 OS=Drosophila melanogaster OX=7227 GN=pol PE=4 SV=1
Lmi02g10080	sp|P23074|POL_SFV1	32.71	214	133	3	258	461	147	359	5.54e-24	109	Pro-Pol polyprotein OS=Simian foamy virus type 1 OX=338478 GN=pol PE=1 SV=3
Lmi02g10140	sp|P04323|POL3_DROME	34.588	425	266	4	216	633	205	624	1.77e-75	264	Retrovirus-related Pol polyprotein from transposon 17.6 OS=Drosophila melanogaster OX=7227 GN=pol PE=4 SV=1
Lmi02g10300	-	-	-	-	-	-	-	-	-	-	-	-
Lmi02g10330	sp|Q69ZN6|GNPTA_MOUSE	42.574	101	58	0	12	112	4	104	6.34e-23	96.7	N-acetylglucosamine-1-phosphotransferase subunits alpha/beta OS=Mus musculus OX=10090 GN=Gnptab PE=2 SV=2
Lmi02g10380	-	-	-	-	-	-	-	-	-	-	-	-
Lmi02g10420	sp|P0CT40|TF29_SCHPO	30.892	314	212	3	198	509	393	703	2.27e-44	171	Transposon Tf2-9 polyprotein OS=Schizosaccharomyces pombe (strain 972 / ATCC 24843) OX=284812 GN=Tf2-9 PE=3 SV=1
Lmi02g10630	sp|Q9NBX4|RTXE_DROME	23.144	229	149	8	26	236	102	321	4.27e-08	57.8	Probable RNA-directed DNA polymerase from transposon X-element OS=Drosophila melanogaster OX=7227 GN=X-element\ORF2 PE=3 SV=1
Lmi02g10740	-	-	-	-	-	-	-	-	-	-	-	-
Lmi02g10910	-	-	-	-	-	-	-	-	-	-	-	-
Lmi02g10950	-	-	-	-	-	-	-	-	-	-	-	-
Lmi02g10960	sp|P04323|POL3_DROME	32.348	609	358	10	14	580	213	809	2.68e-83	285	Retrovirus-related Pol polyprotein from transposon 17.6 OS=Drosophila melanogaster OX=7227 GN=pol PE=4 SV=1
Lmi02g11510	-	-	-	-	-	-	-	-	-	-	-	-
Lmi02g11520	sp|P23074|POL_SFV1	38.824	85	52	0	126	210	804	888	1.79e-12	68.9	Pro-Pol polyprotein OS=Simian foamy virus type 1 OX=338478 GN=pol PE=1 SV=3
Lmi02g11570	sp|Q90WJ3|PAXI1_XENLA	33.871	496	295	10	635	1115	773	1250	2.04e-90	320	PAX-interacting protein 1 OS=Xenopus laevis OX=8355 GN=paxip1 PE=1 SV=1
Lmi02g11630	-	-	-	-	-	-	-	-	-	-	-	-
Lmi02g11760	sp|P10978|POLX_TOBAC	45.985	137	69	1	4	135	1025	1161	4.83e-32	122	Retrovirus-related Pol polyprotein from transposon TNT 1-94 OS=Nicotiana tabacum OX=4097 PE=2 SV=1
Lmi02g11770	sp|P10978|POLX_TOBAC	52	200	96	0	18	217	424	623	3.57e-64	218	Retrovirus-related Pol polyprotein from transposon TNT 1-94 OS=Nicotiana tabacum OX=4097 PE=2 SV=1
Lmi02g11780	sp|Q94HW2|POLR1_ARATH	21.338	314	186	8	38	299	108	412	2.53e-09	62.4	Retrovirus-related Pol polyprotein from transposon RE1 OS=Arabidopsis thaliana OX=3702 GN=RE1 PE=2 SV=1
Lmi02g11810	sp|Q9NBX4|RTXE_DROME	30.108	93	63	2	4	94	513	605	6.18e-07	49.3	Probable RNA-directed DNA polymerase from transposon X-element OS=Drosophila melanogaster OX=7227 GN=X-element\ORF2 PE=3 SV=1
Lmi02g11820	sp|M9NEY8|DMAD_DROME	73.626	91	15	3	195	281	556	641	8.64e-32	128	DNA N6-methyl adenine demethylase OS=Drosophila melanogaster OX=7227 GN=Tet PE=1 SV=1
Lmi02g12220	-	-	-	-	-	-	-	-	-	-	-	-
Lmi02g12270	-	-	-	-	-	-	-	-	-	-	-	-
Lmi02g12300	-	-	-	-	-	-	-	-	-	-	-	-
Lmi02g12360	sp|Q99315|YG31B_YEAST	33.143	175	108	3	1	172	620	788	3.2e-20	90.1	Transposon Ty3-G Gag-Pol polyprotein OS=Saccharomyces cerevisiae (strain ATCC 204508 / S288c) OX=559292 GN=TY3B-G PE=1 SV=3
Lmi02g12450	-	-	-	-	-	-	-	-	-	-	-	-
Lmi02g12510	sp|P04146|COPIA_DROME	30.818	477	260	11	18	463	210	647	1.09e-60	218	Copia protein OS=Drosophila melanogaster OX=7227 GN=GIP PE=1 SV=3
Lmi02g12520	sp|Q9W123|POF_DROME	37.056	197	110	3	261	449	106	296	3.73e-36	144	Protein painting of fourth OS=Drosophila melanogaster OX=7227 GN=Pof PE=1 SV=1
Lmi02g12540	sp|Q94HW2|POLR1_ARATH	38.583	127	74	3	1	124	1081	1206	9.73e-23	95.5	Retrovirus-related Pol polyprotein from transposon RE1 OS=Arabidopsis thaliana OX=3702 GN=RE1 PE=2 SV=1
Lmi02g12550	sp|P10978|POLX_TOBAC	32.553	427	268	12	20	440	294	706	1.25e-59	216	Retrovirus-related Pol polyprotein from transposon TNT 1-94 OS=Nicotiana tabacum OX=4097 PE=2 SV=1
Lmi02g12560	-	-	-	-	-	-	-	-	-	-	-	-
Lmi02g12640	sp|O02751|CFDP2_BOVIN	38.547	179	94	3	42	212	245	415	1.22e-32	126	Craniofacial development protein 2 OS=Bos taurus OX=9913 GN=CFDP2 PE=1 SV=2
Lmi02g12710	sp|P21328|RTJK_DROME	27.948	229	145	7	16	229	632	855	2.4e-15	80.5	RNA-directed DNA polymerase from mobile element jockey OS=Drosophila melanogaster OX=7227 GN=pol PE=1 SV=1
Lmi02g12720	sp|Q9W4J5|NEP1_DROME	65.049	103	35	1	1	102	8	110	8.37e-41	137	Ribosomal RNA small subunit methyltransferase NEP1 OS=Drosophila melanogaster OX=7227 GN=CG3527 PE=3 SV=2
Lmi02g12780	-	-	-	-	-	-	-	-	-	-	-	-
Lmi03g00010	-	-	-	-	-	-	-	-	-	-	-	-
Lmi03g00020	-	-	-	-	-	-	-	-	-	-	-	-
Lmi03g00040	-	-	-	-	-	-	-	-	-	-	-	-
Lmi03g00050	sp|O00370|LORF2_HUMAN	33.333	99	62	2	39	133	590	688	7.44e-07	50.4	LINE-1 retrotransposable element ORF2 protein OS=Homo sapiens OX=9606 PE=1 SV=1
Lmi03g00090	sp|Q7LHG5|YI31B_YEAST	37.681	69	43	0	10	78	1285	1353	6.85e-08	52.8	Transposon Ty3-I Gag-Pol polyprotein OS=Saccharomyces cerevisiae (strain ATCC 204508 / S288c) OX=559292 GN=TY3B-I PE=1 SV=2
Lmi03g00100	-	-	-	-	-	-	-	-	-	-	-	-
Lmi03g00140	-	-	-	-	-	-	-	-	-	-	-	-
Lmi03g00160	-	-	-	-	-	-	-	-	-	-	-	-
Lmi03g00170	sp|Q87040|POL_SFVCP	29.614	233	159	4	88	319	794	1022	9.06e-24	105	Pro-Pol polyprotein OS=Simian foamy virus (isolate chimpanzee) OX=298339 GN=pol PE=3 SV=1
Lmi03g00180	sp|Q87040|POL_SFVCP	30.043	233	158	4	88	319	794	1022	9.6e-25	108	Pro-Pol polyprotein OS=Simian foamy virus (isolate chimpanzee) OX=298339 GN=pol PE=3 SV=1
Lmi03g00190	sp|Q9UR07|TF211_SCHPO	25.839	298	204	8	1	288	946	1236	2.72e-22	100	Transposon Tf2-11 polyprotein OS=Schizosaccharomyces pombe (strain 972 / ATCC 24843) OX=284812 GN=Tf2-11 PE=3 SV=1
Lmi03g00210	sp|Q24UI6|IF2_DESHY	21.162	241	175	3	534	774	101	326	3.97e-29	128	Translation initiation factor IF-2 OS=Desulfitobacterium hafniense (strain Y51) OX=138119 GN=infB PE=3 SV=1
Lmi03g00220	-	-	-	-	-	-	-	-	-	-	-	-
Lmi03g00240	-	-	-	-	-	-	-	-	-	-	-	-
Lmi03g00280	sp|Q9GRW0|PPAF2_HOLDI	45.501	389	172	7	17	392	53	414	3.1e-106	322	Phenoloxidase-activating factor 2 OS=Holotrichia diomphalia OX=33394 GN=PPAF2 PE=1 SV=1
Lmi03g00290	sp|Q9VAF5|CAD99_DROME	52.708	1514	652	19	23	1485	23	1523	0	1516	Cadherin-99C OS=Drosophila melanogaster OX=7227 GN=Cad99C PE=1 SV=2
Lmi03g00380	-	-	-	-	-	-	-	-	-	-	-	-
Lmi03g00560	sp|Q8I7P9|POL5_DROME	42.177	147	80	2	19	164	419	561	9.71e-26	107	Retrovirus-related Pol polyprotein from transposon opus OS=Drosophila melanogaster OX=7227 GN=pol PE=4 SV=1
Lmi03g00770	sp|Q95SX7|RTBS_DROME	30.041	243	135	5	17	231	578	813	3.67e-20	92	Probable RNA-directed DNA polymerase from transposon BS OS=Drosophila melanogaster OX=7227 GN=RTase PE=2 SV=1
Lmi03g00780	sp|P21328|RTJK_DROME	25.746	268	179	7	31	286	581	840	1.79e-12	71.2	RNA-directed DNA polymerase from mobile element jockey OS=Drosophila melanogaster OX=7227 GN=pol PE=1 SV=1
Lmi03g00930	-	-	-	-	-	-	-	-	-	-	-	-
Lmi03g01180	-	-	-	-	-	-	-	-	-	-	-	-
Lmi03g01200	sp|Q9QYX7|PCLO_MOUSE	37.755	196	109	2	338	533	387	569	8.2e-09	63.9	Protein piccolo OS=Mus musculus OX=10090 GN=Pclo PE=1 SV=4
Lmi03g01370	sp|P10978|POLX_TOBAC	30.911	1087	676	20	9	1065	8	1049	6.46e-150	485	Retrovirus-related Pol polyprotein from transposon TNT 1-94 OS=Nicotiana tabacum OX=4097 PE=2 SV=1
Lmi03g01430	-	-	-	-	-	-	-	-	-	-	-	-
Lmi03g01530	sp|P10978|POLX_TOBAC	28.436	211	126	8	1	192	667	871	4.26e-09	58.9	Retrovirus-related Pol polyprotein from transposon TNT 1-94 OS=Nicotiana tabacum OX=4097 PE=2 SV=1
Lmi03g01550	sp|P23074|POL_SFV1	30.921	152	100	2	22	170	872	1021	3.54e-17	84	Pro-Pol polyprotein OS=Simian foamy virus type 1 OX=338478 GN=pol PE=1 SV=3
Lmi03g01740	-	-	-	-	-	-	-	-	-	-	-	-
Lmi03g01790	sp|P10978|POLX_TOBAC	27.378	694	453	13	9	685	8	667	2.5e-76	270	Retrovirus-related Pol polyprotein from transposon TNT 1-94 OS=Nicotiana tabacum OX=4097 PE=2 SV=1
Lmi03g01800	sp|P10978|POLX_TOBAC	42.617	535	286	10	34	553	797	1325	7.4e-125	400	Retrovirus-related Pol polyprotein from transposon TNT 1-94 OS=Nicotiana tabacum OX=4097 PE=2 SV=1
Lmi03g01910	sp|Q99315|YG31B_YEAST	28.78	205	127	7	16	207	1213	1411	1.13e-10	63.9	Transposon Ty3-G Gag-Pol polyprotein OS=Saccharomyces cerevisiae (strain ATCC 204508 / S288c) OX=559292 GN=TY3B-G PE=1 SV=3
Lmi03g01920	sp|P08841|TBB3_DROME	75.131	382	58	2	1	347	71	450	0	601	Tubulin beta-3 chain OS=Drosophila melanogaster OX=7227 GN=betaTub60D PE=2 SV=2
Lmi03g01930	sp|P08841|TBB3_DROME	85.079	382	55	1	1	382	71	450	0	670	Tubulin beta-3 chain OS=Drosophila melanogaster OX=7227 GN=betaTub60D PE=2 SV=2
Lmi03g02080	-	-	-	-	-	-	-	-	-	-	-	-
Lmi03g02090	-	-	-	-	-	-	-	-	-	-	-	-
Lmi03g02100	-	-	-	-	-	-	-	-	-	-	-	-
Lmi03g02110	-	-	-	-	-	-	-	-	-	-	-	-
Lmi03g02120	-	-	-	-	-	-	-	-	-	-	-	-
Lmi03g02130	-	-	-	-	-	-	-	-	-	-	-	-
Lmi03g02240	sp|P04323|POL3_DROME	31.611	658	394	12	95	708	167	812	3.14e-84	291	Retrovirus-related Pol polyprotein from transposon 17.6 OS=Drosophila melanogaster OX=7227 GN=pol PE=4 SV=1
Lmi03g02360	sp|Q8K259|GIN1_MOUSE	28.571	112	76	3	2	110	114	224	1.32e-09	57	Gypsy retrotransposon integrase-like protein 1 OS=Mus musculus OX=10090 GN=Gin1 PE=2 SV=2
Lmi03g02370	sp|Q24560|TBB1_DROME	99.105	447	4	0	1	447	1	447	0	936	Tubulin beta-1 chain OS=Drosophila melanogaster OX=7227 GN=betaTub56D PE=1 SV=2
Lmi03g02390	-	-	-	-	-	-	-	-	-	-	-	-
Lmi03g02430	sp|Q38CE9|PIF6_TRYB2	29.457	129	85	3	132	254	526	654	1.06e-07	56.2	ATP-dependent DNA helicase PIF6 OS=Trypanosoma brucei brucei (strain 927/4 GUTat10.1) OX=185431 GN=PIF6 PE=3 SV=1
Lmi03g02440	sp|A5WFR0|PIF1_PSYWF	33.333	114	75	1	15	128	37	149	4.41e-10	59.3	ATP-dependent DNA helicase pif1 OS=Psychrobacter sp. (strain PRwf-1) OX=349106 GN=pif1 PE=3 SV=1
Lmi03g02550	sp|P04323|POL3_DROME	45.208	480	254	6	189	665	150	623	1.98e-133	435	Retrovirus-related Pol polyprotein from transposon 17.6 OS=Drosophila melanogaster OX=7227 GN=pol PE=4 SV=1
Lmi03g02560	-	-	-	-	-	-	-	-	-	-	-	-
Lmi03g02710	sp|B3MG58|TRET1_DROAN	38.947	95	52	3	27	118	600	691	2.12e-06	48.5	Facilitated trehalose transporter Tret1 OS=Drosophila ananassae OX=7217 GN=Tret1 PE=3 SV=2
Lmi03g02930	-	-	-	-	-	-	-	-	-	-	-	-
Lmi03g02980	-	-	-	-	-	-	-	-	-	-	-	-
Lmi03g03020	-	-	-	-	-	-	-	-	-	-	-	-
Lmi03g03040	-	-	-	-	-	-	-	-	-	-	-	-
Lmi03g03180	-	-	-	-	-	-	-	-	-	-	-	-
Lmi03g03210	-	-	-	-	-	-	-	-	-	-	-	-
Lmi03g03250	-	-	-	-	-	-	-	-	-	-	-	-
Lmi03g03260	sp|P10978|POLX_TOBAC	35.526	152	90	2	2	145	401	552	8.33e-22	95.1	Retrovirus-related Pol polyprotein from transposon TNT 1-94 OS=Nicotiana tabacum OX=4097 PE=2 SV=1
Lmi03g03270	sp|P10978|POLX_TOBAC	54.305	151	62	3	21	164	828	978	3.86e-44	158	Retrovirus-related Pol polyprotein from transposon TNT 1-94 OS=Nicotiana tabacum OX=4097 PE=2 SV=1
Lmi03g03400	sp|P04146|COPIA_DROME	40.201	199	99	4	7	204	3	182	9.15e-29	117	Copia protein OS=Drosophila melanogaster OX=7227 GN=GIP PE=1 SV=3
Lmi03g03410	sp|P10978|POLX_TOBAC	40.278	216	123	1	5	220	1108	1317	4.27e-43	158	Retrovirus-related Pol polyprotein from transposon TNT 1-94 OS=Nicotiana tabacum OX=4097 PE=2 SV=1
Lmi03g03420	sp|P04587|POL_HV1B5	37.838	74	45	1	185	258	360	432	5.33e-06	52.8	Gag-Pol polyprotein OS=Human immunodeficiency virus type 1 group M subtype B (isolate BH5) OX=11682 GN=gag-pol PE=1 SV=3
Lmi03g03580	sp|P08841|TBB3_DROME	90.529	454	41	1	1	454	1	452	0	843	Tubulin beta-3 chain OS=Drosophila melanogaster OX=7227 GN=betaTub60D PE=2 SV=2
Lmi03g03710	sp|Q3ZMH1|SC5A8_DANRE	39.831	472	279	4	11	481	15	482	1.28e-109	342	Sodium-coupled monocarboxylate transporter 1 OS=Danio rerio OX=7955 GN=slc5a8 PE=1 SV=1
Lmi03g03730	sp|B0WYR6|WDY_CULQU	34.853	987	570	14	39	1007	30	961	0	631	WD repeat-containing protein on Y chromosome OS=Culex quinquefasciatus OX=7176 GN=WDY PE=4 SV=2
Lmi03g03770	-	-	-	-	-	-	-	-	-	-	-	-
Lmi03g03810	-	-	-	-	-	-	-	-	-	-	-	-
Lmi03g03840	-	-	-	-	-	-	-	-	-	-	-	-
Lmi03g03950	-	-	-	-	-	-	-	-	-	-	-	-
Lmi03g03970	-	-	-	-	-	-	-	-	-	-	-	-
Lmi03g03980	sp|Q96MT7|CFA44_HUMAN	45.175	228	120	2	6	233	222	444	4.38e-59	204	Cilia- and flagella-associated protein 44 OS=Homo sapiens OX=9606 GN=CFAP44 PE=1 SV=2
Lmi03g04060	-	-	-	-	-	-	-	-	-	-	-	-
Lmi03g04180	sp|Q13449|LSAMP_HUMAN	33.083	133	83	4	295	427	41	167	4.56e-08	58.5	Limbic system-associated membrane protein OS=Homo sapiens OX=9606 GN=LSAMP PE=1 SV=2
Lmi03g04230	sp|Q9VLW2|KI26L_DROME	33.052	947	439	29	63	939	15	836	4.44e-116	389	Kinesin-like protein CG14535 OS=Drosophila melanogaster OX=7227 GN=CG14535 PE=2 SV=2
Lmi03g04390	sp|Q86VZ4|LRP11_HUMAN	39.759	83	40	3	66	139	102	183	9.92e-08	55.5	Low-density lipoprotein receptor-related protein 11 OS=Homo sapiens OX=9606 GN=LRP11 PE=2 SV=2
Lmi03g04400	sp|Q8CB67|LRP11_MOUSE	41.538	65	34	2	1	62	262	325	8.26e-07	52.4	Low-density lipoprotein receptor-related protein 11 OS=Mus musculus OX=10090 GN=Lrp11 PE=1 SV=1
Lmi03g04430	-	-	-	-	-	-	-	-	-	-	-	-
Lmi03g04650	-	-	-	-	-	-	-	-	-	-	-	-
Lmi03g04660	sp|P10978|POLX_TOBAC	38.796	781	435	14	4	759	561	1323	1.85e-162	508	Retrovirus-related Pol polyprotein from transposon TNT 1-94 OS=Nicotiana tabacum OX=4097 PE=2 SV=1
Lmi03g04710	sp|P21328|RTJK_DROME	27.059	170	113	4	2	162	590	757	9.23e-10	60.1	RNA-directed DNA polymerase from mobile element jockey OS=Drosophila melanogaster OX=7227 GN=pol PE=1 SV=1
Lmi03g04830	sp|Q10126|YSM6_CAEEL	23.936	188	132	3	14	195	1	183	3.73e-11	63.9	Putative uncharacterized transposon-derived protein F52C9.6 OS=Caenorhabditis elegans OX=6239 GN=F52C9.6 PE=5 SV=1
Lmi03g04850	sp|Q4V8B8|TYW2_RAT	42.12	349	188	7	4	346	10	350	1.07e-80	263	tRNA wybutosine-synthesizing protein 2 homolog OS=Rattus norvegicus OX=10116 GN=Trmt12 PE=2 SV=2
Lmi03g04880	-	-	-	-	-	-	-	-	-	-	-	-
Lmi03g04900	sp|P27325|H2A_URECA	96.721	122	4	0	1	122	1	122	5.77e-81	238	Histone H2A OS=Urechis caupo OX=6431 PE=3 SV=2
Lmi03g04940	-	-	-	-	-	-	-	-	-	-	-	-
Lmi03g05060	sp|Q09575|YRD6_CAEEL	44.275	131	70	3	65	193	410	539	1.42e-23	100	Uncharacterized protein K02A2.6 OS=Caenorhabditis elegans OX=6239 GN=K02A2.6 PE=4 SV=1
Lmi03g05070	-	-	-	-	-	-	-	-	-	-	-	-
Lmi03g05190	-	-	-	-	-	-	-	-	-	-	-	-
Lmi03g05260	sp|Q9V4U9|C6A13_DROME	35.542	498	300	10	21	509	2	487	4.35e-95	300	Probable cytochrome P450 6a13 OS=Drosophila melanogaster OX=7227 GN=Cyp6a13 PE=2 SV=1
Lmi03g05380	sp|Q8WTE6|OR2_ANOGA	31.884	138	91	2	148	285	240	374	5.24e-16	80.9	Odorant receptor Or2 OS=Anopheles gambiae OX=7165 GN=OR2 PE=2 SV=1
Lmi03g05480	sp|Q9ULI1|NWD2_HUMAN	22.222	774	505	22	90	786	284	1037	9.43e-31	135	NACHT and WD repeat domain-containing protein 2 OS=Homo sapiens OX=9606 GN=NWD2 PE=2 SV=3
Lmi03g05490	-	-	-	-	-	-	-	-	-	-	-	-
Lmi03g05520	-	-	-	-	-	-	-	-	-	-	-	-
Lmi03g05790	sp|P04323|POL3_DROME	37.717	403	237	4	1	397	230	624	8.34e-81	271	Retrovirus-related Pol polyprotein from transposon 17.6 OS=Drosophila melanogaster OX=7227 GN=pol PE=4 SV=1
Lmi03g05800	sp|P0CT39|TF26_SCHPO	26.441	295	206	7	107	394	946	1236	1.87e-22	103	Transposon Tf2-6 polyprotein OS=Schizosaccharomyces pombe (strain 972 / ATCC 24843) OX=284812 GN=Tf2-6 PE=3 SV=1
Lmi03g05850	sp|Q92562|FIG4_HUMAN	49.433	793	286	11	157	933	23	716	0	775	Polyphosphoinositide phosphatase OS=Homo sapiens OX=9606 GN=FIG4 PE=1 SV=1
Lmi03g05860	sp|Q32PI6|RM04_BOVIN	59.821	224	89	1	191	413	56	279	3.21e-93	285	39S ribosomal protein L4, mitochondrial OS=Bos taurus OX=9913 GN=MRPL4 PE=1 SV=1
Lmi03g06130	-	-	-	-	-	-	-	-	-	-	-	-
Lmi03g06190	sp|P0CT40|TF29_SCHPO	26.923	234	146	8	2	229	803	1017	1.91e-10	63.5	Transposon Tf2-9 polyprotein OS=Schizosaccharomyces pombe (strain 972 / ATCC 24843) OX=284812 GN=Tf2-9 PE=3 SV=1
Lmi03g06340	sp|P10394|POL4_DROME	39.175	97	59	0	5	101	558	654	5.17e-14	72	Retrovirus-related Pol polyprotein from transposon 412 OS=Drosophila melanogaster OX=7227 GN=POL PE=4 SV=1
Lmi03g06430	-	-	-	-	-	-	-	-	-	-	-	-
Lmi03g06510	sp|Q6ZUK4|TMM26_HUMAN	36.745	381	186	10	5	358	4	356	2.88e-63	213	Transmembrane protein 26 OS=Homo sapiens OX=9606 GN=TMEM26 PE=1 SV=1
Lmi03g06540	sp|Q68ED3|PAPD5_MOUSE	56.471	425	156	4	77	483	80	493	5.82e-167	494	Terminal nucleotidyltransferase 4B OS=Mus musculus OX=10090 GN=Tent4b PE=1 SV=2
Lmi03g06700	-	-	-	-	-	-	-	-	-	-	-	-
Lmi03g06800	-	-	-	-	-	-	-	-	-	-	-	-
Lmi03g06890	-	-	-	-	-	-	-	-	-	-	-	-
Lmi03g07050	sp|Q6RI63|F120B_MOUSE	25.573	262	182	6	6	257	2	260	3.69e-21	101	Constitutive coactivator of peroxisome proliferator-activated receptor gamma OS=Mus musculus OX=10090 GN=Fam120b PE=1 SV=1
Lmi03g07060	sp|Q9JI12|VGLU2_RAT	51.889	503	215	6	17	502	22	514	0	537	Vesicular glutamate transporter 2 OS=Rattus norvegicus OX=10116 GN=Slc17a6 PE=1 SV=1
Lmi03g07180	sp|O62809|OX2R_PIG	36.792	212	118	6	17	219	185	389	2.33e-32	126	Orexin receptor type 2 OS=Sus scrofa OX=9823 GN=HCRTR2 PE=2 SV=2
Lmi03g07210	sp|O43614|OX2R_HUMAN	37.846	325	172	8	189	503	133	437	5.94e-52	186	Orexin receptor type 2 OS=Homo sapiens OX=9606 GN=HCRTR2 PE=1 SV=2
Lmi03g07270	sp|P04323|POL3_DROME	38.67	406	233	6	1	399	230	626	1.48e-88	294	Retrovirus-related Pol polyprotein from transposon 17.6 OS=Drosophila melanogaster OX=7227 GN=pol PE=4 SV=1
Lmi03g07280	sp|Q99315|YG31B_YEAST	29.744	195	132	4	4	194	1126	1319	2.25e-18	88.6	Transposon Ty3-G Gag-Pol polyprotein OS=Saccharomyces cerevisiae (strain ATCC 204508 / S288c) OX=559292 GN=TY3B-G PE=1 SV=3
Lmi03g07360	sp|Q09575|YRD6_CAEEL	35.691	311	186	8	166	466	274	580	6.67e-49	184	Uncharacterized protein K02A2.6 OS=Caenorhabditis elegans OX=6239 GN=K02A2.6 PE=4 SV=1
Lmi03g07370	sp|P10978|POLX_TOBAC	27.041	196	133	4	16	203	52	245	1e-12	70.9	Retrovirus-related Pol polyprotein from transposon TNT 1-94 OS=Nicotiana tabacum OX=4097 PE=2 SV=1
Lmi03g07380	sp|P10978|POLX_TOBAC	43.487	499	261	10	23	506	831	1323	1.62e-119	384	Retrovirus-related Pol polyprotein from transposon TNT 1-94 OS=Nicotiana tabacum OX=4097 PE=2 SV=1
Lmi03g07450	-	-	-	-	-	-	-	-	-	-	-	-
Lmi03g07460	sp|P11369|LORF2_MOUSE	29.392	296	195	7	89	374	454	745	2.45e-29	124	LINE-1 retrotransposable element ORF2 protein OS=Mus musculus OX=10090 GN=Pol PE=1 SV=2
Lmi03g07490	sp|P04323|POL3_DROME	28.284	944	582	20	45	940	28	924	2.52e-88	311	Retrovirus-related Pol polyprotein from transposon 17.6 OS=Drosophila melanogaster OX=7227 GN=pol PE=4 SV=1
Lmi03g07510	sp|Q9H0W7|THAP2_HUMAN	32.407	108	56	4	1	108	1	91	3.67e-06	50.8	THAP domain-containing protein 2 OS=Homo sapiens OX=9606 GN=THAP2 PE=1 SV=1
Lmi03g07530	sp|Q8MVS5|GLT35_DROME	51.866	536	234	8	78	603	90	611	0	571	Polypeptide N-acetylgalactosaminyltransferase 35A OS=Drosophila melanogaster OX=7227 GN=Pgant35A PE=1 SV=2
Lmi03g07600	sp|O02751|CFDP2_BOVIN	41.781	146	85	0	1	146	347	492	2.64e-33	126	Craniofacial development protein 2 OS=Bos taurus OX=9913 GN=CFDP2 PE=1 SV=2
Lmi03g07630	-	-	-	-	-	-	-	-	-	-	-	-
Lmi03g07650	sp|Q9VTY4|KXDL1_DROME	65.152	66	23	0	120	185	57	122	3.39e-23	97.1	KxDL motif-containing protein CG10681 OS=Drosophila melanogaster OX=7227 GN=CG10681 PE=1 SV=1
Lmi03g07670	sp|P10978|POLX_TOBAC	33.431	1367	818	27	9	1334	8	1323	0	690	Retrovirus-related Pol polyprotein from transposon TNT 1-94 OS=Nicotiana tabacum OX=4097 PE=2 SV=1
Lmi03g07680	sp|Q96JJ3|ELMO2_HUMAN	40.079	252	136	5	61	305	473	716	3.32e-49	177	Engulfment and cell motility protein 2 OS=Homo sapiens OX=9606 GN=ELMO2 PE=1 SV=2
Lmi03g07690	-	-	-	-	-	-	-	-	-	-	-	-
Lmi03g07720	-	-	-	-	-	-	-	-	-	-	-	-
Lmi03g08110	sp|P35072|TCB1_CAEBR	34.906	212	126	7	6	211	57	262	2.46e-27	108	Transposable element Tcb1 transposase OS=Caenorhabditis briggsae OX=6238 PE=3 SV=1
Lmi03g08330	-	-	-	-	-	-	-	-	-	-	-	-
Lmi03g08340	sp|P54366|GSC_DROME	87.931	58	7	0	69	126	277	334	4.45e-28	110	Homeobox protein goosecoid OS=Drosophila melanogaster OX=7227 GN=Gsc PE=2 SV=2
Lmi03g08480	sp|P04146|COPIA_DROME	32.759	522	293	14	1	495	80	570	3.44e-66	235	Copia protein OS=Drosophila melanogaster OX=7227 GN=GIP PE=1 SV=3
Lmi03g08490	sp|P23074|POL_SFV1	28.177	181	127	3	18	197	814	992	5.28e-17	82	Pro-Pol polyprotein OS=Simian foamy virus type 1 OX=338478 GN=pol PE=1 SV=3
Lmi03g08500	sp|P04323|POL3_DROME	40.945	127	67	2	2	128	506	624	6.19e-24	99.4	Retrovirus-related Pol polyprotein from transposon 17.6 OS=Drosophila melanogaster OX=7227 GN=pol PE=4 SV=1
Lmi03g08520	sp|P10978|POLX_TOBAC	38.286	350	193	7	24	366	740	1073	1.21e-57	206	Retrovirus-related Pol polyprotein from transposon TNT 1-94 OS=Nicotiana tabacum OX=4097 PE=2 SV=1
Lmi03g08530	-	-	-	-	-	-	-	-	-	-	-	-
Lmi03g08590	sp|P58200|VTI1B_RAT	49.02	51	26	0	14	64	129	179	3.31e-06	49.3	Vesicle transport through interaction with t-SNAREs homolog 1B OS=Rattus norvegicus OX=10116 GN=Vti1b PE=1 SV=2
Lmi03g08600	sp|P04146|COPIA_DROME	32.298	161	99	4	11	163	1064	1222	2.4e-19	87.4	Copia protein OS=Drosophila melanogaster OX=7227 GN=GIP PE=1 SV=3
Lmi03g08710	sp|P11369|LORF2_MOUSE	28.966	145	101	2	5	147	510	654	9.93e-10	59.3	LINE-1 retrotransposable element ORF2 protein OS=Mus musculus OX=10090 GN=Pol PE=1 SV=2
Lmi03g08990	sp|Q5NVK7|SPOP_PONAB	44.699	349	178	3	111	449	8	351	8.96e-84	265	Speckle-type POZ protein OS=Pongo abelii OX=9601 GN=SPOP PE=2 SV=1
Lmi03g09090	sp|P10978|POLX_TOBAC	40.199	806	444	14	1	776	519	1316	0	581	Retrovirus-related Pol polyprotein from transposon TNT 1-94 OS=Nicotiana tabacum OX=4097 PE=2 SV=1
Lmi03g09130	sp|P10978|POLX_TOBAC	35.127	1338	762	30	8	1266	7	1317	0	756	Retrovirus-related Pol polyprotein from transposon TNT 1-94 OS=Nicotiana tabacum OX=4097 PE=2 SV=1
Lmi03g09140	sp|Q9W0K4|BAB2_DROME	62.097	124	43	2	4	127	196	315	7.33e-43	172	Protein bric-a-brac 2 OS=Drosophila melanogaster OX=7227 GN=bab2 PE=1 SV=2
Lmi03g09170	-	-	-	-	-	-	-	-	-	-	-	-
Lmi03g09180	sp|Q7LHG5|YI31B_YEAST	39.474	190	98	4	4	178	572	759	1.23e-28	114	Transposon Ty3-I Gag-Pol polyprotein OS=Saccharomyces cerevisiae (strain ATCC 204508 / S288c) OX=559292 GN=TY3B-I PE=1 SV=2
Lmi03g09250	sp|P15330|DORS_DROME	72.727	242	66	0	2	243	88	329	1.94e-124	391	Embryonic polarity protein dorsal OS=Drosophila melanogaster OX=7227 GN=dl PE=1 SV=2
Lmi03g09350	-	-	-	-	-	-	-	-	-	-	-	-
Lmi03g09360	-	-	-	-	-	-	-	-	-	-	-	-
Lmi03g09450	sp|Q10126|YSM6_CAEEL	24.186	215	147	4	22	225	1	210	2.31e-08	57.4	Putative uncharacterized transposon-derived protein F52C9.6 OS=Caenorhabditis elegans OX=6239 GN=F52C9.6 PE=5 SV=1
Lmi03g09500	sp|B2RRL2|JERKL_MOUSE	51.562	64	31	0	159	222	131	194	7.82e-13	73.2	Jerky protein homolog-like OS=Mus musculus OX=10090 GN=Jrkl PE=2 SV=1
Lmi03g09570	sp|Q5TJE1|DAXX_CANLF	29.553	291	181	8	103	373	93	379	1.64e-29	127	Death domain-associated protein 6 OS=Canis lupus familiaris OX=9615 GN=DAXX PE=3 SV=1
Lmi03g09620	sp|Q09575|YRD6_CAEEL	33.943	383	219	9	29	385	716	1090	6.43e-56	201	Uncharacterized protein K02A2.6 OS=Caenorhabditis elegans OX=6239 GN=K02A2.6 PE=4 SV=1
Lmi03g09640	sp|Q5U208|THAP1_RAT	44.792	96	47	4	3	97	1	91	1.98e-18	79.7	THAP domain-containing protein 1 OS=Rattus norvegicus OX=10116 GN=Thap1 PE=2 SV=1
Lmi03g09650	-	-	-	-	-	-	-	-	-	-	-	-
Lmi03g09660	-	-	-	-	-	-	-	-	-	-	-	-
Lmi03g09670	-	-	-	-	-	-	-	-	-	-	-	-
Lmi03g09690	-	-	-	-	-	-	-	-	-	-	-	-
Lmi03g09750	-	-	-	-	-	-	-	-	-	-	-	-
Lmi03g09790	sp|Q2JVA4|GLMU_SYNJA	39.286	112	61	1	1	112	468	572	6.75e-21	90.1	Bifunctional protein GlmU OS=Synechococcus sp. (strain JA-3-3Ab) OX=321327 GN=glmU PE=3 SV=1
Lmi03g09850	sp|Q10126|YSM6_CAEEL	29.054	148	96	3	14	156	1	144	4.2e-09	57.4	Putative uncharacterized transposon-derived protein F52C9.6 OS=Caenorhabditis elegans OX=6239 GN=F52C9.6 PE=5 SV=1
Lmi03g09970	sp|P10394|POL4_DROME	23.932	117	87	1	1	115	1028	1144	1.6e-08	56.6	Retrovirus-related Pol polyprotein from transposon 412 OS=Drosophila melanogaster OX=7227 GN=POL PE=4 SV=1
Lmi03g10010	sp|Q66IH2|TBRG1_XENTR	46.541	318	143	4	118	411	33	347	2.97e-89	280	Transforming growth factor beta regulator 1 OS=Xenopus tropicalis OX=8364 GN=tbrg1 PE=2 SV=1
Lmi03g10110	sp|Q6A070|TGRM1_MOUSE	31.515	165	113	0	380	544	1305	1469	1.36e-22	106	TOG array regulator of axonemal microtubules protein 1 OS=Mus musculus OX=10090 GN=Togaram1 PE=1 SV=3
Lmi03g10210	-	-	-	-	-	-	-	-	-	-	-	-
Lmi03g10470	sp|P48508|GSH0_RAT	33.831	201	125	4	12	205	18	217	1.87e-26	111	Glutamate--cysteine ligase regulatory subunit OS=Rattus norvegicus OX=10116 GN=Gclm PE=1 SV=1
Lmi03g10500	-	-	-	-	-	-	-	-	-	-	-	-
Lmi03g10510	-	-	-	-	-	-	-	-	-	-	-	-
Lmi03g10580	sp|Q95SX7|RTBS_DROME	29.062	437	268	10	479	881	435	863	2.51e-37	155	Probable RNA-directed DNA polymerase from transposon BS OS=Drosophila melanogaster OX=7227 GN=RTase PE=2 SV=1
Lmi03g10670	sp|P10394|POL4_DROME	26.718	131	89	2	5	133	1080	1205	1.66e-06	50.4	Retrovirus-related Pol polyprotein from transposon 412 OS=Drosophila melanogaster OX=7227 GN=POL PE=4 SV=1
Lmi03g10680	sp|P10394|POL4_DROME	28.302	106	73	1	2	104	954	1059	3.32e-10	58.5	Retrovirus-related Pol polyprotein from transposon 412 OS=Drosophila melanogaster OX=7227 GN=POL PE=4 SV=1
Lmi03g10690	sp|P04323|POL3_DROME	41.235	405	224	6	1	397	230	628	1.25e-97	317	Retrovirus-related Pol polyprotein from transposon 17.6 OS=Drosophila melanogaster OX=7227 GN=pol PE=4 SV=1
Lmi03g10700	-	-	-	-	-	-	-	-	-	-	-	-
Lmi03g10710	-	-	-	-	-	-	-	-	-	-	-	-
Lmi03g10720	sp|Q96EX3|DC2I2_HUMAN	36.25	160	96	4	46	203	84	239	8.04e-18	89	Cytoplasmic dynein 2 intermediate chain 2 OS=Homo sapiens OX=9606 GN=DYNC2I2 PE=1 SV=2
Lmi03g10800	-	-	-	-	-	-	-	-	-	-	-	-
Lmi03g10810	-	-	-	-	-	-	-	-	-	-	-	-
Lmi03g10960	sp|Q96DM1|PGBD4_HUMAN	26.733	101	73	1	1	100	382	482	4.12e-08	53.1	PiggyBac transposable element-derived protein 4 OS=Homo sapiens OX=9606 GN=PGBD4 PE=2 SV=3
Lmi03g11000	sp|Q9W2E7|RAE1_DROME	77.941	136	29	1	28	163	210	344	3.72e-73	226	Protein Rae1 OS=Drosophila melanogaster OX=7227 GN=Rae1 PE=1 SV=1
Lmi03g11150	-	-	-	-	-	-	-	-	-	-	-	-
Lmi03g11310	sp|P10978|POLX_TOBAC	34.454	238	153	2	7	242	457	693	2.31e-43	159	Retrovirus-related Pol polyprotein from transposon TNT 1-94 OS=Nicotiana tabacum OX=4097 PE=2 SV=1
Lmi03g11320	sp|P10978|POLX_TOBAC	40.918	523	281	11	7	507	811	1327	3.51e-115	372	Retrovirus-related Pol polyprotein from transposon TNT 1-94 OS=Nicotiana tabacum OX=4097 PE=2 SV=1
Lmi03g11400	-	-	-	-	-	-	-	-	-	-	-	-
Lmi03g11550	sp|P10978|POLX_TOBAC	39.692	325	178	7	31	343	1005	1323	5.28e-62	218	Retrovirus-related Pol polyprotein from transposon TNT 1-94 OS=Nicotiana tabacum OX=4097 PE=2 SV=1
Lmi03g11690	sp|Q9NXZ2|DDX43_HUMAN	50.325	461	214	3	120	580	112	557	4.89e-154	459	Probable ATP-dependent RNA helicase DDX43 OS=Homo sapiens OX=9606 GN=DDX43 PE=1 SV=2
Lmi03g11750	sp|P04323|POL3_DROME	33.438	317	178	7	5	301	323	626	7.37e-40	152	Retrovirus-related Pol polyprotein from transposon 17.6 OS=Drosophila melanogaster OX=7227 GN=pol PE=4 SV=1
Lmi03g11800	sp|P10978|POLX_TOBAC	37.584	149	85	4	1	141	938	1086	2.37e-26	106	Retrovirus-related Pol polyprotein from transposon TNT 1-94 OS=Nicotiana tabacum OX=4097 PE=2 SV=1
Lmi03g11810	sp|P10978|POLX_TOBAC	36.25	320	165	9	3	285	595	912	3e-44	164	Retrovirus-related Pol polyprotein from transposon TNT 1-94 OS=Nicotiana tabacum OX=4097 PE=2 SV=1
Lmi03g11820	-	-	-	-	-	-	-	-	-	-	-	-
Lmi03g11870	sp|P18101|RL40_DROME	73.438	128	34	0	140	267	1	128	4.34e-68	209	Ubiquitin-60S ribosomal protein L40 OS=Drosophila melanogaster OX=7227 GN=RpL40 PE=1 SV=2
Lmi03g11890	-	-	-	-	-	-	-	-	-	-	-	-
Lmi03g11950	sp|Q9HCE1|MOV10_HUMAN	42.459	610	299	14	1	594	376	949	5.27e-141	438	Helicase MOV-10 OS=Homo sapiens OX=9606 GN=MOV10 PE=1 SV=2
Lmi03g12000	-	-	-	-	-	-	-	-	-	-	-	-
Lmi03g12010	-	-	-	-	-	-	-	-	-	-	-	-
Lmi03g12020	sp|Q95SX7|RTBS_DROME	33.333	165	86	5	3	155	533	685	1.5e-17	82.4	Probable RNA-directed DNA polymerase from transposon BS OS=Drosophila melanogaster OX=7227 GN=RTase PE=2 SV=1
Lmi03g12070	sp|O35548|MMP16_RAT	26.975	519	294	19	23	483	46	537	5.1e-39	157	Matrix metalloproteinase-16 OS=Rattus norvegicus OX=10116 GN=Mmp16 PE=2 SV=1
Lmi04g00010	sp|P10394|POL4_DROME	29.299	157	104	3	2	156	1055	1206	7.1e-13	69.3	Retrovirus-related Pol polyprotein from transposon 412 OS=Drosophila melanogaster OX=7227 GN=POL PE=4 SV=1
Lmi04g00020	sp|Q8I7P9|POL5_DROME	35.433	127	71	1	1	116	372	498	2.23e-16	77	Retrovirus-related Pol polyprotein from transposon opus OS=Drosophila melanogaster OX=7227 GN=pol PE=4 SV=1
Lmi04g00030	sp|P20825|POL2_DROME	38.132	257	154	2	6	257	195	451	3.98e-53	188	Retrovirus-related Pol polyprotein from transposon 297 OS=Drosophila melanogaster OX=7227 GN=pol PE=4 SV=1
Lmi04g00070	sp|P10978|POLX_TOBAC	22.917	288	182	9	35	307	52	314	4.68e-10	64.3	Retrovirus-related Pol polyprotein from transposon TNT 1-94 OS=Nicotiana tabacum OX=4097 PE=2 SV=1
Lmi04g00100	sp|Q9H5L6|THAP9_HUMAN	26.995	915	558	27	3	872	4	853	6.99e-84	291	DNA transposase THAP9 OS=Homo sapiens OX=9606 GN=THAP9 PE=1 SV=2
Lmi04g00180	sp|Q9H5L6|THAP9_HUMAN	30.193	414	283	5	352	762	206	616	7.85e-56	210	DNA transposase THAP9 OS=Homo sapiens OX=9606 GN=THAP9 PE=1 SV=2
Lmi04g00190	sp|Q66I67|IFT20_DANRE	52.336	107	50	1	190	295	25	131	1.76e-28	109	Intraflagellar transport protein 20 homolog OS=Danio rerio OX=7955 GN=ift20 PE=2 SV=1
Lmi04g00300	sp|P10978|POLX_TOBAC	37.049	305	171	10	1	291	938	1235	3.35e-46	169	Retrovirus-related Pol polyprotein from transposon TNT 1-94 OS=Nicotiana tabacum OX=4097 PE=2 SV=1
Lmi04g00360	-	-	-	-	-	-	-	-	-	-	-	-
Lmi04g00380	sp|Q9BZ67|FRMD8_HUMAN	35.802	405	231	9	4	394	40	429	3.97e-71	233	FERM domain-containing protein 8 OS=Homo sapiens OX=9606 GN=FRMD8 PE=1 SV=1
Lmi04g00390	-	-	-	-	-	-	-	-	-	-	-	-
Lmi04g00440	sp|Q69ZT9|TBC30_MOUSE	47.098	448	204	8	95	516	96	536	3.72e-118	394	TBC1 domain family member 30 OS=Mus musculus OX=10090 GN=Tbc1d30 PE=1 SV=2
Lmi04g00460	-	-	-	-	-	-	-	-	-	-	-	-
Lmi04g00490	sp|Q7LHG5|YI31B_YEAST	36.24	367	213	8	498	857	602	954	6.01e-59	223	Transposon Ty3-I Gag-Pol polyprotein OS=Saccharomyces cerevisiae (strain ATCC 204508 / S288c) OX=559292 GN=TY3B-I PE=1 SV=2
Lmi04g00500	sp|Q87040|POL_SFVCP	31.858	226	144	3	60	279	801	1022	3.78e-28	122	Pro-Pol polyprotein OS=Simian foamy virus (isolate chimpanzee) OX=298339 GN=pol PE=3 SV=1
Lmi04g00520	sp|P14381|YTX2_XENLA	30.824	279	176	6	2	267	498	772	1.16e-27	123	Transposon TX1 uncharacterized 149 kDa protein OS=Xenopus laevis OX=8355 PE=4 SV=1
Lmi04g00590	sp|Q8I7P9|POL5_DROME	37.5	160	92	2	4	155	325	484	6.88e-25	107	Retrovirus-related Pol polyprotein from transposon opus OS=Drosophila melanogaster OX=7227 GN=pol PE=4 SV=1
Lmi04g00670	sp|Q4R4I5|LAP4A_MACFA	42.718	103	59	0	117	219	91	193	1.3e-23	100	Lysosomal-associated transmembrane protein 4A OS=Macaca fascicularis OX=9541 GN=LAPTM4A PE=2 SV=1
Lmi04g00700	-	-	-	-	-	-	-	-	-	-	-	-
Lmi04g00790	sp|P10394|POL4_DROME	32.432	185	116	3	25	200	276	460	1.01e-23	101	Retrovirus-related Pol polyprotein from transposon 412 OS=Drosophila melanogaster OX=7227 GN=POL PE=4 SV=1
Lmi04g00840	sp|P14152|MDHC_MOUSE	39.623	159	91	2	7	165	5	158	1.41e-30	118	Malate dehydrogenase, cytoplasmic OS=Mus musculus OX=10090 GN=Mdh1 PE=1 SV=3
Lmi04g00920	sp|Q9VWP4|SUOX_DROME	39.535	172	87	4	128	286	247	414	1.62e-31	126	Sulfite oxidase, mitochondrial OS=Drosophila melanogaster OX=7227 GN=shop PE=1 SV=1
Lmi04g00970	sp|P21329|RTJK_DROFU	29.771	131	77	3	5	125	642	767	1.07e-07	54.7	RNA-directed DNA polymerase from mobile element jockey OS=Drosophila funebris OX=7221 GN=jockey\pol PE=1 SV=1
Lmi04g01150	-	-	-	-	-	-	-	-	-	-	-	-
Lmi04g01160	sp|P10394|POL4_DROME	25	148	104	2	15	160	1064	1206	7.47e-06	48.5	Retrovirus-related Pol polyprotein from transposon 412 OS=Drosophila melanogaster OX=7227 GN=POL PE=4 SV=1
Lmi04g01170	-	-	-	-	-	-	-	-	-	-	-	-
Lmi04g01220	sp|Q9H0W7|THAP2_HUMAN	32.432	111	58	4	1	111	1	94	2.35e-06	50.8	THAP domain-containing protein 2 OS=Homo sapiens OX=9606 GN=THAP2 PE=1 SV=1
Lmi04g01480	sp|Q09575|YRD6_CAEEL	38.05	318	167	7	17	308	775	1088	3.07e-57	206	Uncharacterized protein K02A2.6 OS=Caenorhabditis elegans OX=6239 GN=K02A2.6 PE=4 SV=1
Lmi04g01590	sp|Q8CGF7|TCRG1_MOUSE	38.857	700	309	17	700	1398	519	1100	2.52e-120	406	Transcription elongation regulator 1 OS=Mus musculus OX=10090 GN=Tcerg1 PE=1 SV=2
Lmi04g01830	sp|P80233|CU67B_LOCMI	77.108	83	10	2	178	252	1	82	1.24e-26	104	Cuticle protein 67, isoform B OS=Locusta migratoria OX=7004 PE=1 SV=1
Lmi04g01960	-	-	-	-	-	-	-	-	-	-	-	-
Lmi04g01980	sp|P0CT40|TF29_SCHPO	26.51	298	202	8	89	376	946	1236	5.9e-22	102	Transposon Tf2-9 polyprotein OS=Schizosaccharomyces pombe (strain 972 / ATCC 24843) OX=284812 GN=Tf2-9 PE=3 SV=1
Lmi04g02090	sp|B2KFW1|ZSC20_MOUSE	33.333	183	90	7	717	885	863	1027	7.04e-16	86.7	Zinc finger and SCAN domain-containing protein 20 OS=Mus musculus OX=10090 GN=Zscan20 PE=2 SV=2
Lmi04g02200	sp|P04323|POL3_DROME	32.981	473	272	5	110	538	165	636	6.24e-69	243	Retrovirus-related Pol polyprotein from transposon 17.6 OS=Drosophila melanogaster OX=7227 GN=pol PE=4 SV=1
Lmi04g02230	sp|Q9QZU7|BODG_RAT	32.626	377	248	5	68	443	10	381	4.69e-68	224	Gamma-butyrobetaine dioxygenase OS=Rattus norvegicus OX=10116 GN=Bbox1 PE=1 SV=1
Lmi04g02330	sp|Q23985|DTX_DROME	48.802	334	123	8	302	593	411	738	1.79e-94	308	Protein deltex OS=Drosophila melanogaster OX=7227 GN=dx PE=1 SV=2
Lmi04g02370	sp|Q9UJY5|GGA1_HUMAN	41.099	455	207	13	8	429	10	436	3.53e-82	280	ADP-ribosylation factor-binding protein GGA1 OS=Homo sapiens OX=9606 GN=GGA1 PE=1 SV=1
Lmi04g02510	-	-	-	-	-	-	-	-	-	-	-	-
Lmi04g02520	sp|Q8IZW8|TENS4_HUMAN	33.871	124	68	3	39	150	449	570	5.72e-12	71.6	Tensin-4 OS=Homo sapiens OX=9606 GN=TNS4 PE=1 SV=3
Lmi04g02600	-	-	-	-	-	-	-	-	-	-	-	-
Lmi04g02810	sp|Q7LHG5|YI31B_YEAST	28.505	214	134	6	3	203	1234	1441	9.05e-11	64.7	Transposon Ty3-I Gag-Pol polyprotein OS=Saccharomyces cerevisiae (strain ATCC 204508 / S288c) OX=559292 GN=TY3B-I PE=1 SV=2
Lmi04g02820	sp|P04323|POL3_DROME	35.965	114	73	0	9	122	285	398	1.99e-19	85.9	Retrovirus-related Pol polyprotein from transposon 17.6 OS=Drosophila melanogaster OX=7227 GN=pol PE=4 SV=1
Lmi04g02960	sp|Q95SX7|RTBS_DROME	34.454	119	64	3	2	110	574	688	3.57e-09	56.2	Probable RNA-directed DNA polymerase from transposon BS OS=Drosophila melanogaster OX=7227 GN=RTase PE=2 SV=1
Lmi04g03010	sp|Q9BSK1|ZN577_HUMAN	25.215	349	216	12	401	730	91	413	2.47e-10	67	Zinc finger protein 577 OS=Homo sapiens OX=9606 GN=ZNF577 PE=2 SV=3
Lmi04g03060	-	-	-	-	-	-	-	-	-	-	-	-
Lmi04g03070	-	-	-	-	-	-	-	-	-	-	-	-
Lmi04g03080	sp|Q9NBX4|RTXE_DROME	27.103	321	213	11	13	317	6	321	3.1e-21	98.2	Probable RNA-directed DNA polymerase from transposon X-element OS=Drosophila melanogaster OX=7227 GN=X-element\ORF2 PE=3 SV=1
Lmi04g03190	sp|Q0GGX2|ZN541_MOUSE	31.683	404	220	13	901	1280	953	1324	4.12e-39	163	Zinc finger protein 541 OS=Mus musculus OX=10090 GN=Znf541 PE=1 SV=1
Lmi04g03210	sp|O15541|R113A_HUMAN	55.12	332	135	4	28	347	7	336	2.54e-128	374	E3 ubiquitin-protein ligase RNF113A OS=Homo sapiens OX=9606 GN=RNF113A PE=1 SV=1
Lmi04g03350	-	-	-	-	-	-	-	-	-	-	-	-
Lmi04g03490	-	-	-	-	-	-	-	-	-	-	-	-
Lmi04g03620	-	-	-	-	-	-	-	-	-	-	-	-
Lmi04g03630	sp|P20825|POL2_DROME	38.314	261	149	3	4	252	265	525	2.99e-52	185	Retrovirus-related Pol polyprotein from transposon 297 OS=Drosophila melanogaster OX=7227 GN=pol PE=4 SV=1
Lmi04g03690	sp|Q3SZW3|ARV1_BOVIN	31.197	234	149	2	29	262	41	262	4.67e-33	124	Protein ARV1 OS=Bos taurus OX=9913 GN=ARV1 PE=2 SV=1
Lmi04g03730	sp|O02751|CFDP2_BOVIN	45.946	148	80	0	1	148	345	492	5.11e-37	137	Craniofacial development protein 2 OS=Bos taurus OX=9913 GN=CFDP2 PE=1 SV=2
Lmi04g03920	sp|P10978|POLX_TOBAC	28.961	587	379	11	3	572	120	685	1.64e-70	251	Retrovirus-related Pol polyprotein from transposon TNT 1-94 OS=Nicotiana tabacum OX=4097 PE=2 SV=1
Lmi04g03930	-	-	-	-	-	-	-	-	-	-	-	-
Lmi04g03990	-	-	-	-	-	-	-	-	-	-	-	-
Lmi04g04240	sp|P10978|POLX_TOBAC	35.077	325	191	4	1	316	637	950	4.66e-48	176	Retrovirus-related Pol polyprotein from transposon TNT 1-94 OS=Nicotiana tabacum OX=4097 PE=2 SV=1
Lmi04g04250	sp|P10978|POLX_TOBAC	29.821	503	325	13	3	493	120	606	3.9e-54	199	Retrovirus-related Pol polyprotein from transposon TNT 1-94 OS=Nicotiana tabacum OX=4097 PE=2 SV=1
Lmi04g04260	-	-	-	-	-	-	-	-	-	-	-	-
Lmi04g04280	-	-	-	-	-	-	-	-	-	-	-	-
Lmi04g04470	sp|B4GDK5|KTU_DROPE	36.22	820	417	25	3	757	4	782	6.74e-136	440	Protein kintoun OS=Drosophila persimilis OX=7234 GN=Nop17l PE=3 SV=1
Lmi04g04510	-	-	-	-	-	-	-	-	-	-	-	-
Lmi04g04570	sp|P20825|POL2_DROME	37.903	124	68	3	1	123	447	562	3.43e-17	79.3	Retrovirus-related Pol polyprotein from transposon 297 OS=Drosophila melanogaster OX=7227 GN=pol PE=4 SV=1
Lmi04g04590	sp|O96006|ZBED1_HUMAN	25.196	639	399	18	23	616	47	651	6.46e-46	176	E3 SUMO-protein ligase ZBED1 OS=Homo sapiens OX=9606 GN=ZBED1 PE=1 SV=1
Lmi04g04640	sp|A1CRM1|PABP_ASPCL	32.323	99	67	0	236	334	653	751	1.53e-08	60.1	Polyadenylate-binding protein, cytoplasmic and nuclear OS=Aspergillus clavatus (strain ATCC 1007 / CBS 513.65 / DSM 816 / NCTC 3887 / NRRL 1) OX=344612 GN=pab1 PE=3 SV=1
Lmi04g04660	-	-	-	-	-	-	-	-	-	-	-	-
Lmi04g04810	sp|Q9NYV6|RRN3_HUMAN	37.477	547	323	8	216	749	71	611	9.67e-108	346	RNA polymerase I-specific transcription initiation factor RRN3 OS=Homo sapiens OX=9606 GN=RRN3 PE=1 SV=1
Lmi04g04880	sp|Q6P9N1|HYCCI_MOUSE	41.317	334	176	6	306	637	8	323	2.19e-69	240	Hyccin OS=Mus musculus OX=10090 GN=Fam126a PE=1 SV=3
Lmi04g04920	-	-	-	-	-	-	-	-	-	-	-	-
Lmi04g04960	sp|P10978|POLX_TOBAC	36.809	796	434	18	11	757	542	1317	2.14e-143	457	Retrovirus-related Pol polyprotein from transposon TNT 1-94 OS=Nicotiana tabacum OX=4097 PE=2 SV=1
Lmi04g05270	-	-	-	-	-	-	-	-	-	-	-	-
Lmi04g05480	sp|O75691|UTP20_HUMAN	37.001	827	471	13	1607	2421	1622	2410	4.19e-151	530	Small subunit processome component 20 homolog OS=Homo sapiens OX=9606 GN=UTP20 PE=1 SV=3
Lmi04g05500	sp|Q9W6F8|WIF1_XENLA	41.985	131	65	3	440	566	172	295	8.39e-23	104	Wnt inhibitory factor 1 OS=Xenopus laevis OX=8355 GN=wif1 PE=2 SV=1
Lmi04g05730	sp|Q91YJ5|IF2M_MOUSE	52.556	626	275	6	77	689	111	727	0	652	Translation initiation factor IF-2, mitochondrial OS=Mus musculus OX=10090 GN=Mtif2 PE=1 SV=2
Lmi04g05810	sp|Q7LHG5|YI31B_YEAST	47.953	171	87	1	2	172	651	819	1.48e-46	165	Transposon Ty3-I Gag-Pol polyprotein OS=Saccharomyces cerevisiae (strain ATCC 204508 / S288c) OX=559292 GN=TY3B-I PE=1 SV=2
Lmi04g05820	-	-	-	-	-	-	-	-	-	-	-	-
Lmi04g05840	-	-	-	-	-	-	-	-	-	-	-	-
Lmi04g05850	sp|P0CT40|TF29_SCHPO	35.955	178	114	0	29	206	589	766	5.24e-31	124	Transposon Tf2-9 polyprotein OS=Schizosaccharomyces pombe (strain 972 / ATCC 24843) OX=284812 GN=Tf2-9 PE=3 SV=1
Lmi04g05990	-	-	-	-	-	-	-	-	-	-	-	-
Lmi04g06240	sp|Q8K2Z4|CND1_MOUSE	31.935	1287	802	21	268	1493	7	1280	0	637	Condensin complex subunit 1 OS=Mus musculus OX=10090 GN=Ncapd2 PE=1 SV=2
Lmi04g06270	-	-	-	-	-	-	-	-	-	-	-	-
Lmi04g06390	sp|Q9UQ35|SRRM2_HUMAN	54.696	181	70	5	1	175	1	175	1.21e-51	184	Serine/arginine repetitive matrix protein 2 OS=Homo sapiens OX=9606 GN=SRRM2 PE=1 SV=2
Lmi04g06450	-	-	-	-	-	-	-	-	-	-	-	-
Lmi04g06620	sp|P51532|SMCA4_HUMAN	60.742	1294	439	14	226	1471	330	1602	0	1470	Transcription activator BRG1 OS=Homo sapiens OX=9606 GN=SMARCA4 PE=1 SV=2
Lmi04g06650	sp|P10978|POLX_TOBAC	38.384	99	61	0	1	99	588	686	2.79e-16	75.9	Retrovirus-related Pol polyprotein from transposon TNT 1-94 OS=Nicotiana tabacum OX=4097 PE=2 SV=1
Lmi04g06690	sp|Q60HE9|MA2B1_MACFA	45.567	970	480	15	49	986	52	1005	0	865	Lysosomal alpha-mannosidase OS=Macaca fascicularis OX=9541 GN=MAN2B1 PE=2 SV=1
Lmi04g06870	sp|Q96RE9|ZN300_HUMAN	46.494	271	143	2	319	588	322	591	7.32e-83	279	Zinc finger protein 300 OS=Homo sapiens OX=9606 GN=ZNF300 PE=1 SV=1
Lmi04g06910	sp|P10394|POL4_DROME	30.263	152	103	2	4	152	922	1073	1.84e-15	76.3	Retrovirus-related Pol polyprotein from transposon 412 OS=Drosophila melanogaster OX=7227 GN=POL PE=4 SV=1
Lmi04g06920	sp|P10978|POLX_TOBAC	41.379	377	202	9	6	369	953	1323	6.04e-79	267	Retrovirus-related Pol polyprotein from transposon TNT 1-94 OS=Nicotiana tabacum OX=4097 PE=2 SV=1
Lmi04g06930	sp|P10978|POLX_TOBAC	26.316	589	383	13	9	580	8	562	1.5e-49	188	Retrovirus-related Pol polyprotein from transposon TNT 1-94 OS=Nicotiana tabacum OX=4097 PE=2 SV=1
Lmi04g06960	sp|Q09575|YRD6_CAEEL	27.857	140	76	3	1	133	813	934	1.6e-06	53.9	Uncharacterized protein K02A2.6 OS=Caenorhabditis elegans OX=6239 GN=K02A2.6 PE=4 SV=1
Lmi04g07090	sp|B2RRL2|JERKL_MOUSE	42.424	99	56	1	133	231	9	106	8.82e-16	80.5	Jerky protein homolog-like OS=Mus musculus OX=10090 GN=Jrkl PE=2 SV=1
Lmi04g07260	sp|P0CT40|TF29_SCHPO	25.874	429	281	11	4	397	722	1148	4.07e-34	138	Transposon Tf2-9 polyprotein OS=Schizosaccharomyces pombe (strain 972 / ATCC 24843) OX=284812 GN=Tf2-9 PE=3 SV=1
Lmi04g07330	sp|Q7JQ07|MOS1T_DROMA	33.696	92	57	2	61	152	147	234	2.24e-07	53.5	Mariner Mos1 transposase OS=Drosophila mauritiana OX=7226 GN=mariner\T PE=1 SV=1
Lmi04g07340	sp|Q01484|ANK2_HUMAN	34.642	586	354	12	83	651	230	803	1.39e-58	218	Ankyrin-2 OS=Homo sapiens OX=9606 GN=ANK2 PE=1 SV=4
Lmi04g07350	-	-	-	-	-	-	-	-	-	-	-	-
Lmi04g07390	sp|Q9QXV3|ING1_MOUSE	40.071	282	137	5	1	282	1	250	6.98e-55	186	Inhibitor of growth protein 1 OS=Mus musculus OX=10090 GN=Ing1 PE=2 SV=1
Lmi04g07640	sp|Q64121|PRLHR_RAT	30.345	145	96	3	57	197	64	207	5.33e-14	73.2	Prolactin-releasing peptide receptor OS=Rattus norvegicus OX=10116 GN=Prlhr PE=2 SV=1
Lmi04g07660	sp|Q99315|YG31B_YEAST	35.088	741	424	13	13	709	601	1328	2.64e-131	427	Transposon Ty3-G Gag-Pol polyprotein OS=Saccharomyces cerevisiae (strain ATCC 204508 / S288c) OX=559292 GN=TY3B-G PE=1 SV=3
Lmi04g07670	-	-	-	-	-	-	-	-	-	-	-	-
Lmi04g07950	sp|Q95SX7|RTBS_DROME	25	192	132	5	8	191	675	862	1.23e-06	52.8	Probable RNA-directed DNA polymerase from transposon BS OS=Drosophila melanogaster OX=7227 GN=RTase PE=2 SV=1
Lmi04g07960	sp|P21328|RTJK_DROME	26.059	307	205	7	55	345	300	600	1.07e-14	79	RNA-directed DNA polymerase from mobile element jockey OS=Drosophila melanogaster OX=7227 GN=pol PE=1 SV=1
Lmi04g07970	-	-	-	-	-	-	-	-	-	-	-	-
Lmi04g07980	-	-	-	-	-	-	-	-	-	-	-	-
Lmi04g07990	-	-	-	-	-	-	-	-	-	-	-	-
Lmi04g08000	-	-	-	-	-	-	-	-	-	-	-	-
Lmi04g08010	sp|P14381|YTX2_XENLA	33.803	213	139	1	2	212	526	738	9.51e-31	126	Transposon TX1 uncharacterized 149 kDa protein OS=Xenopus laevis OX=8355 PE=4 SV=1
Lmi04g08020	sp|P14381|YTX2_XENLA	25.074	339	222	12	1	317	1	329	1.6e-17	87	Transposon TX1 uncharacterized 149 kDa protein OS=Xenopus laevis OX=8355 PE=4 SV=1
Lmi04g08040	-	-	-	-	-	-	-	-	-	-	-	-
Lmi04g08070	-	-	-	-	-	-	-	-	-	-	-	-
Lmi04g08090	-	-	-	-	-	-	-	-	-	-	-	-
Lmi04g08100	sp|Q09575|YRD6_CAEEL	41.026	234	122	6	217	445	716	938	1.86e-44	170	Uncharacterized protein K02A2.6 OS=Caenorhabditis elegans OX=6239 GN=K02A2.6 PE=4 SV=1
Lmi04g08110	sp|P08548|LIN1_NYCCO	26.471	170	110	4	38	194	389	556	8.03e-08	55.8	LINE-1 reverse transcriptase homolog OS=Nycticebus coucang OX=9470 PE=4 SV=1
Lmi04g08120	sp|P21328|RTJK_DROME	37.931	116	63	2	2	109	571	685	6.73e-14	69.3	RNA-directed DNA polymerase from mobile element jockey OS=Drosophila melanogaster OX=7227 GN=pol PE=1 SV=1
Lmi04g08160	-	-	-	-	-	-	-	-	-	-	-	-
Lmi04g08180	-	-	-	-	-	-	-	-	-	-	-	-
Lmi04g08190	-	-	-	-	-	-	-	-	-	-	-	-
Lmi04g08230	sp|P21328|RTJK_DROME	30.819	769	496	11	24	769	118	873	5.4e-107	352	RNA-directed DNA polymerase from mobile element jockey OS=Drosophila melanogaster OX=7227 GN=pol PE=1 SV=1
Lmi04g08290	-	-	-	-	-	-	-	-	-	-	-	-
Lmi04g08350	-	-	-	-	-	-	-	-	-	-	-	-
Lmi04g08410	sp|Q95SX7|RTBS_DROME	31.579	285	183	5	8	281	475	758	1.72e-33	132	Probable RNA-directed DNA polymerase from transposon BS OS=Drosophila melanogaster OX=7227 GN=RTase PE=2 SV=1
Lmi04g08420	-	-	-	-	-	-	-	-	-	-	-	-
Lmi04g08430	sp|O02751|CFDP2_BOVIN	42.8	250	139	3	42	289	245	492	4.9e-54	202	Craniofacial development protein 2 OS=Bos taurus OX=9913 GN=CFDP2 PE=1 SV=2
Lmi04g08540	-	-	-	-	-	-	-	-	-	-	-	-
Lmi04g08550	sp|Q03278|PO21_NASVI	31.298	131	79	1	5	124	506	636	5.03e-14	70.5	Retrovirus-related Pol polyprotein from type-1 retrotransposable element R2 (Fragment) OS=Nasonia vitripennis OX=7425 PE=4 SV=2
Lmi04g08580	-	-	-	-	-	-	-	-	-	-	-	-
Lmi04g08600	sp|P14381|YTX2_XENLA	27.54	748	498	16	34	751	5	738	8.64e-64	241	Transposon TX1 uncharacterized 149 kDa protein OS=Xenopus laevis OX=8355 PE=4 SV=1
Lmi04g08610	sp|Q10126|YSM6_CAEEL	25.862	174	113	4	1	164	43	210	6.44e-07	52.4	Putative uncharacterized transposon-derived protein F52C9.6 OS=Caenorhabditis elegans OX=6239 GN=F52C9.6 PE=5 SV=1
Lmi04g08640	-	-	-	-	-	-	-	-	-	-	-	-
Lmi04g08650	-	-	-	-	-	-	-	-	-	-	-	-
Lmi04g08670	sp|O02751|CFDP2_BOVIN	41.6	250	142	3	42	289	245	492	7.05e-53	195	Craniofacial development protein 2 OS=Bos taurus OX=9913 GN=CFDP2 PE=1 SV=2
Lmi04g08690	-	-	-	-	-	-	-	-	-	-	-	-
Lmi04g08700	-	-	-	-	-	-	-	-	-	-	-	-
Lmi04g08710	sp|Q7LHG5|YI31B_YEAST	53.03	132	60	1	302	431	628	759	5.92e-35	141	Transposon Ty3-I Gag-Pol polyprotein OS=Saccharomyces cerevisiae (strain ATCC 204508 / S288c) OX=559292 GN=TY3B-I PE=1 SV=2
Lmi04g08720	sp|P10394|POL4_DROME	29.054	148	101	3	1	145	1028	1174	5.45e-14	72	Retrovirus-related Pol polyprotein from transposon 412 OS=Drosophila melanogaster OX=7227 GN=POL PE=4 SV=1
Lmi04g08750	-	-	-	-	-	-	-	-	-	-	-	-
Lmi04g08760	-	-	-	-	-	-	-	-	-	-	-	-
Lmi04g08770	sp|P14381|YTX2_XENLA	30.294	647	407	15	99	721	106	732	2.56e-74	273	Transposon TX1 uncharacterized 149 kDa protein OS=Xenopus laevis OX=8355 PE=4 SV=1
Lmi04g08800	-	-	-	-	-	-	-	-	-	-	-	-
Lmi04g08810	-	-	-	-	-	-	-	-	-	-	-	-
Lmi04g08820	-	-	-	-	-	-	-	-	-	-	-	-
Lmi04g08830	sp|O02751|CFDP2_BOVIN	39.6	250	122	5	42	264	245	492	4.03e-43	161	Craniofacial development protein 2 OS=Bos taurus OX=9913 GN=CFDP2 PE=1 SV=2
Lmi04g08850	-	-	-	-	-	-	-	-	-	-	-	-
Lmi04g08870	sp|O43422|P52K_HUMAN	35.455	110	64	4	9	112	5	113	2.34e-10	60.8	52 kDa repressor of the inhibitor of the protein kinase OS=Homo sapiens OX=9606 GN=THAP12 PE=1 SV=2
Lmi04g08900	-	-	-	-	-	-	-	-	-	-	-	-
Lmi04g08930	-	-	-	-	-	-	-	-	-	-	-	-
Lmi04g08940	-	-	-	-	-	-	-	-	-	-	-	-
Lmi04g08960	-	-	-	-	-	-	-	-	-	-	-	-
Lmi04g08970	-	-	-	-	-	-	-	-	-	-	-	-
Lmi04g08980	-	-	-	-	-	-	-	-	-	-	-	-
Lmi04g09000	-	-	-	-	-	-	-	-	-	-	-	-
Lmi04g09010	-	-	-	-	-	-	-	-	-	-	-	-
Lmi04g09020	-	-	-	-	-	-	-	-	-	-	-	-
Lmi04g09030	sp|Q03277|PO11_BRACO	27.465	142	93	6	1	135	258	396	7.73e-06	48.5	Retrovirus-related Pol polyprotein from type-1 retrotransposable element R1 (Fragment) OS=Bradysia coprophila OX=38358 PE=4 SV=1
Lmi04g09040	sp|Q03277|PO11_BRACO	33.673	98	54	4	1	89	66	161	4.12e-07	49.7	Retrovirus-related Pol polyprotein from type-1 retrotransposable element R1 (Fragment) OS=Bradysia coprophila OX=38358 PE=4 SV=1
Lmi04g09090	-	-	-	-	-	-	-	-	-	-	-	-
Lmi04g09100	-	-	-	-	-	-	-	-	-	-	-	-
Lmi04g09110	sp|Q9YIB9|HIF1A_CHICK	52.561	371	159	4	7	371	8	367	3.5e-133	426	Hypoxia-inducible factor 1-alpha OS=Gallus gallus OX=9031 GN=HIF1A PE=2 SV=2
Lmi04g09130	-	-	-	-	-	-	-	-	-	-	-	-
Lmi04g09170	-	-	-	-	-	-	-	-	-	-	-	-
Lmi04g09180	-	-	-	-	-	-	-	-	-	-	-	-
Lmi04g09190	sp|P14381|YTX2_XENLA	28.701	331	232	3	35	363	342	670	3.35e-33	134	Transposon TX1 uncharacterized 149 kDa protein OS=Xenopus laevis OX=8355 PE=4 SV=1
Lmi04g09200	-	-	-	-	-	-	-	-	-	-	-	-
Lmi04g09210	-	-	-	-	-	-	-	-	-	-	-	-
Lmi04g09220	-	-	-	-	-	-	-	-	-	-	-	-
Lmi04g09230	-	-	-	-	-	-	-	-	-	-	-	-
Lmi04g09240	sp|Q9H0W7|THAP2_HUMAN	32.432	111	58	4	1	111	1	94	5.91e-06	50.8	THAP domain-containing protein 2 OS=Homo sapiens OX=9606 GN=THAP2 PE=1 SV=1
Lmi04g09250	-	-	-	-	-	-	-	-	-	-	-	-
Lmi04g09260	sp|P11369|LORF2_MOUSE	29.745	353	205	14	15	329	510	857	1.47e-25	114	LINE-1 retrotransposable element ORF2 protein OS=Mus musculus OX=10090 GN=Pol PE=1 SV=2
Lmi04g09270	sp|P29147|BDH_RAT	39.394	99	59	1	10	107	35	133	1.22e-11	66.2	D-beta-hydroxybutyrate dehydrogenase, mitochondrial OS=Rattus norvegicus OX=10116 GN=Bdh1 PE=1 SV=2
Lmi04g09500	sp|P23074|POL_SFV1	30.864	162	106	2	29	188	790	947	1.22e-16	81.6	Pro-Pol polyprotein OS=Simian foamy virus type 1 OX=338478 GN=pol PE=1 SV=3
Lmi04g09510	sp|Q7LHG5|YI31B_YEAST	36.567	134	68	3	2	129	842	964	1.39e-16	77.8	Transposon Ty3-I Gag-Pol polyprotein OS=Saccharomyces cerevisiae (strain ATCC 204508 / S288c) OX=559292 GN=TY3B-I PE=1 SV=2
Lmi04g09520	-	-	-	-	-	-	-	-	-	-	-	-
Lmi04g09550	sp|P08548|LIN1_NYCCO	46.552	58	30	1	53	109	655	712	6.54e-08	52.4	LINE-1 reverse transcriptase homolog OS=Nycticebus coucang OX=9470 PE=4 SV=1
Lmi04g09560	-	-	-	-	-	-	-	-	-	-	-	-
Lmi04g09590	-	-	-	-	-	-	-	-	-	-	-	-
Lmi04g09880	sp|Q9CPT3|NANP_MOUSE	30.806	211	138	2	3	205	27	237	5.02e-31	117	N-acylneuraminate-9-phosphatase OS=Mus musculus OX=10090 GN=Nanp PE=1 SV=1
Lmi04g09920	sp|Q80WQ9|ZBED4_MOUSE	25.394	508	307	18	20	501	551	1012	4.31e-33	138	Zinc finger BED domain-containing protein 4 OS=Mus musculus OX=10090 GN=Zbed4 PE=2 SV=1
Lmi04g10010	-	-	-	-	-	-	-	-	-	-	-	-
Lmi04g10060	-	-	-	-	-	-	-	-	-	-	-	-
Lmi04g10070	sp|Q9DGB6|TLR22_CHICK	23.574	526	318	14	188	672	299	781	1.08e-29	129	Toll-like receptor 2 type-2 OS=Gallus gallus OX=9031 GN=TLR2-2 PE=2 SV=1
Lmi04g10210	-	-	-	-	-	-	-	-	-	-	-	-
Lmi04g10290	sp|Q61116|ZN235_MOUSE	34.311	341	186	6	636	945	280	613	2.37e-52	199	Zinc finger protein 235 OS=Mus musculus OX=10090 GN=Znf235 PE=2 SV=1
Lmi04g10300	-	-	-	-	-	-	-	-	-	-	-	-
Lmi04g10420	sp|Q11002|CANA_DROME	56.818	352	152	0	70	421	59	410	3.71e-145	452	Calpain-A OS=Drosophila melanogaster OX=7227 GN=CalpA PE=1 SV=2
Lmi04g10440	sp|Q11002|CANA_DROME	54.656	494	219	2	384	872	59	552	2.51e-180	544	Calpain-A OS=Drosophila melanogaster OX=7227 GN=CalpA PE=1 SV=2
Lmi04g10490	sp|F1LYQ8|FARP1_RAT	50.27	185	88	3	1	185	39	219	7.5e-54	187	FERM, ARHGEF and pleckstrin domain-containing protein 1 OS=Rattus norvegicus OX=10116 GN=Farp1 PE=1 SV=2
Lmi04g10500	sp|Q9Y4F1|FARP1_HUMAN	45.89	876	403	19	1	865	227	1042	0	716	FERM, ARHGEF and pleckstrin domain-containing protein 1 OS=Homo sapiens OX=9606 GN=FARP1 PE=1 SV=1
Lmi04g10510	-	-	-	-	-	-	-	-	-	-	-	-
Lmi04g10540	sp|Q5ZKJ0|CLP1L_CHICK	53.598	403	177	4	526	921	131	530	1.01e-148	453	Cleft lip and palate transmembrane protein 1-like protein OS=Gallus gallus OX=9031 GN=CLPTM1L PE=2 SV=1
Lmi04g10550	sp|Q14151|SAFB2_HUMAN	55.862	145	43	3	127	263	370	501	4.44e-39	158	Scaffold attachment factor B2 OS=Homo sapiens OX=9606 GN=SAFB2 PE=1 SV=1
Lmi04g10650	sp|P43699|NKX21_HUMAN	49.823	283	96	11	66	321	7	270	1.45e-61	207	Homeobox protein Nkx-2.1 OS=Homo sapiens OX=9606 GN=NKX2-1 PE=1 SV=1
Lmi04g10660	-	-	-	-	-	-	-	-	-	-	-	-
Lmi04g10840	sp|P10978|POLX_TOBAC	39.062	64	39	0	8	71	647	710	3.25e-07	52.4	Retrovirus-related Pol polyprotein from transposon TNT 1-94 OS=Nicotiana tabacum OX=4097 PE=2 SV=1
Lmi04g10860	sp|P21331|GAGJ_DROFU	32.54	126	76	4	238	357	390	512	1.07e-07	58.2	Nucleic-acid-binding protein from mobile element jockey OS=Drosophila funebris OX=7221 GN=gag PE=4 SV=1
Lmi04g11040	sp|Q09575|YRD6_CAEEL	36.01	386	206	11	140	497	716	1088	1.12e-61	225	Uncharacterized protein K02A2.6 OS=Caenorhabditis elegans OX=6239 GN=K02A2.6 PE=4 SV=1
Lmi04g11060	-	-	-	-	-	-	-	-	-	-	-	-
Lmi04g11070	sp|P04323|POL3_DROME	35.426	223	139	2	1	218	230	452	1.4e-38	145	Retrovirus-related Pol polyprotein from transposon 17.6 OS=Drosophila melanogaster OX=7227 GN=pol PE=4 SV=1
Lmi04g11080	sp|Q9UR07|TF211_SCHPO	24.596	557	376	17	2	540	705	1235	4.98e-37	150	Transposon Tf2-11 polyprotein OS=Schizosaccharomyces pombe (strain 972 / ATCC 24843) OX=284812 GN=Tf2-11 PE=3 SV=1
Lmi04g11110	sp|P06352|H3_STRPU	98.387	62	1	0	46	107	1	62	1.94e-35	120	Histone H3, embryonic OS=Strongylocentrotus purpuratus OX=7668 PE=1 SV=2
Lmi04g11180	-	-	-	-	-	-	-	-	-	-	-	-
Lmi04g11420	-	-	-	-	-	-	-	-	-	-	-	-
Lmi04g11430	-	-	-	-	-	-	-	-	-	-	-	-
Lmi04g11450	sp|P08548|LIN1_NYCCO	33.918	171	105	4	32	194	525	695	2.79e-15	76.6	LINE-1 reverse transcriptase homolog OS=Nycticebus coucang OX=9470 PE=4 SV=1
Lmi04g11490	-	-	-	-	-	-	-	-	-	-	-	-
Lmi04g11630	sp|Q6NXH8|MET25_MOUSE	41.751	297	144	8	423	708	314	592	2.09e-59	214	Methyltransferase-like protein 25 OS=Mus musculus OX=10090 GN=Mettl25 PE=2 SV=1
Lmi04g11780	sp|P04146|COPIA_DROME	40.385	104	58	2	11	111	1017	1119	6.43e-17	78.6	Copia protein OS=Drosophila melanogaster OX=7227 GN=GIP PE=1 SV=3
Lmi04g11830	-	-	-	-	-	-	-	-	-	-	-	-
Lmi04g11870	sp|Q99KY4|GAK_MOUSE	34.125	1137	552	37	15	1029	241	1302	3.73e-164	521	Cyclin-G-associated kinase OS=Mus musculus OX=10090 GN=Gak PE=1 SV=2
Lmi04g12080	sp|Q8IRY7|CASP8_DROME	33.14	172	104	6	145	309	21	188	3.96e-13	74.7	Caspase-8 OS=Drosophila melanogaster OX=7227 GN=Dredd PE=1 SV=3
Lmi04g12210	sp|Q9ER35|FN3K_MOUSE	41.748	309	174	2	187	490	2	309	1.49e-79	253	Fructosamine-3-kinase OS=Mus musculus OX=10090 GN=Fn3k PE=1 SV=1
Lmi04g12470	sp|E1C8P7|DSCL1_CHICK	25.926	216	127	7	116	316	1292	1489	2.18e-08	60.1	Down syndrome cell adhesion molecule-like protein 1 homolog OS=Gallus gallus OX=9031 GN=DSCAML1 PE=1 SV=2
Lmi04g12480	sp|P08548|LIN1_NYCCO	28.729	181	119	6	6	179	444	621	7.21e-11	63.9	LINE-1 reverse transcriptase homolog OS=Nycticebus coucang OX=9470 PE=4 SV=1
Lmi04g12610	sp|Q4GXP2|RS21_BIPLU	86.747	83	11	0	72	154	1	83	2.52e-48	153	40S ribosomal protein S21 OS=Biphyllus lunatus OX=197003 GN=RpS21 PE=3 SV=1
Lmi04g12710	sp|Q9VIW7|RTCB_DROME	88.933	506	56	0	1	506	1	506	0	939	RNA-splicing ligase RtcB homolog OS=Drosophila melanogaster OX=7227 GN=RtcB PE=2 SV=1
Lmi04g12740	-	-	-	-	-	-	-	-	-	-	-	-
Lmi04g12790	sp|P10978|POLX_TOBAC	42.745	255	130	6	1	245	1075	1323	1.91e-54	192	Retrovirus-related Pol polyprotein from transposon TNT 1-94 OS=Nicotiana tabacum OX=4097 PE=2 SV=1
Lmi04g12820	sp|Q09575|YRD6_CAEEL	33.913	230	141	6	58	277	775	1003	2.71e-29	121	Uncharacterized protein K02A2.6 OS=Caenorhabditis elegans OX=6239 GN=K02A2.6 PE=4 SV=1
Lmi04g12840	sp|Q9H0W7|THAP2_HUMAN	32.432	111	58	4	1	111	1	94	6.85e-06	50.8	THAP domain-containing protein 2 OS=Homo sapiens OX=9606 GN=THAP2 PE=1 SV=1
Lmi04g12880	sp|P21328|RTJK_DROME	29.577	213	131	8	25	225	616	821	1.21e-16	83.6	RNA-directed DNA polymerase from mobile element jockey OS=Drosophila melanogaster OX=7227 GN=pol PE=1 SV=1
Lmi04g12920	sp|A5PKG6|UBE4A_BOVIN	36.727	1100	625	21	44	1120	12	1063	0	694	Ubiquitin conjugation factor E4 A OS=Bos taurus OX=9913 GN=UBE4A PE=2 SV=1
Lmi04g13010	sp|Q96G04|EF2KT_HUMAN	36.271	295	158	7	169	456	35	306	6.92e-40	149	Protein-lysine N-methyltransferase EEF2KMT OS=Homo sapiens OX=9606 GN=EEF2KMT PE=1 SV=2
Lmi04g13030	sp|P10978|POLX_TOBAC	33.456	1363	811	28	9	1328	8	1317	0	685	Retrovirus-related Pol polyprotein from transposon TNT 1-94 OS=Nicotiana tabacum OX=4097 PE=2 SV=1
Lmi04g13050	sp|P10978|POLX_TOBAC	44.976	209	102	5	3	201	813	1018	4.52e-47	169	Retrovirus-related Pol polyprotein from transposon TNT 1-94 OS=Nicotiana tabacum OX=4097 PE=2 SV=1
Lmi04g13080	-	-	-	-	-	-	-	-	-	-	-	-
Lmi04g13130	sp|Q9Y573|IPP_HUMAN	41.908	587	327	4	140	716	2	584	1.93e-154	463	Actin-binding protein IPP OS=Homo sapiens OX=9606 GN=IPP PE=1 SV=1
Lmi04g13160	sp|P20825|POL2_DROME	42.466	146	82	1	44	187	326	471	1.85e-30	121	Retrovirus-related Pol polyprotein from transposon 297 OS=Drosophila melanogaster OX=7227 GN=pol PE=4 SV=1
Lmi04g13240	-	-	-	-	-	-	-	-	-	-	-	-
Lmi04g13250	-	-	-	-	-	-	-	-	-	-	-	-
Lmi04g13360	-	-	-	-	-	-	-	-	-	-	-	-
Lmi04g13410	sp|Q96G04|EF2KT_HUMAN	32.197	264	122	7	184	395	48	306	4.69e-25	108	Protein-lysine N-methyltransferase EEF2KMT OS=Homo sapiens OX=9606 GN=EEF2KMT PE=1 SV=2
Lmi04g13440	sp|P10978|POLX_TOBAC	23.952	167	114	2	9	175	8	161	4.02e-06	49.7	Retrovirus-related Pol polyprotein from transposon TNT 1-94 OS=Nicotiana tabacum OX=4097 PE=2 SV=1
Lmi04g13450	-	-	-	-	-	-	-	-	-	-	-	-
Lmi04g13460	sp|A6H779|FBXL2_BOVIN	33.607	122	76	3	170	286	204	325	1.9e-08	58.9	F-box/LRR-repeat protein 2 OS=Bos taurus OX=9913 GN=FBXL2 PE=2 SV=1
Lmi04g13510	sp|Q9H5L6|THAP9_HUMAN	27.078	421	260	14	163	569	28	415	6.94e-32	135	DNA transposase THAP9 OS=Homo sapiens OX=9606 GN=THAP9 PE=1 SV=2
Lmi04g13630	sp|O70546|KDM6A_MOUSE	43.18	1415	555	33	174	1509	151	1395	0	987	Lysine-specific demethylase 6A OS=Mus musculus OX=10090 GN=Kdm6a PE=1 SV=2
Lmi04g13800	-	-	-	-	-	-	-	-	-	-	-	-
Lmi04g13950	-	-	-	-	-	-	-	-	-	-	-	-
Lmi04g14100	-	-	-	-	-	-	-	-	-	-	-	-
Lmi04g14160	sp|Q90674|LSHR_CHICK	32.059	471	255	10	131	597	50	459	1.43e-65	231	Lutropin-choriogonadotropic hormone receptor OS=Gallus gallus OX=9031 GN=LHCGR PE=2 SV=2
Lmi04g14180	-	-	-	-	-	-	-	-	-	-	-	-
Lmi04g14200	sp|O61365|NACH_DROME	24.294	354	225	9	57	394	18	344	8.84e-22	102	Sodium channel protein Nach OS=Drosophila melanogaster OX=7227 GN=Nach PE=2 SV=2
Lmi04g14210	sp|P10394|POL4_DROME	23.973	146	109	1	9	152	1003	1148	5.95e-10	60.1	Retrovirus-related Pol polyprotein from transposon 412 OS=Drosophila melanogaster OX=7227 GN=POL PE=4 SV=1
Lmi04g14330	sp|Q95SX7|RTBS_DROME	25.904	166	118	3	8	168	675	840	2.18e-08	56.6	Probable RNA-directed DNA polymerase from transposon BS OS=Drosophila melanogaster OX=7227 GN=RTase PE=2 SV=1
Lmi04g14350	sp|F1RAX8|COQ6_DANRE	47.059	442	233	1	23	463	39	480	3.7e-145	429	Ubiquinone biosynthesis monooxygenase COQ6, mitochondrial OS=Danio rerio OX=7955 GN=coq6 PE=2 SV=1
Lmi04g14460	sp|A0A126GUP6|MP1_DROME	44.863	292	140	8	864	1141	115	399	2.34e-65	230	Melanization protease 1 OS=Drosophila melanogaster OX=7227 GN=MP1 PE=1 SV=1
Lmi04g14540	sp|P10394|POL4_DROME	39.053	169	99	2	5	173	573	737	1.42e-32	129	Retrovirus-related Pol polyprotein from transposon 412 OS=Drosophila melanogaster OX=7227 GN=POL PE=4 SV=1
Lmi04g14630	sp|P10394|POL4_DROME	44.898	49	26	1	70	117	895	943	1.2e-06	48.9	Retrovirus-related Pol polyprotein from transposon 412 OS=Drosophila melanogaster OX=7227 GN=POL PE=4 SV=1
Lmi04g14710	-	-	-	-	-	-	-	-	-	-	-	-
Lmi04g14740	sp|O02751|CFDP2_BOVIN	41.365	249	144	2	42	289	245	492	2.35e-53	197	Craniofacial development protein 2 OS=Bos taurus OX=9913 GN=CFDP2 PE=1 SV=2
Lmi04g14920	sp|P10978|POLX_TOBAC	23.651	241	151	8	8	217	7	245	1.29e-08	58.2	Retrovirus-related Pol polyprotein from transposon TNT 1-94 OS=Nicotiana tabacum OX=4097 PE=2 SV=1
Lmi04g14950	-	-	-	-	-	-	-	-	-	-	-	-
Lmi04g15050	-	-	-	-	-	-	-	-	-	-	-	-
Lmi04g15180	sp|P49415|SDC_DROME	82.278	79	11	2	174	251	323	399	4.03e-36	135	Syndecan OS=Drosophila melanogaster OX=7227 GN=Sdc PE=2 SV=2
Lmi04g15230	sp|Q9UPN4|CP131_HUMAN	31.299	639	348	6	293	927	526	1077	7.82e-79	281	Centrosomal protein of 131 kDa OS=Homo sapiens OX=9606 GN=CEP131 PE=1 SV=3
Lmi04g15320	-	-	-	-	-	-	-	-	-	-	-	-
Lmi04g15330	sp|Q09575|YRD6_CAEEL	39.175	97	58	1	3	98	883	979	1.69e-14	73.2	Uncharacterized protein K02A2.6 OS=Caenorhabditis elegans OX=6239 GN=K02A2.6 PE=4 SV=1
Lmi04g15490	-	-	-	-	-	-	-	-	-	-	-	-
Lmi04g15510	-	-	-	-	-	-	-	-	-	-	-	-
Lmi04g15660	sp|P0CT40|TF29_SCHPO	36.913	149	89	2	2	148	693	838	4.27e-21	94.7	Transposon Tf2-9 polyprotein OS=Schizosaccharomyces pombe (strain 972 / ATCC 24843) OX=284812 GN=Tf2-9 PE=3 SV=1
Lmi04g15670	sp|P15619|SRYC_DROME	34.328	201	123	3	205	402	299	493	3.39e-30	126	Serendipity locus protein H-1 OS=Drosophila melanogaster OX=7227 GN=wdn PE=1 SV=2
Lmi04g15780	-	-	-	-	-	-	-	-	-	-	-	-
Lmi04g15860	sp|P05400|POL_CERV	33.333	93	61	1	3	95	566	657	1.71e-08	55.5	Enzymatic polyprotein OS=Carnation etched ring virus OX=10640 GN=ORF V PE=3 SV=1
Lmi04g15910	sp|Q7KRI2|LOLAL_DROME	57.627	118	48	1	40	157	6	121	8.64e-39	138	Longitudinals lacking protein-like OS=Drosophila melanogaster OX=7227 GN=lolal PE=1 SV=1
Lmi04g15940	sp|Q9H5L6|THAP9_HUMAN	28.676	272	147	10	36	295	27	263	1.42e-16	87.8	DNA transposase THAP9 OS=Homo sapiens OX=9606 GN=THAP9 PE=1 SV=2
Lmi04g15990	-	-	-	-	-	-	-	-	-	-	-	-
Lmi04g16010	-	-	-	-	-	-	-	-	-	-	-	-
Lmi04g16140	sp|Q8I7P9|POL5_DROME	34.921	126	73	2	207	327	142	263	5.62e-15	79.7	Retrovirus-related Pol polyprotein from transposon opus OS=Drosophila melanogaster OX=7227 GN=pol PE=4 SV=1
Lmi04g16150	sp|F1MS15|PKHA8_BOVIN	31.481	270	156	8	73	323	261	520	6.03e-30	122	Pleckstrin homology domain-containing family A member 8 OS=Bos taurus OX=9913 GN=PLEKHA8 PE=3 SV=2
Lmi04g16180	sp|P11369|LORF2_MOUSE	29.73	185	124	4	1	182	499	680	2.78e-15	76.6	LINE-1 retrotransposable element ORF2 protein OS=Mus musculus OX=10090 GN=Pol PE=1 SV=2
Lmi04g16300	sp|Q9BY77|PDIP3_HUMAN	40.909	132	72	1	415	540	275	406	8.67e-17	86.3	Polymerase delta-interacting protein 3 OS=Homo sapiens OX=9606 GN=POLDIP3 PE=1 SV=2
Lmi04g16310	-	-	-	-	-	-	-	-	-	-	-	-
Lmi04g16740	-	-	-	-	-	-	-	-	-	-	-	-
Lmi04g16770	sp|Q94900|GLUCL_DROME	29.655	435	281	6	40	467	33	449	1.4e-76	249	Glutamate-gated chloride channel OS=Drosophila melanogaster OX=7227 GN=GluClalpha PE=1 SV=2
Lmi04g16820	-	-	-	-	-	-	-	-	-	-	-	-
Lmi04g16850	sp|Q9VDG2|RLIP_DROME	42.571	700	282	17	1	655	1	625	2.44e-146	442	RalA-binding protein 1 OS=Drosophila melanogaster OX=7227 GN=Rlip PE=1 SV=1
Lmi04g16880	-	-	-	-	-	-	-	-	-	-	-	-
Lmi04g17020	-	-	-	-	-	-	-	-	-	-	-	-
Lmi04g17060	sp|Q9NPC3|CIP1_HUMAN	35.409	257	146	7	18	273	8	245	3.33e-48	164	E3 ubiquitin-protein ligase CCNB1IP1 OS=Homo sapiens OX=9606 GN=CCNB1IP1 PE=1 SV=1
Lmi04g17130	-	-	-	-	-	-	-	-	-	-	-	-
Lmi04g17150	-	-	-	-	-	-	-	-	-	-	-	-
Lmi04g17400	sp|P10978|POLX_TOBAC	31.757	148	91	5	20	165	322	461	1.77e-08	56.2	Retrovirus-related Pol polyprotein from transposon TNT 1-94 OS=Nicotiana tabacum OX=4097 PE=2 SV=1
Lmi04g17410	sp|P10978|POLX_TOBAC	35.927	604	362	8	1	590	492	1084	6.41e-111	364	Retrovirus-related Pol polyprotein from transposon TNT 1-94 OS=Nicotiana tabacum OX=4097 PE=2 SV=1
Lmi04g17470	-	-	-	-	-	-	-	-	-	-	-	-
Lmi04g17540	sp|Q0VD48|VPS4B_BOVIN	80.201	399	73	3	65	458	47	444	0	660	Vacuolar protein sorting-associated protein 4B OS=Bos taurus OX=9913 GN=VPS4B PE=2 SV=1
Lmi04g17570	-	-	-	-	-	-	-	-	-	-	-	-
Lmi04g17620	sp|P10978|POLX_TOBAC	33.889	180	116	2	1	178	429	607	8.71e-27	109	Retrovirus-related Pol polyprotein from transposon TNT 1-94 OS=Nicotiana tabacum OX=4097 PE=2 SV=1
Lmi04g17630	-	-	-	-	-	-	-	-	-	-	-	-
Lmi04g17680	sp|Q86B87|MMD4_DROME	61.667	60	23	0	4	63	2	61	7.67e-21	88.6	Modifier of mdg4 OS=Drosophila melanogaster OX=7227 GN=mod(mdg4) PE=1 SV=1
Lmi04g17730	sp|P04323|POL3_DROME	34.349	361	229	3	40	392	164	524	5.95e-58	207	Retrovirus-related Pol polyprotein from transposon 17.6 OS=Drosophila melanogaster OX=7227 GN=pol PE=4 SV=1
Lmi04g17910	sp|Q9UJU3|ZN112_HUMAN	41.108	343	198	2	775	1115	541	881	1.85e-75	272	Zinc finger protein 112 OS=Homo sapiens OX=9606 GN=ZNF112 PE=1 SV=2
Lmi04g17970	sp|P51859|HDGF_MOUSE	43.448	145	56	3	160	280	1	143	6.57e-22	98.6	Hepatoma-derived growth factor OS=Mus musculus OX=10090 GN=Hdgf PE=1 SV=2
Lmi04g18230	sp|P41827|HSP74_ANOAL	74.922	638	148	3	5	630	3	640	0	1021	Heat shock protein 70 B2 OS=Anopheles albimanus OX=7167 GN=HSP70B2 PE=3 SV=1
Lmi04g18300	sp|Q9VF89|RM09_DROME	50.617	162	79	1	114	274	78	239	4.89e-55	181	39S ribosomal protein L9, mitochondrial OS=Drosophila melanogaster OX=7227 GN=mRpL9 PE=2 SV=1
Lmi04g18450	sp|Q9D4H7|LONF3_MOUSE	32.432	185	105	6	18	183	113	296	2.81e-12	68.9	LON peptidase N-terminal domain and RING finger protein 3 OS=Mus musculus OX=10090 GN=Lonrf3 PE=2 SV=1
Lmi04g18560	-	-	-	-	-	-	-	-	-	-	-	-
Lmi04g18570	sp|P04323|POL3_DROME	36.179	246	152	2	14	254	213	458	1.1e-45	167	Retrovirus-related Pol polyprotein from transposon 17.6 OS=Drosophila melanogaster OX=7227 GN=pol PE=4 SV=1
Lmi04g18580	sp|Q9UR07|TF211_SCHPO	24.955	557	374	18	2	540	705	1235	7e-39	156	Transposon Tf2-11 polyprotein OS=Schizosaccharomyces pombe (strain 972 / ATCC 24843) OX=284812 GN=Tf2-11 PE=3 SV=1
Lmi04g18620	sp|Q24278|CNGA_DROME	68.277	621	163	6	29	624	25	636	0	848	Cyclic nucleotide-gated cation channel subunit A OS=Drosophila melanogaster OX=7227 GN=CngA PE=2 SV=2
Lmi04g18700	sp|P10978|POLX_TOBAC	33.285	1367	820	27	9	1334	8	1323	0	687	Retrovirus-related Pol polyprotein from transposon TNT 1-94 OS=Nicotiana tabacum OX=4097 PE=2 SV=1
Lmi04g19290	-	-	-	-	-	-	-	-	-	-	-	-
Lmi04g19330	-	-	-	-	-	-	-	-	-	-	-	-
Lmi04g19390	-	-	-	-	-	-	-	-	-	-	-	-
Lmi04g19400	-	-	-	-	-	-	-	-	-	-	-	-
Lmi04g19410	-	-	-	-	-	-	-	-	-	-	-	-
Lmi04g19710	-	-	-	-	-	-	-	-	-	-	-	-
Lmi04g19720	-	-	-	-	-	-	-	-	-	-	-	-
Lmi04g19750	-	-	-	-	-	-	-	-	-	-	-	-
Lmi04g19860	sp|Q96DM1|PGBD4_HUMAN	26.923	260	173	7	4	250	92	347	1.95e-16	81.6	PiggyBac transposable element-derived protein 4 OS=Homo sapiens OX=9606 GN=PGBD4 PE=2 SV=3
Lmi04g19910	-	-	-	-	-	-	-	-	-	-	-	-
Lmi04g19990	sp|Q9H5L6|THAP9_HUMAN	33.521	355	226	7	113	463	199	547	1.51e-52	199	DNA transposase THAP9 OS=Homo sapiens OX=9606 GN=THAP9 PE=1 SV=2
Lmi04g20030	sp|Q9Y606|TRUA_HUMAN	51.242	322	152	3	128	444	78	399	2.47e-120	362	tRNA pseudouridine synthase A OS=Homo sapiens OX=9606 GN=PUS1 PE=1 SV=3
Lmi04g20100	-	-	-	-	-	-	-	-	-	-	-	-
Lmi04g20130	sp|Q8N0X4|CLYBL_HUMAN	47.845	232	121	0	38	269	103	334	2.85e-74	233	Citramalyl-CoA lyase, mitochondrial OS=Homo sapiens OX=9606 GN=CLYBL PE=1 SV=2
Lmi04g20160	-	-	-	-	-	-	-	-	-	-	-	-
Lmi04g20170	sp|Q8IV33|K0825_HUMAN	27.389	157	107	3	80	233	677	829	1.38e-07	58.5	Uncharacterized protein KIAA0825 OS=Homo sapiens OX=9606 GN=KIAA0825 PE=1 SV=3
Lmi04g20210	sp|P10978|POLX_TOBAC	29.195	596	362	15	8	558	7	587	1.12e-64	233	Retrovirus-related Pol polyprotein from transposon TNT 1-94 OS=Nicotiana tabacum OX=4097 PE=2 SV=1
Lmi04g20300	sp|Q8CGZ0|CHERP_MOUSE	55.245	143	50	4	467	604	593	726	4.97e-33	141	Calcium homeostasis endoplasmic reticulum protein OS=Mus musculus OX=10090 GN=Cherp PE=1 SV=1
Lmi04g20430	-	-	-	-	-	-	-	-	-	-	-	-
Lmi04g20450	sp|P10401|POLY_DROME	34.426	122	62	5	3	114	497	610	1.2e-07	53.9	Retrovirus-related Pol polyprotein from transposon gypsy OS=Drosophila melanogaster OX=7227 GN=pol PE=4 SV=1
Lmi04g20460	-	-	-	-	-	-	-	-	-	-	-	-
Lmi04g20600	-	-	-	-	-	-	-	-	-	-	-	-
Lmi04g20730	sp|Q9NBX4|RTXE_DROME	31.429	105	62	4	16	111	613	716	4.77e-06	47.8	Probable RNA-directed DNA polymerase from transposon X-element OS=Drosophila melanogaster OX=7227 GN=X-element\ORF2 PE=3 SV=1
Lmi04g20760	-	-	-	-	-	-	-	-	-	-	-	-
Lmi04g20820	-	-	-	-	-	-	-	-	-	-	-	-
Lmi04g20850	-	-	-	-	-	-	-	-	-	-	-	-
Lmi04g20890	sp|Q5SPC5|OTOF_DANRE	55.498	1728	653	20	1	1683	276	1932	0	1959	Otoferlin OS=Danio rerio OX=7955 GN=otof PE=3 SV=1
Lmi04g21010	-	-	-	-	-	-	-	-	-	-	-	-
Lmi04g21040	sp|P40423|SQH_DROME	89.08	174	19	0	125	298	1	174	4.35e-114	329	Myosin regulatory light chain sqh OS=Drosophila melanogaster OX=7227 GN=sqh PE=1 SV=1
Lmi04g21220	sp|Q94519|ACPM_DROME	66.667	108	33	2	950	1055	46	152	5.48e-41	151	Acyl carrier protein, mitochondrial OS=Drosophila melanogaster OX=7227 GN=ND-ACP PE=2 SV=1
Lmi04g21290	sp|P53804|TTC3_HUMAN	24.035	570	384	16	5	564	232	762	8.98e-31	137	E3 ubiquitin-protein ligase TTC3 OS=Homo sapiens OX=9606 GN=TTC3 PE=1 SV=2
Lmi04g21320	-	-	-	-	-	-	-	-	-	-	-	-
Lmi04g21430	sp|Q99315|YG31B_YEAST	30.559	913	552	22	151	996	534	1431	1.4e-107	372	Transposon Ty3-G Gag-Pol polyprotein OS=Saccharomyces cerevisiae (strain ATCC 204508 / S288c) OX=559292 GN=TY3B-G PE=1 SV=3
Lmi04g21600	-	-	-	-	-	-	-	-	-	-	-	-
Lmi04g21700	sp|Q5BEN5|STU1_EMENI	40.449	89	49	2	178	266	843	927	1.49e-10	65.1	Protein stu1 OS=Emericella nidulans (strain FGSC A4 / ATCC 38163 / CBS 112.46 / NRRL 194 / M139) OX=227321 GN=stu1 PE=3 SV=2
Lmi04g21760	sp|Q17NV8|TRET1_AEDAE	29.902	204	142	1	7	209	344	547	3.11e-18	85.9	Facilitated trehalose transporter Tret1 OS=Aedes aegypti OX=7159 GN=Tret1 PE=3 SV=1
Lmi04g21880	-	-	-	-	-	-	-	-	-	-	-	-
Lmi04g21920	sp|P43139|DPOL_ASFL6	64.912	57	16	1	88	144	1069	1121	9.97e-13	77	DNA polymerase beta OS=African swine fever virus (isolate Pig/Portugal/Lis 60/1960) OX=82815 GN=DPOL PE=3 SV=1
Lmi04g21930	sp|Q95SX7|RTBS_DROME	30.605	281	169	6	34	307	423	684	2.43e-24	107	Probable RNA-directed DNA polymerase from transposon BS OS=Drosophila melanogaster OX=7227 GN=RTase PE=2 SV=1
Lmi04g21940	sp|Q9DBT5|AMPD2_MOUSE	65.789	228	71	3	81	301	216	443	1.25e-96	305	AMP deaminase 2 OS=Mus musculus OX=10090 GN=Ampd2 PE=1 SV=1
Lmi04g22000	sp|P04146|COPIA_DROME	41.294	201	96	3	18	204	414	606	1.6e-43	158	Copia protein OS=Drosophila melanogaster OX=7227 GN=GIP PE=1 SV=3
Lmi04g22030	sp|Q8TCS8|PNPT1_HUMAN	60.028	723	287	2	213	935	44	764	0	900	Polyribonucleotide nucleotidyltransferase 1, mitochondrial OS=Homo sapiens OX=9606 GN=PNPT1 PE=1 SV=2
Lmi04g22130	sp|B7Z0K8|COLL1_DROME	71.667	60	17	0	10	69	723	782	1.27e-21	92.8	Collagen alpha chain CG42342 OS=Drosophila melanogaster OX=7227 GN=CG42342 PE=2 SV=1
Lmi04g22290	-	-	-	-	-	-	-	-	-	-	-	-
Lmi04g22300	sp|Q03278|PO21_NASVI	28.302	159	104	2	3	154	478	633	4.27e-11	64.3	Retrovirus-related Pol polyprotein from type-1 retrotransposable element R2 (Fragment) OS=Nasonia vitripennis OX=7425 PE=4 SV=2
Lmi04g22470	sp|Q99315|YG31B_YEAST	48.63	146	75	0	64	209	619	764	2.53e-36	138	Transposon Ty3-G Gag-Pol polyprotein OS=Saccharomyces cerevisiae (strain ATCC 204508 / S288c) OX=559292 GN=TY3B-G PE=1 SV=3
Lmi04g22480	sp|P10394|POL4_DROME	32.075	159	106	2	12	170	579	735	7.92e-21	93.2	Retrovirus-related Pol polyprotein from transposon 412 OS=Drosophila melanogaster OX=7227 GN=POL PE=4 SV=1
Lmi04g22660	sp|P12265|BGLR_MOUSE	48.237	624	304	11	31	642	12	628	0	589	Beta-glucuronidase OS=Mus musculus OX=10090 GN=Gusb PE=1 SV=2
Lmi04g22670	sp|Q9H5L6|THAP9_HUMAN	32.5	120	79	1	1	118	280	399	4.6e-15	73.2	DNA transposase THAP9 OS=Homo sapiens OX=9606 GN=THAP9 PE=1 SV=2
Lmi04g22730	-	-	-	-	-	-	-	-	-	-	-	-
Lmi04g22740	sp|P10978|POLX_TOBAC	33.358	1367	818	28	9	1333	8	1323	0	683	Retrovirus-related Pol polyprotein from transposon TNT 1-94 OS=Nicotiana tabacum OX=4097 PE=2 SV=1
Lmi04g22750	sp|Q9H0W7|THAP2_HUMAN	31.532	111	59	4	1	111	1	94	6.8e-06	49.7	THAP domain-containing protein 2 OS=Homo sapiens OX=9606 GN=THAP2 PE=1 SV=1
Lmi04g22770	sp|Q8R322|GLE1_MOUSE	41.918	365	196	6	386	737	336	697	1.01e-84	285	Nucleoporin GLE1 OS=Mus musculus OX=10090 GN=Gle1 PE=1 SV=2
Lmi04g22990	sp|Q5R5S1|FBX21_PONAB	33.51	567	335	12	32	597	77	602	2.68e-84	279	F-box only protein 21 OS=Pongo abelii OX=9601 GN=FBXO21 PE=2 SV=1
Lmi04g23000	-	-	-	-	-	-	-	-	-	-	-	-
Lmi04g23090	sp|P21158|CSGA_MYXXA	39.869	153	81	1	82	234	13	154	4.47e-29	112	C-factor OS=Myxococcus xanthus OX=34 GN=csgA PE=1 SV=1
Lmi04g23160	sp|Q9H5L6|THAP9_HUMAN	35.971	139	83	4	155	290	207	342	5.69e-20	99	DNA transposase THAP9 OS=Homo sapiens OX=9606 GN=THAP9 PE=1 SV=2
Lmi04g23290	sp|P10978|POLX_TOBAC	39.844	128	75	2	2	128	580	706	2.37e-26	109	Retrovirus-related Pol polyprotein from transposon TNT 1-94 OS=Nicotiana tabacum OX=4097 PE=2 SV=1
Lmi04g23300	-	-	-	-	-	-	-	-	-	-	-	-
Lmi04g23330	sp|Q9XSK2|CD63_BOVIN	33.951	162	99	3	49	202	55	216	1.03e-27	108	CD63 antigen OS=Bos taurus OX=9913 GN=CD63 PE=2 SV=4
Lmi04g23510	-	-	-	-	-	-	-	-	-	-	-	-
Lmi04g23540	sp|P10978|POLX_TOBAC	25.902	305	176	12	20	320	610	868	1.73e-15	82	Retrovirus-related Pol polyprotein from transposon TNT 1-94 OS=Nicotiana tabacum OX=4097 PE=2 SV=1
Lmi04g23560	sp|Q6AYH2|IN80E_RAT	70	40	12	0	37	76	25	64	1.44e-12	68.2	INO80 complex subunit E OS=Rattus norvegicus OX=10116 GN=Ino80e PE=2 SV=1
Lmi04g23610	sp|Q80W03|TOX3_MOUSE	59.88	167	51	5	137	303	176	326	1.87e-40	157	TOX high mobility group box family member 3 OS=Mus musculus OX=10090 GN=Tox3 PE=2 SV=1
Lmi04g23700	sp|Q10126|YSM6_CAEEL	28.161	174	113	4	39	207	1	167	3.17e-11	65.1	Putative uncharacterized transposon-derived protein F52C9.6 OS=Caenorhabditis elegans OX=6239 GN=F52C9.6 PE=5 SV=1
Lmi04g23710	-	-	-	-	-	-	-	-	-	-	-	-
Lmi04g23840	sp|Q58D20|NLE1_BOVIN	67.872	470	147	1	6	471	14	483	0	682	Notchless protein homolog 1 OS=Bos taurus OX=9913 GN=NLE1 PE=2 SV=3
Lmi04g23970	sp|Q567G2|WDR73_DANRE	26.823	384	238	14	116	476	6	369	3.19e-21	98.6	WD repeat-containing protein 73 OS=Danio rerio OX=7955 GN=wdr73 PE=2 SV=1
Lmi04g24020	-	-	-	-	-	-	-	-	-	-	-	-
Lmi04g24030	sp|P20825|POL2_DROME	33.136	169	103	3	3	162	202	369	1.17e-20	94.7	Retrovirus-related Pol polyprotein from transposon 297 OS=Drosophila melanogaster OX=7227 GN=pol PE=4 SV=1
Lmi04g24050	sp|Q3ZBG9|PLS2_BOVIN	33.865	251	152	4	77	322	50	291	2.47e-37	138	Phospholipid scramblase 2 OS=Bos taurus OX=9913 GN=PLSCR2 PE=2 SV=1
Lmi04g24110	-	-	-	-	-	-	-	-	-	-	-	-
Lmi04g24120	sp|Q94HW2|POLR1_ARATH	33.553	152	98	1	1	149	1047	1198	5.99e-25	102	Retrovirus-related Pol polyprotein from transposon RE1 OS=Arabidopsis thaliana OX=3702 GN=RE1 PE=2 SV=1
Lmi04g24160	sp|Q9V5N8|STAN_DROME	68.345	1390	404	9	242	1623	222	1583	0	1948	Protocadherin-like wing polarity protein stan OS=Drosophila melanogaster OX=7227 GN=stan PE=1 SV=4
Lmi04g24200	sp|Q8MQS8|SP34_APIME	35.372	376	223	7	267	636	42	403	1.16e-77	256	Venom serine protease 34 OS=Apis mellifera OX=7460 PE=2 SV=1
Lmi04g24230	sp|P10978|POLX_TOBAC	33.721	258	140	7	1	230	599	853	8.59e-32	125	Retrovirus-related Pol polyprotein from transposon TNT 1-94 OS=Nicotiana tabacum OX=4097 PE=2 SV=1
Lmi04g24240	sp|P10978|POLX_TOBAC	43.2	125	71	0	15	139	451	575	1.72e-31	120	Retrovirus-related Pol polyprotein from transposon TNT 1-94 OS=Nicotiana tabacum OX=4097 PE=2 SV=1
Lmi04g24290	-	-	-	-	-	-	-	-	-	-	-	-
Lmi04g24410	-	-	-	-	-	-	-	-	-	-	-	-
Lmi04g24420	sp|Q7JQ07|MOS1T_DROMA	25.15	167	117	3	43	209	73	231	4.52e-06	50.1	Mariner Mos1 transposase OS=Drosophila mauritiana OX=7226 GN=mariner\T PE=1 SV=1
Lmi04g24440	sp|P11369|LORF2_MOUSE	28.333	120	85	1	73	191	454	573	1.41e-06	51.6	LINE-1 retrotransposable element ORF2 protein OS=Mus musculus OX=10090 GN=Pol PE=1 SV=2
Lmi04g24450	-	-	-	-	-	-	-	-	-	-	-	-
Lmi04g24570	-	-	-	-	-	-	-	-	-	-	-	-
Lmi04g24590	-	-	-	-	-	-	-	-	-	-	-	-
Lmi04g24700	-	-	-	-	-	-	-	-	-	-	-	-
Lmi04g24720	-	-	-	-	-	-	-	-	-	-	-	-
Lmi04g24830	sp|Q9H5L6|THAP9_HUMAN	31.739	460	258	17	3	432	1	434	7.34e-49	190	DNA transposase THAP9 OS=Homo sapiens OX=9606 GN=THAP9 PE=1 SV=2
Lmi04g24850	-	-	-	-	-	-	-	-	-	-	-	-
Lmi04g24940	-	-	-	-	-	-	-	-	-	-	-	-
Lmi04g24970	-	-	-	-	-	-	-	-	-	-	-	-
Lmi04g25000	sp|Q8K4Z4|ADRB2_CAVPO	25.914	301	176	5	48	342	31	290	8.03e-23	105	Beta-2 adrenergic receptor OS=Cavia porcellus OX=10141 GN=Adrb2 PE=3 SV=1
Lmi04g25030	sp|P22233|SODC_SPIOL	41.237	97	52	2	119	210	26	122	3.53e-14	71.2	Superoxide dismutase [Cu-Zn] OS=Spinacia oleracea OX=3562 GN=SODCC PE=2 SV=1
Lmi04g25100	-	-	-	-	-	-	-	-	-	-	-	-
Lmi04g25230	-	-	-	-	-	-	-	-	-	-	-	-
Lmi04g25240	sp|P0CT40|TF29_SCHPO	25.498	251	149	8	4	224	714	956	6e-10	62	Transposon Tf2-9 polyprotein OS=Schizosaccharomyces pombe (strain 972 / ATCC 24843) OX=284812 GN=Tf2-9 PE=3 SV=1
Lmi04g25330	-	-	-	-	-	-	-	-	-	-	-	-
Lmi04g25420	-	-	-	-	-	-	-	-	-	-	-	-
Lmi04g25430	sp|Q62371|DDR2_MOUSE	41.159	328	169	6	711	1024	536	853	1.05e-73	264	Discoidin domain-containing receptor 2 OS=Mus musculus OX=10090 GN=Ddr2 PE=1 SV=2
Lmi04g25440	-	-	-	-	-	-	-	-	-	-	-	-
Lmi04g25470	-	-	-	-	-	-	-	-	-	-	-	-
Lmi04g25640	sp|A5D8N2|DPCD_XENLA	41.139	158	86	2	159	313	47	200	1.48e-33	125	Protein DPCD OS=Xenopus laevis OX=8355 GN=dpcd PE=2 SV=1
Lmi04g25660	sp|Q6NXK5|DUS11_MOUSE	47.619	168	83	2	6	169	33	199	5.02e-43	155	RNA/RNP complex-1-interacting phosphatase OS=Mus musculus OX=10090 GN=Dusp11 PE=2 SV=1
Lmi04g25860	sp|Q9UR07|TF211_SCHPO	26.174	298	203	8	89	376	946	1236	1.12e-21	100	Transposon Tf2-11 polyprotein OS=Schizosaccharomyces pombe (strain 972 / ATCC 24843) OX=284812 GN=Tf2-11 PE=3 SV=1
Lmi04g25880	-	-	-	-	-	-	-	-	-	-	-	-
Lmi04g25920	-	-	-	-	-	-	-	-	-	-	-	-
Lmi04g25960	-	-	-	-	-	-	-	-	-	-	-	-
Lmi04g26180	-	-	-	-	-	-	-	-	-	-	-	-
Lmi04g26230	-	-	-	-	-	-	-	-	-	-	-	-
Lmi04g26240	-	-	-	-	-	-	-	-	-	-	-	-
Lmi04g26300	-	-	-	-	-	-	-	-	-	-	-	-
Lmi04g26320	sp|Q8CBH5|MFSD6_MOUSE	23.694	536	323	13	8	472	90	610	1.23e-22	105	Major facilitator superfamily domain-containing protein 6 OS=Mus musculus OX=10090 GN=Mfsd6 PE=1 SV=1
Lmi04g26360	sp|Q89703|POL_CSVMV	33.529	170	104	3	260	421	217	385	1.8e-20	97.4	Putative enzymatic polyprotein OS=Cassava vein mosaic virus OX=38062 GN=ORF 3 PE=3 SV=1
Lmi04g26440	sp|P04323|POL3_DROME	33.01	309	200	4	32	333	167	475	4.23e-47	174	Retrovirus-related Pol polyprotein from transposon 17.6 OS=Drosophila melanogaster OX=7227 GN=pol PE=4 SV=1
Lmi04g26520	-	-	-	-	-	-	-	-	-	-	-	-
Lmi04g26530	-	-	-	-	-	-	-	-	-	-	-	-
Lmi04g26590	sp|Q32PY2|LIPH_RAT	37.5	296	146	8	259	523	41	328	1.17e-49	180	Lipase member H OS=Rattus norvegicus OX=10116 GN=Liph PE=2 SV=1
Lmi04g26640	sp|Q96LY2|CC74B_HUMAN	44.068	59	33	0	568	626	44	102	2.68e-06	54.3	Coiled-coil domain-containing protein 74B OS=Homo sapiens OX=9606 GN=CCDC74B PE=1 SV=1
Lmi04g26670	sp|Q80WQ9|ZBED4_MOUSE	25.301	498	304	16	5	477	558	1012	2.22e-35	144	Zinc finger BED domain-containing protein 4 OS=Mus musculus OX=10090 GN=Zbed4 PE=2 SV=1
Lmi04g26700	sp|P39087|GRIK2_MOUSE	35.941	409	242	9	23	415	35	439	5.74e-78	261	Glutamate receptor ionotropic, kainate 2 OS=Mus musculus OX=10090 GN=Grik2 PE=1 SV=4
Lmi04g26760	sp|Q8BL06|UBP54_MOUSE	59.429	350	129	4	22	365	30	372	5.49e-131	455	Inactive ubiquitin carboxyl-terminal hydrolase 54 OS=Mus musculus OX=10090 GN=Usp54 PE=1 SV=2
Lmi04g26770	sp|Q8C0T7|MFSD9_MOUSE	37.143	175	110	0	1	175	30	204	1.89e-32	123	Major facilitator superfamily domain-containing protein 9 OS=Mus musculus OX=10090 GN=Mfsd9 PE=2 SV=1
Lmi04g26910	sp|Q5F3U9|PDS5B_CHICK	24.644	1124	740	34	13	1090	10	1072	1.41e-65	246	Sister chromatid cohesion protein PDS5 homolog B OS=Gallus gallus OX=9031 GN=PDS5B PE=2 SV=3
Lmi04g27130	sp|P49900|ARGI_LITCT	43.312	314	174	3	51	363	2	312	4.83e-82	256	Arginase, hepatic OS=Lithobates catesbeianus OX=8400 PE=2 SV=1
Lmi04g27140	sp|P04323|POL3_DROME	37.162	148	87	2	2	149	484	625	1.36e-19	87.8	Retrovirus-related Pol polyprotein from transposon 17.6 OS=Drosophila melanogaster OX=7227 GN=pol PE=4 SV=1
Lmi04g27150	sp|Q7LHG5|YI31B_YEAST	41.026	156	92	0	8	163	642	797	1.46e-30	120	Transposon Ty3-I Gag-Pol polyprotein OS=Saccharomyces cerevisiae (strain ATCC 204508 / S288c) OX=559292 GN=TY3B-I PE=1 SV=2
Lmi04g27290	-	-	-	-	-	-	-	-	-	-	-	-
Lmi04g27400	-	-	-	-	-	-	-	-	-	-	-	-
Lmi04g27490	-	-	-	-	-	-	-	-	-	-	-	-
Lmi04g27540	-	-	-	-	-	-	-	-	-	-	-	-
Lmi04g27550	sp|Q8NB46|ANR52_HUMAN	29.653	951	589	32	24	949	38	933	1.01e-64	240	Serine/threonine-protein phosphatase 6 regulatory ankyrin repeat subunit C OS=Homo sapiens OX=9606 GN=ANKRD52 PE=1 SV=3
Lmi04g27600	sp|Q02374|NDUB2_BOVIN	45.349	86	46	1	27	111	21	106	9.43e-19	77.8	NADH dehydrogenase [ubiquinone] 1 beta subcomplex subunit 2, mitochondrial OS=Bos taurus OX=9913 GN=NDUFB2 PE=1 SV=1
Lmi04g27630	-	-	-	-	-	-	-	-	-	-	-	-
Lmi04g27690	-	-	-	-	-	-	-	-	-	-	-	-
Lmi04g27800	sp|Q13112|CAF1B_HUMAN	52.035	344	152	5	35	370	43	381	1.2e-123	380	Chromatin assembly factor 1 subunit B OS=Homo sapiens OX=9606 GN=CHAF1B PE=1 SV=1
Lmi04g27890	-	-	-	-	-	-	-	-	-	-	-	-
Lmi04g27970	sp|Q24523|BUN2_DROME	49.485	194	75	5	48	238	262	435	1.16e-40	167	Protein bunched, class 2/F/G isoform OS=Drosophila melanogaster OX=7227 GN=bun PE=2 SV=4
Lmi04g27990	-	-	-	-	-	-	-	-	-	-	-	-
Lmi04g28300	sp|Q87040|POL_SFVCP	31.902	163	107	3	106	268	794	952	7.89e-16	80.5	Pro-Pol polyprotein OS=Simian foamy virus (isolate chimpanzee) OX=298339 GN=pol PE=3 SV=1
Lmi04g28320	sp|P0CT39|TF26_SCHPO	30.548	766	467	19	90	817	414	1152	5.42e-94	332	Transposon Tf2-6 polyprotein OS=Schizosaccharomyces pombe (strain 972 / ATCC 24843) OX=284812 GN=Tf2-6 PE=3 SV=1
Lmi04g28370	sp|Q03278|PO21_NASVI	33.913	115	76	0	9	123	448	562	2.74e-14	71.2	Retrovirus-related Pol polyprotein from type-1 retrotransposable element R2 (Fragment) OS=Nasonia vitripennis OX=7425 PE=4 SV=2
Lmi04g28420	sp|P07314|GGT1_RAT	29.175	521	339	11	131	633	56	564	1.09e-62	220	Glutathione hydrolase 1 proenzyme OS=Rattus norvegicus OX=10116 GN=Ggt1 PE=1 SV=4
Lmi04g28500	-	-	-	-	-	-	-	-	-	-	-	-
Lmi04g28590	-	-	-	-	-	-	-	-	-	-	-	-
Lmi04g28610	sp|P10394|POL4_DROME	32.624	141	88	3	24	157	954	1094	2.4e-15	76.3	Retrovirus-related Pol polyprotein from transposon 412 OS=Drosophila melanogaster OX=7227 GN=POL PE=4 SV=1
Lmi04g28620	sp|P20825|POL2_DROME	43.382	136	77	0	2	137	320	455	3.19e-33	125	Retrovirus-related Pol polyprotein from transposon 297 OS=Drosophila melanogaster OX=7227 GN=pol PE=4 SV=1
Lmi04g28630	-	-	-	-	-	-	-	-	-	-	-	-
Lmi04g28640	-	-	-	-	-	-	-	-	-	-	-	-
Lmi04g28650	-	-	-	-	-	-	-	-	-	-	-	-
Lmi04g28670	-	-	-	-	-	-	-	-	-	-	-	-
Lmi04g28890	sp|P21329|RTJK_DROFU	26.437	174	118	3	3	167	550	722	7.63e-15	75.1	RNA-directed DNA polymerase from mobile element jockey OS=Drosophila funebris OX=7221 GN=jockey\pol PE=1 SV=1
Lmi04g28900	-	-	-	-	-	-	-	-	-	-	-	-
Lmi04g28930	sp|Q9ULJ6|ZMIZ1_HUMAN	49.103	725	232	24	339	1001	416	1065	0	583	Zinc finger MIZ domain-containing protein 1 OS=Homo sapiens OX=9606 GN=ZMIZ1 PE=1 SV=3
Lmi04g28990	sp|P50430|ARSB_RAT	36.641	524	278	11	93	608	51	528	1.9e-92	298	Arylsulfatase B OS=Rattus norvegicus OX=10116 GN=Arsb PE=2 SV=2
Lmi04g29180	-	-	-	-	-	-	-	-	-	-	-	-
Lmi04g29210	-	-	-	-	-	-	-	-	-	-	-	-
Lmi04g29220	sp|O88509|DNM3B_MOUSE	27.811	507	282	19	15	461	235	717	2.19e-39	156	DNA (cytosine-5)-methyltransferase 3B OS=Mus musculus OX=10090 GN=Dnmt3b PE=1 SV=2
Lmi04g29290	-	-	-	-	-	-	-	-	-	-	-	-
Lmi04g29330	sp|P04323|POL3_DROME	39.726	146	86	1	1	144	312	457	1.54e-23	100	Retrovirus-related Pol polyprotein from transposon 17.6 OS=Drosophila melanogaster OX=7227 GN=pol PE=4 SV=1
Lmi04g29440	sp|Q7QH62|MED4_ANOGA	65.584	154	44	4	242	387	98	250	1.23e-62	205	Mediator of RNA polymerase II transcription subunit 4 OS=Anopheles gambiae OX=7165 GN=MED4 PE=3 SV=3
Lmi04g29480	-	-	-	-	-	-	-	-	-	-	-	-
Lmi04g29500	-	-	-	-	-	-	-	-	-	-	-	-
Lmi04g29550	-	-	-	-	-	-	-	-	-	-	-	-
Lmi04g29610	sp|Q9Y6R4|M3K4_HUMAN	42.443	655	304	12	1019	1606	960	1608	2.78e-143	485	Mitogen-activated protein kinase kinase kinase 4 OS=Homo sapiens OX=9606 GN=MAP3K4 PE=1 SV=2
Lmi04g29710	sp|Q9VGW1|CAD86_DROME	41.761	1056	527	23	132	1130	125	1149	0	775	Cadherin-86C OS=Drosophila melanogaster OX=7227 GN=Cad86C PE=2 SV=3
Lmi04g29860	sp|P10978|POLX_TOBAC	33.358	1367	819	27	9	1334	8	1323	0	688	Retrovirus-related Pol polyprotein from transposon TNT 1-94 OS=Nicotiana tabacum OX=4097 PE=2 SV=1
Lmi04g30110	sp|P10978|POLX_TOBAC	24.579	297	206	8	16	302	52	340	2.24e-12	71.6	Retrovirus-related Pol polyprotein from transposon TNT 1-94 OS=Nicotiana tabacum OX=4097 PE=2 SV=1
Lmi04g30120	sp|P10978|POLX_TOBAC	35.404	161	104	0	1	161	492	652	1.99e-32	125	Retrovirus-related Pol polyprotein from transposon TNT 1-94 OS=Nicotiana tabacum OX=4097 PE=2 SV=1
Lmi04g30130	sp|P04146|COPIA_DROME	37.695	321	189	6	48	359	891	1209	2.72e-60	213	Copia protein OS=Drosophila melanogaster OX=7227 GN=GIP PE=1 SV=3
Lmi04g30150	-	-	-	-	-	-	-	-	-	-	-	-
Lmi04g30360	sp|Q9VFH6|CEP78_DROME	32.143	140	91	3	7	143	89	227	5.68e-17	79.7	Protein Cep78 homolog OS=Drosophila melanogaster OX=7227 GN=CG7886 PE=2 SV=2
Lmi04g30400	sp|Q172Y1|MED30_AEDAE	56.316	190	71	3	114	293	118	305	1.32e-55	184	Mediator of RNA polymerase II transcription subunit 30 OS=Aedes aegypti OX=7159 GN=MED30 PE=3 SV=1
Lmi04g30420	-	-	-	-	-	-	-	-	-	-	-	-
Lmi04g30430	-	-	-	-	-	-	-	-	-	-	-	-
Lmi04g30540	-	-	-	-	-	-	-	-	-	-	-	-
Lmi04g30560	sp|Q96DM1|PGBD4_HUMAN	31.515	165	101	5	14	171	312	471	1.01e-16	83.2	PiggyBac transposable element-derived protein 4 OS=Homo sapiens OX=9606 GN=PGBD4 PE=2 SV=3
Lmi04g30580	sp|P10978|POLX_TOBAC	34.258	1334	797	24	8	1276	7	1325	0	716	Retrovirus-related Pol polyprotein from transposon TNT 1-94 OS=Nicotiana tabacum OX=4097 PE=2 SV=1
Lmi04g30610	-	-	-	-	-	-	-	-	-	-	-	-
Lmi04g30670	-	-	-	-	-	-	-	-	-	-	-	-
Lmi04g30700	-	-	-	-	-	-	-	-	-	-	-	-
Lmi04g30710	-	-	-	-	-	-	-	-	-	-	-	-
Lmi04g30890	sp|P08116|PVA_PLAFA	52.632	114	54	0	2026	2139	1	114	6.49e-17	85.9	Processed variable antigen (Fragment) OS=Plasmodium falciparum OX=5833 PE=2 SV=1
Lmi04g30950	sp|Q7ZWE3|LARP7_DANRE	39.623	212	119	4	333	535	36	247	5.23e-37	150	La-related protein 7 OS=Danio rerio OX=7955 GN=larp7 PE=2 SV=1
Lmi04g30980	sp|P10978|POLX_TOBAC	50.45	111	55	0	15	125	451	561	3.26e-34	128	Retrovirus-related Pol polyprotein from transposon TNT 1-94 OS=Nicotiana tabacum OX=4097 PE=2 SV=1
Lmi04g30990	sp|P10978|POLX_TOBAC	34.559	272	147	7	1	247	599	864	5.79e-38	144	Retrovirus-related Pol polyprotein from transposon TNT 1-94 OS=Nicotiana tabacum OX=4097 PE=2 SV=1
Lmi04g31000	sp|P10978|POLX_TOBAC	40.64	406	227	7	3	400	918	1317	1.01e-90	302	Retrovirus-related Pol polyprotein from transposon TNT 1-94 OS=Nicotiana tabacum OX=4097 PE=2 SV=1
Lmi04g31040	sp|P0CT40|TF29_SCHPO	25.737	373	254	10	4	353	685	1057	7.17e-29	121	Transposon Tf2-9 polyprotein OS=Schizosaccharomyces pombe (strain 972 / ATCC 24843) OX=284812 GN=Tf2-9 PE=3 SV=1
Lmi04g31050	sp|Q7ZWE3|LARP7_DANRE	30.451	532	287	16	333	848	36	500	2.48e-48	184	La-related protein 7 OS=Danio rerio OX=7955 GN=larp7 PE=2 SV=1
Lmi04g31070	sp|P10978|POLX_TOBAC	33.529	1363	822	29	9	1334	8	1323	0	684	Retrovirus-related Pol polyprotein from transposon TNT 1-94 OS=Nicotiana tabacum OX=4097 PE=2 SV=1
Lmi04g31240	sp|Q3UHH1|ZSWM8_MOUSE	62.857	525	152	9	3	516	7	499	0	663	Zinc finger SWIM domain-containing protein 8 OS=Mus musculus OX=10090 GN=Zswim8 PE=1 SV=1
Lmi04g31330	-	-	-	-	-	-	-	-	-	-	-	-
Lmi04g31380	sp|Q5BL56|HMGX4_XENTR	70.115	87	26	0	437	523	468	554	7.01e-35	141	HMG box-containing protein 4 OS=Xenopus tropicalis OX=8364 GN=hmgxb4 PE=2 SV=1
Lmi04g31390	sp|P11346|KRAF1_DROME	56.75	763	244	15	20	728	2	732	0	791	Raf homolog serine/threonine-protein kinase Raf OS=Drosophila melanogaster OX=7227 GN=Raf PE=1 SV=6
Lmi04g31510	-	-	-	-	-	-	-	-	-	-	-	-
Lmi04g31570	-	-	-	-	-	-	-	-	-	-	-	-
Lmi04g31620	-	-	-	-	-	-	-	-	-	-	-	-
Lmi04g31690	-	-	-	-	-	-	-	-	-	-	-	-
Lmi05g00080	sp|P10978|POLX_TOBAC	28.418	373	249	8	25	393	293	651	1.49e-43	167	Retrovirus-related Pol polyprotein from transposon TNT 1-94 OS=Nicotiana tabacum OX=4097 PE=2 SV=1
Lmi05g00090	-	-	-	-	-	-	-	-	-	-	-	-
Lmi05g00130	sp|O75132|ZBED4_HUMAN	26.168	321	197	12	2	308	830	1124	6.5e-19	93.6	Zinc finger BED domain-containing protein 4 OS=Homo sapiens OX=9606 GN=ZBED4 PE=1 SV=2
Lmi05g00140	sp|Q9NQT4|EXOS5_HUMAN	43.204	206	117	0	143	348	28	233	5.01e-57	188	Exosome complex component RRP46 OS=Homo sapiens OX=9606 GN=EXOSC5 PE=1 SV=1
Lmi05g00150	sp|P10978|POLX_TOBAC	29.167	96	67	1	61	155	421	516	3.21e-07	53.5	Retrovirus-related Pol polyprotein from transposon TNT 1-94 OS=Nicotiana tabacum OX=4097 PE=2 SV=1
Lmi05g00170	-	-	-	-	-	-	-	-	-	-	-	-
Lmi05g00180	sp|Q7LHG5|YI31B_YEAST	43.636	165	91	1	19	183	624	786	5.29e-37	139	Transposon Ty3-I Gag-Pol polyprotein OS=Saccharomyces cerevisiae (strain ATCC 204508 / S288c) OX=559292 GN=TY3B-I PE=1 SV=2
Lmi05g00220	sp|P21328|RTJK_DROME	23.188	207	139	5	5	203	567	761	7.69e-09	58.2	RNA-directed DNA polymerase from mobile element jockey OS=Drosophila melanogaster OX=7227 GN=pol PE=1 SV=1
Lmi05g00230	sp|Q9UR07|TF211_SCHPO	26.708	161	86	5	1	130	974	1133	1.19e-06	51.2	Transposon Tf2-11 polyprotein OS=Schizosaccharomyces pombe (strain 972 / ATCC 24843) OX=284812 GN=Tf2-11 PE=3 SV=1
Lmi05g00240	sp|P04323|POL3_DROME	40.833	120	64	3	13	126	531	649	2.34e-20	88.6	Retrovirus-related Pol polyprotein from transposon 17.6 OS=Drosophila melanogaster OX=7227 GN=pol PE=4 SV=1
Lmi05g00250	sp|P04323|POL3_DROME	32.044	181	116	3	1	174	223	403	4.31e-20	89.7	Retrovirus-related Pol polyprotein from transposon 17.6 OS=Drosophila melanogaster OX=7227 GN=pol PE=4 SV=1
Lmi05g00270	sp|Q8TEY5|CR3L4_HUMAN	50.259	193	67	4	377	542	187	377	5.19e-43	162	Cyclic AMP-responsive element-binding protein 3-like protein 4 OS=Homo sapiens OX=9606 GN=CREB3L4 PE=1 SV=1
Lmi05g00300	-	-	-	-	-	-	-	-	-	-	-	-
Lmi05g00320	sp|P04146|COPIA_DROME	43.787	507	269	7	19	515	900	1400	1.56e-132	420	Copia protein OS=Drosophila melanogaster OX=7227 GN=GIP PE=1 SV=3
Lmi05g00330	sp|P04146|COPIA_DROME	30.892	314	192	10	34	334	224	525	3.3e-34	136	Copia protein OS=Drosophila melanogaster OX=7227 GN=GIP PE=1 SV=3
Lmi05g00370	sp|P04146|COPIA_DROME	37.549	253	154	3	1	250	910	1161	1.91e-54	192	Copia protein OS=Drosophila melanogaster OX=7227 GN=GIP PE=1 SV=3
Lmi05g00380	sp|P20825|POL2_DROME	36.813	182	108	2	34	208	197	378	2.27e-30	121	Retrovirus-related Pol polyprotein from transposon 297 OS=Drosophila melanogaster OX=7227 GN=pol PE=4 SV=1
Lmi05g00420	sp|P10978|POLX_TOBAC	37.576	330	182	6	6	311	988	1317	1.29e-57	204	Retrovirus-related Pol polyprotein from transposon TNT 1-94 OS=Nicotiana tabacum OX=4097 PE=2 SV=1
Lmi05g00460	sp|P10978|POLX_TOBAC	54.088	159	71	1	14	170	810	968	4.71e-53	184	Retrovirus-related Pol polyprotein from transposon TNT 1-94 OS=Nicotiana tabacum OX=4097 PE=2 SV=1
Lmi05g00470	sp|P10978|POLX_TOBAC	42.105	133	75	2	1	132	575	706	7.38e-31	122	Retrovirus-related Pol polyprotein from transposon TNT 1-94 OS=Nicotiana tabacum OX=4097 PE=2 SV=1
Lmi05g00490	sp|P10978|POLX_TOBAC	39.666	658	353	13	3	649	634	1258	7.15e-143	452	Retrovirus-related Pol polyprotein from transposon TNT 1-94 OS=Nicotiana tabacum OX=4097 PE=2 SV=1
Lmi05g00500	-	-	-	-	-	-	-	-	-	-	-	-
Lmi05g00530	sp|P26016|FUR11_DROME	65.771	558	148	2	1	558	262	776	0	738	Furin-like protease 1, isoforms 1/1-X/2 OS=Drosophila melanogaster OX=7227 GN=Fur1 PE=2 SV=2
Lmi05g00580	sp|Q99315|YG31B_YEAST	23.605	233	146	8	3	221	981	1195	3.68e-08	57	Transposon Ty3-G Gag-Pol polyprotein OS=Saccharomyces cerevisiae (strain ATCC 204508 / S288c) OX=559292 GN=TY3B-G PE=1 SV=3
Lmi05g00590	sp|Q9XZC8|SEM2A_SCHGR	63.497	326	109	5	1	320	57	378	2.12e-152	446	Semaphorin-2A OS=Schistocerca gregaria OX=7010 GN=SEMA-2A PE=2 SV=1
Lmi05g00630	sp|P04323|POL3_DROME	34.268	321	197	8	37	346	165	482	7.27e-53	191	Retrovirus-related Pol polyprotein from transposon 17.6 OS=Drosophila melanogaster OX=7227 GN=pol PE=4 SV=1
Lmi05g00640	sp|P04323|POL3_DROME	33.43	344	215	8	40	372	165	505	3.25e-53	192	Retrovirus-related Pol polyprotein from transposon 17.6 OS=Drosophila melanogaster OX=7227 GN=pol PE=4 SV=1
Lmi05g00700	sp|P0CT43|TF28_SCHPO	29.71	138	91	1	3	134	608	745	5.38e-14	70.9	Transposon Tf2-8 polyprotein OS=Schizosaccharomyces pombe (strain 972 / ATCC 24843) OX=284812 GN=Tf2-8 PE=3 SV=1
Lmi05g00760	-	-	-	-	-	-	-	-	-	-	-	-
Lmi05g00870	-	-	-	-	-	-	-	-	-	-	-	-
Lmi05g00890	sp|Q6P8B3|SPOP_XENTR	34.653	101	61	2	76	171	204	304	1.3e-13	70.5	Speckle-type POZ protein OS=Xenopus tropicalis OX=8364 GN=spop PE=2 SV=1
Lmi05g00940	sp|Q2V2K5|GNRHR_OCTVU	35.714	140	85	4	85	222	158	294	2.48e-17	83.2	Gonadotropin-releasing hormone receptor OS=Octopus vulgaris OX=6645 GN=GNRHR PE=2 SV=1
Lmi05g00950	-	-	-	-	-	-	-	-	-	-	-	-
Lmi05g01020	-	-	-	-	-	-	-	-	-	-	-	-
Lmi05g01030	-	-	-	-	-	-	-	-	-	-	-	-
Lmi05g01050	-	-	-	-	-	-	-	-	-	-	-	-
Lmi05g01110	-	-	-	-	-	-	-	-	-	-	-	-
Lmi05g01120	sp|Q9ZT94|POLR2_ARATH	26.25	160	101	4	44	202	239	382	2.69e-07	53.9	Retrovirus-related Pol polyprotein from transposon RE2 OS=Arabidopsis thaliana OX=3702 GN=RE2 PE=4 SV=1
Lmi05g01260	-	-	-	-	-	-	-	-	-	-	-	-
Lmi05g01340	sp|Q9NBX4|RTXE_DROME	29	100	69	1	2	101	674	771	8.9e-06	49.3	Probable RNA-directed DNA polymerase from transposon X-element OS=Drosophila melanogaster OX=7227 GN=X-element\ORF2 PE=3 SV=1
Lmi05g01370	-	-	-	-	-	-	-	-	-	-	-	-
Lmi05g01390	sp|C8VTR6|Y0074_EMENI	44.444	99	53	1	145	241	450	548	1.86e-20	93.2	Putative acyl-coenzyme A synthetase OS=Emericella nidulans (strain FGSC A4 / ATCC 38163 / CBS 112.46 / NRRL 194 / M139) OX=227321 GN=AN10074 PE=3 SV=1
Lmi05g01410	-	-	-	-	-	-	-	-	-	-	-	-
Lmi05g01420	sp|P21328|RTJK_DROME	26.24	484	330	7	638	1110	437	904	1.09e-36	154	RNA-directed DNA polymerase from mobile element jockey OS=Drosophila melanogaster OX=7227 GN=pol PE=1 SV=1
Lmi05g01490	-	-	-	-	-	-	-	-	-	-	-	-
Lmi05g01510	sp|O95831|AIFM1_HUMAN	56.667	510	210	5	190	690	106	613	0	578	Apoptosis-inducing factor 1, mitochondrial OS=Homo sapiens OX=9606 GN=AIFM1 PE=1 SV=1
Lmi05g01530	-	-	-	-	-	-	-	-	-	-	-	-
Lmi05g01540	sp|P04323|POL3_DROME	38.819	237	137	5	1	230	230	465	1.14e-48	174	Retrovirus-related Pol polyprotein from transposon 17.6 OS=Drosophila melanogaster OX=7227 GN=pol PE=4 SV=1
Lmi05g01550	sp|Q99315|YG31B_YEAST	24.898	490	316	15	2	463	980	1445	4.86e-24	109	Transposon Ty3-G Gag-Pol polyprotein OS=Saccharomyces cerevisiae (strain ATCC 204508 / S288c) OX=559292 GN=TY3B-G PE=1 SV=3
Lmi05g01600	-	-	-	-	-	-	-	-	-	-	-	-
Lmi05g01620	-	-	-	-	-	-	-	-	-	-	-	-
Lmi05g01630	sp|P10394|POL4_DROME	33.333	108	68	1	3	110	558	661	2.04e-11	62.4	Retrovirus-related Pol polyprotein from transposon 412 OS=Drosophila melanogaster OX=7227 GN=POL PE=4 SV=1
Lmi05g01640	-	-	-	-	-	-	-	-	-	-	-	-
Lmi05g01670	sp|Q9DEY9|BLM_XENLA	48.395	779	362	13	973	1733	596	1352	0	711	Bloom syndrome protein homolog OS=Xenopus laevis OX=8355 GN=blm PE=2 SV=1
Lmi05g01770	sp|A2RSJ4|UH1BL_MOUSE	35.209	764	434	13	1	740	1	727	1.07e-140	465	UHRF1-binding protein 1-like OS=Mus musculus OX=10090 GN=Uhrf1bp1l PE=1 SV=2
Lmi05g01860	sp|P0CT40|TF29_SCHPO	26.174	298	203	8	1	288	946	1236	1.25e-22	101	Transposon Tf2-9 polyprotein OS=Schizosaccharomyces pombe (strain 972 / ATCC 24843) OX=284812 GN=Tf2-9 PE=3 SV=1
Lmi05g01870	sp|P04323|POL3_DROME	44.094	127	63	1	2	128	506	624	1.91e-27	112	Retrovirus-related Pol polyprotein from transposon 17.6 OS=Drosophila melanogaster OX=7227 GN=pol PE=4 SV=1
Lmi05g01880	sp|P10394|POL4_DROME	25	184	124	5	172	343	236	417	7.89e-10	64.3	Retrovirus-related Pol polyprotein from transposon 412 OS=Drosophila melanogaster OX=7227 GN=POL PE=4 SV=1
Lmi05g02010	sp|Q95SX7|RTBS_DROME	28.384	458	293	10	350	790	399	838	8.94e-35	146	Probable RNA-directed DNA polymerase from transposon BS OS=Drosophila melanogaster OX=7227 GN=RTase PE=2 SV=1
Lmi05g02050	-	-	-	-	-	-	-	-	-	-	-	-
Lmi05g02060	-	-	-	-	-	-	-	-	-	-	-	-
Lmi05g02070	sp|P20825|POL2_DROME	49.123	114	58	0	12	125	268	381	5.09e-29	113	Retrovirus-related Pol polyprotein from transposon 297 OS=Drosophila melanogaster OX=7227 GN=pol PE=4 SV=1
Lmi05g02080	-	-	-	-	-	-	-	-	-	-	-	-
Lmi05g02150	sp|P0CG71|UBIQ1_CAEEL	99.761	836	2	0	1	836	1	836	0	1645	Polyubiquitin-A OS=Caenorhabditis elegans OX=6239 GN=ubq-1 PE=3 SV=1
Lmi05g02170	sp|Q642M9|DHDH_DANRE	48.193	332	171	1	22	352	1	332	3.71e-114	337	Trans-1,2-dihydrobenzene-1,2-diol dehydrogenase OS=Danio rerio OX=7955 GN=dhdh PE=2 SV=2
Lmi05g02280	sp|P27401|POL_SFV3L	29.293	198	135	2	2	196	826	1021	1.18e-21	97.1	Pro-Pol polyprotein OS=Simian foamy virus type 3 (strain LK3) OX=11644 GN=pol PE=3 SV=2
Lmi05g02470	sp|Q15147|PLCB4_HUMAN	58.508	764	280	6	1	729	1	762	0	932	1-phosphatidylinositol 4,5-bisphosphate phosphodiesterase beta-4 OS=Homo sapiens OX=9606 GN=PLCB4 PE=1 SV=3
Lmi05g02780	sp|P84843|VASOT_HYBBI	45.455	66	25	3	288	346	1	62	5.49e-07	50.4	Vasotab OS=Hybomitra bimaculata OX=226809 PE=1 SV=1
Lmi05g02790	sp|P35555|FBN1_HUMAN	53.03	66	27	2	305	369	49	111	1.43e-14	79.7	Fibrillin-1 OS=Homo sapiens OX=9606 GN=FBN1 PE=1 SV=4
Lmi05g02820	-	-	-	-	-	-	-	-	-	-	-	-
Lmi05g02830	-	-	-	-	-	-	-	-	-	-	-	-
Lmi05g02890	sp|Q95SX7|RTBS_DROME	29.747	158	99	3	6	152	528	684	2.13e-16	80.9	Probable RNA-directed DNA polymerase from transposon BS OS=Drosophila melanogaster OX=7227 GN=RTase PE=2 SV=1
Lmi05g02900	-	-	-	-	-	-	-	-	-	-	-	-
Lmi05g02910	sp|P21328|RTJK_DROME	25.641	390	241	16	6	367	11	379	1.44e-19	94.4	RNA-directed DNA polymerase from mobile element jockey OS=Drosophila melanogaster OX=7227 GN=pol PE=1 SV=1
Lmi05g02920	sp|Q95SX7|RTBS_DROME	27.852	298	188	7	1	278	530	820	4.17e-25	108	Probable RNA-directed DNA polymerase from transposon BS OS=Drosophila melanogaster OX=7227 GN=RTase PE=2 SV=1
Lmi05g02930	-	-	-	-	-	-	-	-	-	-	-	-
Lmi05g02940	-	-	-	-	-	-	-	-	-	-	-	-
Lmi05g02960	-	-	-	-	-	-	-	-	-	-	-	-
Lmi05g02990	sp|Q95SX7|RTBS_DROME	27.668	253	156	6	3	235	543	788	6.87e-27	112	Probable RNA-directed DNA polymerase from transposon BS OS=Drosophila melanogaster OX=7227 GN=RTase PE=2 SV=1
Lmi05g03000	sp|P10394|POL4_DROME	26.482	253	178	4	51	296	903	1154	3.97e-18	88.6	Retrovirus-related Pol polyprotein from transposon 412 OS=Drosophila melanogaster OX=7227 GN=POL PE=4 SV=1
Lmi05g03150	-	-	-	-	-	-	-	-	-	-	-	-
Lmi05g03160	-	-	-	-	-	-	-	-	-	-	-	-
Lmi05g03170	-	-	-	-	-	-	-	-	-	-	-	-
Lmi05g03220	-	-	-	-	-	-	-	-	-	-	-	-
Lmi05g03390	sp|P33270|CP6A2_DROME	35.329	501	314	7	207	704	8	501	4.77e-101	322	Cytochrome P450 6a2 OS=Drosophila melanogaster OX=7227 GN=Cyp6a2 PE=2 SV=2
Lmi05g03560	-	-	-	-	-	-	-	-	-	-	-	-
Lmi05g03600	sp|Q7LHG5|YI31B_YEAST	33.793	435	260	8	219	641	612	1030	2.08e-69	249	Transposon Ty3-I Gag-Pol polyprotein OS=Saccharomyces cerevisiae (strain ATCC 204508 / S288c) OX=559292 GN=TY3B-I PE=1 SV=2
Lmi05g03660	sp|Q9VR81|NAGA_DROME	63.69	336	120	1	131	466	81	414	5.29e-154	447	N-acetylglucosamine-6-phosphate deacetylase OS=Drosophila melanogaster OX=7227 GN=CG17065 PE=2 SV=1
Lmi05g03710	-	-	-	-	-	-	-	-	-	-	-	-
Lmi05g03830	sp|Q9VAU9|ZN330_DROME	81.377	247	44	1	1	247	1	245	1.67e-150	427	Zinc finger protein 330 homolog OS=Drosophila melanogaster OX=7227 GN=Noa36 PE=2 SV=1
Lmi05g03920	sp|Q964R0|CP6K1_BLAGE	35.36	444	249	7	52	464	80	516	1.12e-95	301	Cytochrome P450 6k1 OS=Blattella germanica OX=6973 GN=CYP6K1 PE=2 SV=1
Lmi05g04010	sp|P10978|POLX_TOBAC	38.988	731	400	15	1	697	599	1317	3.98e-160	500	Retrovirus-related Pol polyprotein from transposon TNT 1-94 OS=Nicotiana tabacum OX=4097 PE=2 SV=1
Lmi05g04020	sp|P10978|POLX_TOBAC	27.368	570	354	15	8	532	7	561	7.02e-52	194	Retrovirus-related Pol polyprotein from transposon TNT 1-94 OS=Nicotiana tabacum OX=4097 PE=2 SV=1
Lmi05g04050	-	-	-	-	-	-	-	-	-	-	-	-
Lmi05g04240	sp|Q9NBX4|RTXE_DROME	25.806	155	114	1	119	272	440	594	4e-15	79.3	Probable RNA-directed DNA polymerase from transposon X-element OS=Drosophila melanogaster OX=7227 GN=X-element\ORF2 PE=3 SV=1
Lmi05g04250	sp|Q9NBX4|RTXE_DROME	31.25	144	93	3	2	144	511	649	3.6e-13	68.9	Probable RNA-directed DNA polymerase from transposon X-element OS=Drosophila melanogaster OX=7227 GN=X-element\ORF2 PE=3 SV=1
Lmi05g04410	-	-	-	-	-	-	-	-	-	-	-	-
Lmi05g04460	sp|P30432|FUR2_DROME	55.686	1275	438	16	1	1168	304	1558	0	1408	Furin-like protease 2 OS=Drosophila melanogaster OX=7227 GN=Fur2 PE=2 SV=2
Lmi05g04680	sp|Q95X01|MYRO1_BREBR	49.134	462	230	4	100	559	5	463	3.32e-168	488	Myrosinase 1 OS=Brevicoryne brassicae OX=69196 PE=1 SV=1
Lmi05g04700	sp|Q2TBI2|THAP4_BOVIN	36.905	84	49	2	70	149	2	85	2.03e-11	64.7	Peroxynitrite isomerase THAP4 OS=Bos taurus OX=9913 GN=THAP4 PE=2 SV=2
Lmi05g04910	sp|Q86SS6|SYT9_HUMAN	54.133	375	160	5	40	412	125	489	2.41e-134	398	Synaptotagmin-9 OS=Homo sapiens OX=9606 GN=SYT9 PE=1 SV=1
Lmi05g04920	sp|P49354|FNTA_HUMAN	52.83	318	146	2	116	432	59	373	1.21e-117	352	Protein farnesyltransferase/geranylgeranyltransferase type-1 subunit alpha OS=Homo sapiens OX=9606 GN=FNTA PE=1 SV=1
Lmi05g04970	sp|Q9JHS4|CLPX_MOUSE	66.538	520	155	7	143	650	103	615	0	658	ATP-dependent Clp protease ATP-binding subunit clpX-like, mitochondrial OS=Mus musculus OX=10090 GN=Clpx PE=1 SV=2
Lmi05g05120	sp|Q9ZT94|POLR2_ARATH	27.014	211	128	6	63	262	298	493	1.44e-08	61.2	Retrovirus-related Pol polyprotein from transposon RE2 OS=Arabidopsis thaliana OX=3702 GN=RE2 PE=4 SV=1
Lmi05g05230	-	-	-	-	-	-	-	-	-	-	-	-
Lmi05g05320	sp|Q9VQH2|DUOX_DROME	39.181	1562	818	30	96	1628	66	1524	0	1117	Dual oxidase OS=Drosophila melanogaster OX=7227 GN=Duox PE=1 SV=2
Lmi05g05340	sp|P10978|POLX_TOBAC	32.735	223	134	7	1	209	667	887	8.82e-24	102	Retrovirus-related Pol polyprotein from transposon TNT 1-94 OS=Nicotiana tabacum OX=4097 PE=2 SV=1
Lmi05g05350	sp|P04146|COPIA_DROME	37.99	408	240	7	1	403	1001	1400	2.03e-84	284	Copia protein OS=Drosophila melanogaster OX=7227 GN=GIP PE=1 SV=3
Lmi05g05550	-	-	-	-	-	-	-	-	-	-	-	-
Lmi05g05610	sp|Q8IY51|TIGD4_HUMAN	31.298	131	84	2	1	130	265	390	1.94e-15	77	Tigger transposable element-derived protein 4 OS=Homo sapiens OX=9606 GN=TIGD4 PE=1 SV=2
Lmi05g05900	sp|P20595|GCYB1_RAT	62.357	611	215	4	160	759	2	608	0	801	Guanylate cyclase soluble subunit beta-1 OS=Rattus norvegicus OX=10116 GN=Gucy1b1 PE=1 SV=2
Lmi05g05960	sp|P10582|DPOM_MAIZE	25.474	369	204	14	897	1252	475	785	2.65e-10	68.9	DNA polymerase OS=Zea mays OX=4577 PE=3 SV=1
Lmi05g05970	sp|P51512|MMP16_HUMAN	28.185	518	289	20	23	483	46	537	3.78e-39	157	Matrix metalloproteinase-16 OS=Homo sapiens OX=9606 GN=MMP16 PE=1 SV=2
Lmi05g06040	sp|Q9H5L6|THAP9_HUMAN	34.493	345	212	8	8	346	207	543	1.04e-54	195	DNA transposase THAP9 OS=Homo sapiens OX=9606 GN=THAP9 PE=1 SV=2
Lmi05g06070	-	-	-	-	-	-	-	-	-	-	-	-
Lmi05g06330	sp|Q3HNM7|INSC_MOUSE	29.825	513	322	8	1053	1538	78	579	2.52e-49	189	Protein inscuteable homolog OS=Mus musculus OX=10090 GN=Insc PE=1 SV=2
Lmi05g06360	sp|P10978|POLX_TOBAC	34.197	1351	782	27	16	1304	8	1313	0	745	Retrovirus-related Pol polyprotein from transposon TNT 1-94 OS=Nicotiana tabacum OX=4097 PE=2 SV=1
Lmi05g06380	sp|Q03278|PO21_NASVI	28.767	146	104	0	11	156	450	595	9.95e-15	74.3	Retrovirus-related Pol polyprotein from type-1 retrotransposable element R2 (Fragment) OS=Nasonia vitripennis OX=7425 PE=4 SV=2
Lmi05g06730	-	-	-	-	-	-	-	-	-	-	-	-
Lmi05g06780	-	-	-	-	-	-	-	-	-	-	-	-
Lmi05g06800	-	-	-	-	-	-	-	-	-	-	-	-
Lmi05g06870	-	-	-	-	-	-	-	-	-	-	-	-
Lmi05g06880	-	-	-	-	-	-	-	-	-	-	-	-
Lmi05g06980	sp|Q588U8|CFDP2_TRAJA	36.111	180	99	4	8	173	334	511	1.79e-22	99	Craniofacial development protein 2 OS=Tragulus javanicus OX=9849 GN=CFDP2 PE=2 SV=1
Lmi05g07260	sp|Q5ZL54|KHDC4_CHICK	41.948	267	129	8	20	266	79	339	5.09e-50	191	KH homology domain-containing protein 4 OS=Gallus gallus OX=9031 GN=KHDC4 PE=2 SV=1
Lmi05g07350	sp|O08835|SYT11_RAT	55.333	300	119	5	171	469	144	429	1.91e-107	328	Synaptotagmin-11 OS=Rattus norvegicus OX=10116 GN=Syt11 PE=1 SV=2
Lmi05g07370	sp|A5LGM7|TRET1_POLVA	29.957	464	304	11	64	523	43	489	9.11e-57	200	Facilitated trehalose transporter Tret1 OS=Polypedilum vanderplanki OX=319348 GN=Tret1 PE=1 SV=1
Lmi05g07470	sp|O00370|LORF2_HUMAN	28.889	180	115	7	2	176	599	770	1.18e-08	58.5	LINE-1 retrotransposable element ORF2 protein OS=Homo sapiens OX=9606 PE=1 SV=1
Lmi05g07480	sp|P04323|POL3_DROME	37.288	472	280	8	207	670	165	628	2.88e-95	321	Retrovirus-related Pol polyprotein from transposon 17.6 OS=Drosophila melanogaster OX=7227 GN=pol PE=4 SV=1
Lmi05g07490	-	-	-	-	-	-	-	-	-	-	-	-
Lmi05g07500	sp|Q9NBX4|RTXE_DROME	27.742	155	102	5	3	150	43	194	3.92e-10	60.8	Probable RNA-directed DNA polymerase from transposon X-element OS=Drosophila melanogaster OX=7227 GN=X-element\ORF2 PE=3 SV=1
Lmi05g07510	sp|Q95SX7|RTBS_DROME	27.414	321	206	6	1	305	530	839	4.17e-29	122	Probable RNA-directed DNA polymerase from transposon BS OS=Drosophila melanogaster OX=7227 GN=RTase PE=2 SV=1
Lmi05g07530	-	-	-	-	-	-	-	-	-	-	-	-
Lmi05g07560	sp|P10978|POLX_TOBAC	33.358	1367	819	27	9	1334	8	1323	0	688	Retrovirus-related Pol polyprotein from transposon TNT 1-94 OS=Nicotiana tabacum OX=4097 PE=2 SV=1
Lmi05g07580	sp|P10978|POLX_TOBAC	33.406	1368	817	27	9	1334	8	1323	0	688	Retrovirus-related Pol polyprotein from transposon TNT 1-94 OS=Nicotiana tabacum OX=4097 PE=2 SV=1
Lmi05g07610	sp|A5WFR0|PIF1_PSYWF	28.571	77	55	0	2	78	73	149	2.48e-07	52.4	ATP-dependent DNA helicase pif1 OS=Psychrobacter sp. (strain PRwf-1) OX=349106 GN=pif1 PE=3 SV=1
Lmi05g07620	-	-	-	-	-	-	-	-	-	-	-	-
Lmi05g07660	sp|Q95SX7|RTBS_DROME	25.874	143	93	4	11	144	678	816	2.14e-07	52.4	Probable RNA-directed DNA polymerase from transposon BS OS=Drosophila melanogaster OX=7227 GN=RTase PE=2 SV=1
Lmi05g07830	sp|P58397|ATS12_HUMAN	38.911	1010	512	20	143	1116	54	994	0	688	A disintegrin and metalloproteinase with thrombospondin motifs 12 OS=Homo sapiens OX=9606 GN=ADAMTS12 PE=1 SV=2
Lmi05g07930	-	-	-	-	-	-	-	-	-	-	-	-
Lmi05g07940	sp|P10394|POL4_DROME	26.804	679	405	15	325	926	279	942	5.86e-73	266	Retrovirus-related Pol polyprotein from transposon 412 OS=Drosophila melanogaster OX=7227 GN=POL PE=4 SV=1
Lmi05g07960	-	-	-	-	-	-	-	-	-	-	-	-
Lmi05g07970	sp|P21328|RTJK_DROME	31.206	141	83	4	51	178	558	697	2.44e-10	62	RNA-directed DNA polymerase from mobile element jockey OS=Drosophila melanogaster OX=7227 GN=pol PE=1 SV=1
Lmi05g08060	-	-	-	-	-	-	-	-	-	-	-	-
Lmi05g08090	sp|Q9H0W7|THAP2_HUMAN	32.432	111	58	4	1	111	1	94	9.61e-07	51.2	THAP domain-containing protein 2 OS=Homo sapiens OX=9606 GN=THAP2 PE=1 SV=1
Lmi05g08190	sp|Q6NU08|MTRAB_XENLA	35.993	564	319	13	25	558	40	591	3.38e-101	328	Myotubularin-related protein 10-B OS=Xenopus laevis OX=8355 GN=mtmr10-b PE=2 SV=1
Lmi05g08300	sp|P10978|POLX_TOBAC	42.5	120	63	1	5	118	442	561	5.66e-19	85.1	Retrovirus-related Pol polyprotein from transposon TNT 1-94 OS=Nicotiana tabacum OX=4097 PE=2 SV=1
Lmi05g08380	sp|P10978|POLX_TOBAC	37.344	482	274	10	39	505	221	689	3.79e-92	309	Retrovirus-related Pol polyprotein from transposon TNT 1-94 OS=Nicotiana tabacum OX=4097 PE=2 SV=1
Lmi05g08410	-	-	-	-	-	-	-	-	-	-	-	-
Lmi05g08470	sp|Q7SXW4|EMC3_DANRE	74.408	211	54	0	54	264	31	241	9.02e-119	343	ER membrane protein complex subunit 3 OS=Danio rerio OX=7955 GN=emc3 PE=2 SV=1
Lmi05g08500	sp|Q7SYW7|LTOR1_XENLA	38.168	131	70	2	16	146	43	162	1.22e-18	80.1	Ragulator complex protein LAMTOR1 OS=Xenopus laevis OX=8355 GN=lamtor1 PE=2 SV=1
Lmi05g08540	-	-	-	-	-	-	-	-	-	-	-	-
Lmi05g08590	sp|P08548|LIN1_NYCCO	31.176	170	107	5	123	286	455	620	7.18e-13	72.4	LINE-1 reverse transcriptase homolog OS=Nycticebus coucang OX=9470 PE=4 SV=1
Lmi05g08670	-	-	-	-	-	-	-	-	-	-	-	-
Lmi05g08680	sp|Q99315|YG31B_YEAST	25.764	458	297	11	4	441	887	1321	5.41e-35	142	Transposon Ty3-G Gag-Pol polyprotein OS=Saccharomyces cerevisiae (strain ATCC 204508 / S288c) OX=559292 GN=TY3B-G PE=1 SV=3
Lmi05g08690	sp|P04323|POL3_DROME	29.526	359	207	9	1	324	448	795	5.3e-30	124	Retrovirus-related Pol polyprotein from transposon 17.6 OS=Drosophila melanogaster OX=7227 GN=pol PE=4 SV=1
Lmi05g08700	sp|P49922|GNRHR_PIG	44.444	72	31	2	45	116	238	300	2.05e-10	59.7	Gonadotropin-releasing hormone receptor OS=Sus scrofa OX=9823 GN=GNRHR PE=2 SV=2
Lmi05g08810	-	-	-	-	-	-	-	-	-	-	-	-
Lmi05g08940	sp|Q7LHG5|YI31B_YEAST	38.342	193	102	4	151	328	560	750	5.8e-26	112	Transposon Ty3-I Gag-Pol polyprotein OS=Saccharomyces cerevisiae (strain ATCC 204508 / S288c) OX=559292 GN=TY3B-I PE=1 SV=2
Lmi05g08980	sp|G5ED00|ZIG8_CAEEL	25.871	201	133	6	73	263	53	247	4.16e-09	59.7	Zwei Ig domain protein zig-8 OS=Caenorhabditis elegans OX=6239 GN=zig-8 PE=1 SV=1
Lmi05g09120	-	-	-	-	-	-	-	-	-	-	-	-
Lmi05g09180	-	-	-	-	-	-	-	-	-	-	-	-
Lmi05g09220	sp|P10978|POLX_TOBAC	37.147	673	397	12	4	656	659	1325	5.85e-131	420	Retrovirus-related Pol polyprotein from transposon TNT 1-94 OS=Nicotiana tabacum OX=4097 PE=2 SV=1
Lmi05g09350	-	-	-	-	-	-	-	-	-	-	-	-
Lmi05g09500	-	-	-	-	-	-	-	-	-	-	-	-
Lmi05g09550	-	-	-	-	-	-	-	-	-	-	-	-
Lmi05g09670	-	-	-	-	-	-	-	-	-	-	-	-
Lmi05g09770	sp|Q9W4E2|NBEA_DROME	80.435	46	9	0	19	64	43	88	2.55e-19	83.6	Neurobeachin OS=Drosophila melanogaster OX=7227 GN=rg PE=1 SV=4
Lmi05g09810	sp|Q869C3|ACES_ANOGA	31.646	553	327	21	26	554	169	694	4.92e-51	191	Acetylcholinesterase OS=Anopheles gambiae OX=7165 GN=Ace PE=1 SV=3
Lmi05g09870	sp|Q6P502|TCPG_RAT	70.492	122	34	2	92	212	420	540	4.81e-50	173	T-complex protein 1 subunit gamma OS=Rattus norvegicus OX=10116 GN=Cct3 PE=1 SV=1
Lmi05g10030	-	-	-	-	-	-	-	-	-	-	-	-
Lmi05g10360	sp|Q07093|GCYH_DROME	58.333	432	159	5	26	443	246	670	9.53e-170	495	Head-specific guanylate cyclase OS=Drosophila melanogaster OX=7227 GN=Gycalpha99B PE=2 SV=2
Lmi05g10450	sp|Q68CP9|ARID2_HUMAN	39.377	546	260	9	1	546	1	475	7.35e-105	377	AT-rich interactive domain-containing protein 2 OS=Homo sapiens OX=9606 GN=ARID2 PE=1 SV=2
Lmi05g10470	sp|Q6GQE1|T184C_XENLA	53.258	353	160	3	12	363	7	355	3.17e-132	391	Transmembrane protein 184C OS=Xenopus laevis OX=8355 GN=tmem184c PE=2 SV=1
Lmi05g10510	sp|P48994|TRPL_DROME	66.559	930	288	8	44	956	48	971	0	1273	Transient-receptor-potential-like protein OS=Drosophila melanogaster OX=7227 GN=trpl PE=1 SV=2
Lmi05g10630	sp|Q91X85|FLVC2_MOUSE	47.35	283	142	2	112	394	247	522	7.26e-85	271	Feline leukemia virus subgroup C receptor-related protein 2 OS=Mus musculus OX=10090 GN=Flvcr2 PE=1 SV=2
Lmi05g10680	sp|Q9D5U8|CNBD2_MOUSE	28.708	209	130	5	150	349	184	382	6.09e-15	81.3	Cyclic nucleotide-binding domain-containing protein 2 OS=Mus musculus OX=10090 GN=Cnbd2 PE=1 SV=2
Lmi05g10690	sp|Q99MY8|ASH1L_MOUSE	48.14	968	430	18	1229	2136	1984	2939	0	932	Histone-lysine N-methyltransferase ASH1L OS=Mus musculus OX=10090 GN=Ash1l PE=1 SV=3
Lmi05g10700	sp|Q1LXK4|M10B1_DANRE	47.516	322	152	7	94	406	407	720	5.58e-85	290	Putative helicase mov-10-B.1 OS=Danio rerio OX=7955 GN=mov10b.1 PE=2 SV=2
Lmi05g10710	sp|Q1LXK4|M10B1_DANRE	28.652	178	102	7	275	443	247	408	3.39e-09	63.5	Putative helicase mov-10-B.1 OS=Danio rerio OX=7955 GN=mov10b.1 PE=2 SV=2
Lmi05g10730	sp|Q4QQT0|RUSD4_RAT	25.333	300	172	9	15	301	99	359	1e-14	80.1	Mitochondrial RNA pseudouridine synthase Rpusd4 OS=Rattus norvegicus OX=10116 GN=Rpusd4 PE=2 SV=1
Lmi05g10830	sp|Q99K28|ARFG2_MOUSE	45.18	529	242	18	65	580	25	518	1.31e-123	377	ADP-ribosylation factor GTPase-activating protein 2 OS=Mus musculus OX=10090 GN=Arfgap2 PE=1 SV=1
Lmi05g10880	sp|P20825|POL2_DROME	40.698	86	51	0	11	96	544	629	5.51e-16	77.4	Retrovirus-related Pol polyprotein from transposon 297 OS=Drosophila melanogaster OX=7227 GN=pol PE=4 SV=1
Lmi05g10890	sp|Q5XG92|EST4A_HUMAN	34.572	538	296	20	278	776	29	549	1.03e-73	253	Carboxylesterase 4A OS=Homo sapiens OX=9606 GN=CES4A PE=2 SV=2
Lmi05g10920	sp|P29981|CP4C1_BLADI	53.67	436	200	1	33	466	70	505	7.68e-174	500	Cytochrome P450 4C1 OS=Blaberus discoidalis OX=6981 GN=CYP4C1 PE=2 SV=1
Lmi05g11120	sp|P29981|CP4C1_BLADI	50.14	357	154	7	1	336	1	354	5.51e-104	328	Cytochrome P450 4C1 OS=Blaberus discoidalis OX=6981 GN=CYP4C1 PE=2 SV=1
Lmi05g11130	sp|H9JIQ1|MESH_BOMMO	54.821	726	280	6	1	680	626	1349	0	845	Protein mesh OS=Bombyx mori OX=7091 PE=1 SV=1
Lmi05g11310	-	-	-	-	-	-	-	-	-	-	-	-
Lmi05g11320	-	-	-	-	-	-	-	-	-	-	-	-
Lmi05g11360	-	-	-	-	-	-	-	-	-	-	-	-
Lmi05g11440	sp|P10978|POLX_TOBAC	53.435	131	53	3	1	123	830	960	9.73e-35	129	Retrovirus-related Pol polyprotein from transposon TNT 1-94 OS=Nicotiana tabacum OX=4097 PE=2 SV=1
Lmi05g11550	sp|Q94HW2|POLR1_ARATH	21.83	481	325	16	3	452	13	473	1.12e-17	90.1	Retrovirus-related Pol polyprotein from transposon RE1 OS=Arabidopsis thaliana OX=3702 GN=RE1 PE=2 SV=1
Lmi05g11640	sp|P63016|PAX6_RAT	43.188	345	148	11	94	432	120	422	1.67e-74	242	Paired box protein Pax-6 OS=Rattus norvegicus OX=10116 GN=Pax6 PE=2 SV=1
Lmi05g11670	-	-	-	-	-	-	-	-	-	-	-	-
Lmi05g11700	sp|Q9V6D6|CP301_DROME	47.047	491	248	4	2	482	63	551	2.08e-163	476	Probable cytochrome P450 301a1, mitochondrial OS=Drosophila melanogaster OX=7227 GN=Cyp301a1 PE=2 SV=1
Lmi05g11740	-	-	-	-	-	-	-	-	-	-	-	-
Lmi05g11820	sp|Q9WTN3|SRBP1_MOUSE	41.876	917	447	21	270	1146	262	1132	0	595	Sterol regulatory element-binding protein 1 OS=Mus musculus OX=10090 GN=Srebf1 PE=1 SV=4
Lmi06g00060	-	-	-	-	-	-	-	-	-	-	-	-
Lmi06g00100	-	-	-	-	-	-	-	-	-	-	-	-
Lmi06g00140	-	-	-	-	-	-	-	-	-	-	-	-
Lmi06g00150	sp|Q9VC99|UCK_DROME	79.188	197	41	0	1	197	41	237	1.36e-115	333	Uridine-cytidine kinase OS=Drosophila melanogaster OX=7227 GN=Uck PE=2 SV=1
Lmi06g00370	sp|Q9VGP2|NINAG_DROME	36.953	571	294	13	191	739	47	573	2.04e-98	318	Neither inactivation nor afterpotential protein G OS=Drosophila melanogaster OX=7227 GN=ninaG PE=2 SV=2
Lmi06g00410	sp|O00429|DNM1L_HUMAN	63.758	745	238	8	221	942	1	736	0	942	Dynamin-1-like protein OS=Homo sapiens OX=9606 GN=DNM1L PE=1 SV=2
Lmi06g00420	sp|Q9DBQ7|PACE1_MOUSE	38.037	326	184	6	1	319	1	315	2.13e-55	205	Protein-associating with the carboxyl-terminal domain of ezrin OS=Mus musculus OX=10090 GN=Scyl3 PE=1 SV=3
Lmi06g00470	sp|A8JNV4|BL1S3_DROME	36.957	138	84	2	179	313	4	141	2.65e-15	75.1	Biogenesis of lysosome-related organelles complex 1 subunit 3 OS=Drosophila melanogaster OX=7227 GN=Blos3 PE=1 SV=1
Lmi06g00490	sp|Q09575|YRD6_CAEEL	35.54	287	171	8	498	774	274	556	1.69e-39	161	Uncharacterized protein K02A2.6 OS=Caenorhabditis elegans OX=6239 GN=K02A2.6 PE=4 SV=1
Lmi06g00620	sp|Q96IG2|FXL20_HUMAN	66.355	428	143	1	29	455	9	436	0	589	F-box/LRR-repeat protein 20 OS=Homo sapiens OX=9606 GN=FBXL20 PE=1 SV=2
Lmi06g00710	sp|P42669|PURA_MOUSE	50.862	232	102	4	14	235	54	283	3.21e-78	241	Transcriptional activator protein Pur-alpha OS=Mus musculus OX=10090 GN=Pura PE=1 SV=1
Lmi06g00770	sp|Q99437|VATO_HUMAN	70.76	171	47	1	122	292	38	205	7.68e-75	230	V-type proton ATPase 21 kDa proteolipid subunit OS=Homo sapiens OX=9606 GN=ATP6V0B PE=1 SV=1
Lmi06g00780	-	-	-	-	-	-	-	-	-	-	-	-
Lmi06g00820	-	-	-	-	-	-	-	-	-	-	-	-
Lmi06g00880	-	-	-	-	-	-	-	-	-	-	-	-
Lmi06g00900	-	-	-	-	-	-	-	-	-	-	-	-
Lmi06g00970	sp|Q96DM1|PGBD4_HUMAN	37.363	91	49	3	21	106	421	508	4.23e-08	53.1	PiggyBac transposable element-derived protein 4 OS=Homo sapiens OX=9606 GN=PGBD4 PE=2 SV=3
Lmi06g00980	sp|Q96DM1|PGBD4_HUMAN	33.636	110	68	3	2	110	269	374	3.21e-13	68.2	PiggyBac transposable element-derived protein 4 OS=Homo sapiens OX=9606 GN=PGBD4 PE=2 SV=3
Lmi06g00990	sp|Q96DM1|PGBD4_HUMAN	38.318	107	65	1	30	135	98	204	5.2e-13	67.8	PiggyBac transposable element-derived protein 4 OS=Homo sapiens OX=9606 GN=PGBD4 PE=2 SV=3
Lmi06g01050	sp|Q03278|PO21_NASVI	30.303	99	66	1	3	101	478	573	1.97e-08	53.5	Retrovirus-related Pol polyprotein from type-1 retrotransposable element R2 (Fragment) OS=Nasonia vitripennis OX=7425 PE=4 SV=2
Lmi06g01070	-	-	-	-	-	-	-	-	-	-	-	-
Lmi06g01090	sp|P10978|POLX_TOBAC	33.775	151	79	4	1	147	901	1034	1.59e-18	84.3	Retrovirus-related Pol polyprotein from transposon TNT 1-94 OS=Nicotiana tabacum OX=4097 PE=2 SV=1
Lmi06g01110	sp|Q9H0W7|THAP2_HUMAN	32.432	111	58	4	1	111	1	94	3.38e-06	51.2	THAP domain-containing protein 2 OS=Homo sapiens OX=9606 GN=THAP2 PE=1 SV=1
Lmi06g01140	sp|O00370|LORF2_HUMAN	30.952	126	77	4	7	127	656	776	3.61e-06	49.7	LINE-1 retrotransposable element ORF2 protein OS=Homo sapiens OX=9606 PE=1 SV=1
Lmi06g01170	sp|Q9MYM7|B3GT1_PONPY	32.55	298	179	7	80	372	35	315	3.23e-43	157	Beta-1,3-galactosyltransferase 1 OS=Pongo pygmaeus OX=9600 GN=B3GALT1 PE=3 SV=1
Lmi06g01200	-	-	-	-	-	-	-	-	-	-	-	-
Lmi06g01280	sp|Q8R395|COMD5_MOUSE	33.152	184	121	2	22	204	35	217	5.78e-25	106	COMM domain-containing protein 5 OS=Mus musculus OX=10090 GN=Commd5 PE=1 SV=1
Lmi06g01360	-	-	-	-	-	-	-	-	-	-	-	-
Lmi06g01380	sp|Q96DM1|PGBD4_HUMAN	29.907	107	68	2	12	111	391	497	2.25e-07	53.1	PiggyBac transposable element-derived protein 4 OS=Homo sapiens OX=9606 GN=PGBD4 PE=2 SV=3
Lmi06g01390	sp|Q95M17|CHIA_BOVIN	36.649	382	219	9	107	469	11	388	3.93e-74	250	Acidic mammalian chitinase OS=Bos taurus OX=9913 GN=CHIA PE=1 SV=1
Lmi06g01400	sp|Q9ZT94|POLR2_ARATH	41.379	145	76	3	19	157	929	1070	2.57e-30	119	Retrovirus-related Pol polyprotein from transposon RE2 OS=Arabidopsis thaliana OX=3702 GN=RE2 PE=4 SV=1
Lmi06g01640	sp|P22464|ANXB9_DROME	68.4	250	79	0	106	355	70	319	1.11e-116	344	Annexin B9 OS=Drosophila melanogaster OX=7227 GN=AnxB9 PE=2 SV=2
Lmi06g01740	sp|Q9M2U3|ALPL_ARATH	26.131	199	136	5	3	195	162	355	3.21e-12	67.4	Protein ALP1-like OS=Arabidopsis thaliana OX=3702 GN=At3g55350 PE=2 SV=1
Lmi06g01760	-	-	-	-	-	-	-	-	-	-	-	-
Lmi06g01940	sp|Q9UNH5|CC14A_HUMAN	69.048	168	50	1	8	175	8	173	7.85e-80	253	Dual specificity protein phosphatase CDC14A OS=Homo sapiens OX=9606 GN=CDC14A PE=1 SV=1
Lmi06g02000	sp|Q09575|YRD6_CAEEL	40	300	160	8	274	566	729	1015	1.08e-55	206	Uncharacterized protein K02A2.6 OS=Caenorhabditis elegans OX=6239 GN=K02A2.6 PE=4 SV=1
Lmi06g02750	sp|Q9NBX4|RTXE_DROME	26.337	243	159	8	13	244	209	442	3.05e-06	53.1	Probable RNA-directed DNA polymerase from transposon X-element OS=Drosophila melanogaster OX=7227 GN=X-element\ORF2 PE=3 SV=1
Lmi06g02810	-	-	-	-	-	-	-	-	-	-	-	-
Lmi06g02880	-	-	-	-	-	-	-	-	-	-	-	-
Lmi06g03060	sp|Q8TE73|DYH5_HUMAN	27.059	170	111	3	32	201	20	176	3.68e-16	81.3	Dynein heavy chain 5, axonemal OS=Homo sapiens OX=9606 GN=DNAH5 PE=1 SV=3
Lmi06g03080	-	-	-	-	-	-	-	-	-	-	-	-
Lmi06g03320	sp|P04323|POL3_DROME	27.04	1054	653	30	57	1048	16	1015	4.04e-88	310	Retrovirus-related Pol polyprotein from transposon 17.6 OS=Drosophila melanogaster OX=7227 GN=pol PE=4 SV=1
Lmi06g03340	sp|P41252|SYIC_HUMAN	57.19	1217	487	9	9	1213	5	1199	0	1450	Isoleucine--tRNA ligase, cytoplasmic OS=Homo sapiens OX=9606 GN=IARS1 PE=1 SV=2
Lmi06g03370	sp|Q8I7P9|POL5_DROME	34.565	379	229	3	22	381	72	450	8.77e-68	234	Retrovirus-related Pol polyprotein from transposon opus OS=Drosophila melanogaster OX=7227 GN=pol PE=4 SV=1
Lmi06g03460	sp|P11369|LORF2_MOUSE	32.645	242	143	10	1	231	499	731	9.04e-21	94.4	LINE-1 retrotransposable element ORF2 protein OS=Mus musculus OX=10090 GN=Pol PE=1 SV=2
Lmi06g03560	sp|Q66J52|S226B_XENLA	24.464	560	362	15	25	546	1	537	7.7e-40	155	Solute carrier family 22 member 6-B OS=Xenopus laevis OX=8355 GN=slc22a6-b PE=2 SV=1
Lmi06g03680	sp|P54728|RD23B_MOUSE	47.101	276	113	5	394	639	143	415	2.57e-64	221	UV excision repair protein RAD23 homolog B OS=Mus musculus OX=10090 GN=Rad23b PE=1 SV=2
Lmi06g03700	sp|Q9NBX4|RTXE_DROME	26.531	147	101	4	18	161	621	763	8.84e-11	62.4	Probable RNA-directed DNA polymerase from transposon X-element OS=Drosophila melanogaster OX=7227 GN=X-element\ORF2 PE=3 SV=1
Lmi06g03710	-	-	-	-	-	-	-	-	-	-	-	-
Lmi06g03980	sp|Q5XIT9|MCCB_RAT	72.414	522	138	3	103	620	44	563	0	794	Methylcrotonoyl-CoA carboxylase beta chain, mitochondrial OS=Rattus norvegicus OX=10116 GN=Mccc2 PE=2 SV=1
Lmi06g03990	sp|Q9NBX4|RTXE_DROME	30.952	168	110	4	21	182	440	607	2.26e-17	83.2	Probable RNA-directed DNA polymerase from transposon X-element OS=Drosophila melanogaster OX=7227 GN=X-element\ORF2 PE=3 SV=1
Lmi06g04060	-	-	-	-	-	-	-	-	-	-	-	-
Lmi06g04070	-	-	-	-	-	-	-	-	-	-	-	-
Lmi06g04150	-	-	-	-	-	-	-	-	-	-	-	-
Lmi06g04240	sp|Q53H47|SETMR_HUMAN	34.821	112	72	1	1	111	532	643	3.9e-16	76.3	Histone-lysine N-methyltransferase SETMAR OS=Homo sapiens OX=9606 GN=SETMAR PE=1 SV=2
Lmi06g04320	-	-	-	-	-	-	-	-	-	-	-	-
Lmi06g04400	sp|P22464|ANXB9_DROME	65.839	322	110	0	42	363	1	322	2.52e-151	432	Annexin B9 OS=Drosophila melanogaster OX=7227 GN=AnxB9 PE=2 SV=2
Lmi06g04440	sp|Q9VCA2|ORCT_DROME	35.49	541	301	8	482	980	4	538	6.22e-96	317	Organic cation transporter protein OS=Drosophila melanogaster OX=7227 GN=Orct PE=1 SV=1
Lmi06g04460	sp|P21328|RTJK_DROME	26.103	272	159	8	12	261	565	816	1.24e-16	82.8	RNA-directed DNA polymerase from mobile element jockey OS=Drosophila melanogaster OX=7227 GN=pol PE=1 SV=1
Lmi06g04480	sp|Q5T7W0|ZN618_HUMAN	24.803	254	175	5	56	300	708	954	2.09e-11	68.9	Zinc finger protein 618 OS=Homo sapiens OX=9606 GN=ZNF618 PE=1 SV=1
Lmi06g04530	sp|Q95SX7|RTBS_DROME	27.222	180	124	3	7	179	4	183	4.71e-14	75.1	Probable RNA-directed DNA polymerase from transposon BS OS=Drosophila melanogaster OX=7227 GN=RTase PE=2 SV=1
Lmi06g04550	sp|P49793|NUP98_RAT	31.876	709	440	16	581	1263	1116	1807	1.36e-98	351	Nuclear pore complex protein Nup98-Nup96 OS=Rattus norvegicus OX=10116 GN=Nup98 PE=1 SV=2
Lmi06g04560	sp|Q09575|YRD6_CAEEL	43.75	224	123	3	22	243	410	632	1.74e-53	189	Uncharacterized protein K02A2.6 OS=Caenorhabditis elegans OX=6239 GN=K02A2.6 PE=4 SV=1
Lmi06g04630	-	-	-	-	-	-	-	-	-	-	-	-
Lmi06g04640	-	-	-	-	-	-	-	-	-	-	-	-
Lmi06g04720	sp|Q66K64|DCA15_HUMAN	29	300	182	8	33	317	63	346	5.29e-26	118	DDB1- and CUL4-associated factor 15 OS=Homo sapiens OX=9606 GN=DCAF15 PE=1 SV=1
Lmi06g05120	-	-	-	-	-	-	-	-	-	-	-	-
Lmi06g05180	sp|Q6AYC5|RHG15_RAT	38.631	453	244	15	664	1102	45	477	1.38e-78	270	Rho GTPase-activating protein 15 OS=Rattus norvegicus OX=10116 GN=Arhgap15 PE=1 SV=1
Lmi06g05280	sp|P21328|RTJK_DROME	28.205	234	152	6	17	236	584	815	5.21e-20	92.4	RNA-directed DNA polymerase from mobile element jockey OS=Drosophila melanogaster OX=7227 GN=pol PE=1 SV=1
Lmi06g05390	sp|Q6PAY8|HSDL2_XENLA	61.205	415	143	5	181	581	7	417	4.22e-177	509	Hydroxysteroid dehydrogenase-like protein 2 OS=Xenopus laevis OX=8355 GN=hsdl2 PE=2 SV=1
Lmi06g05430	-	-	-	-	-	-	-	-	-	-	-	-
Lmi06g05650	-	-	-	-	-	-	-	-	-	-	-	-
Lmi06g05750	sp|P10394|POL4_DROME	30.544	239	165	1	88	325	893	1131	6.35e-37	145	Retrovirus-related Pol polyprotein from transposon 412 OS=Drosophila melanogaster OX=7227 GN=POL PE=4 SV=1
Lmi06g05850	sp|P40945|ARF2_DROME	94.444	180	10	0	1	180	1	180	5.25e-126	354	ADP-ribosylation factor 2 OS=Drosophila melanogaster OX=7227 GN=Arf102F PE=2 SV=2
Lmi06g05900	-	-	-	-	-	-	-	-	-	-	-	-
Lmi06g06020	sp|Q9NBX4|RTXE_DROME	39.416	137	82	1	1	137	522	657	3.33e-27	108	Probable RNA-directed DNA polymerase from transposon X-element OS=Drosophila melanogaster OX=7227 GN=X-element\ORF2 PE=3 SV=1
Lmi06g06040	-	-	-	-	-	-	-	-	-	-	-	-
Lmi06g06050	sp|P21329|RTJK_DROFU	32.164	171	115	1	92	261	436	606	2.8e-18	87.8	RNA-directed DNA polymerase from mobile element jockey OS=Drosophila funebris OX=7221 GN=jockey\pol PE=1 SV=1
Lmi06g06190	sp|A0FGR8|ESYT2_HUMAN	33.655	725	431	16	2	686	202	916	7.11e-138	430	Extended synaptotagmin-2 OS=Homo sapiens OX=9606 GN=ESYT2 PE=1 SV=1
Lmi06g06200	sp|Q92058|PPBT_CHICK	41.053	95	49	2	13	104	8	98	7.33e-12	64.3	Alkaline phosphatase, tissue-nonspecific isozyme OS=Gallus gallus OX=9031 GN=ALPL PE=2 SV=1
Lmi06g06260	-	-	-	-	-	-	-	-	-	-	-	-
Lmi06g06390	-	-	-	-	-	-	-	-	-	-	-	-
Lmi06g06420	sp|Q8CEG5|CC28B_MOUSE	49.541	109	44	2	195	292	79	187	4.54e-21	92	Coiled-coil domain-containing protein 28B OS=Mus musculus OX=10090 GN=Ccdc28b PE=1 SV=3
Lmi06g06480	sp|Q5SXM1|ZN678_HUMAN	33.333	396	215	7	190	560	84	455	6.51e-62	218	Zinc finger protein 678 OS=Homo sapiens OX=9606 GN=ZNF678 PE=2 SV=1
Lmi06g06580	sp|Q9YI36|SUCB2_COLLI	61.214	379	147	0	262	640	1	379	5.11e-166	483	Succinate--CoA ligase [GDP-forming] subunit beta, mitochondrial (Fragment) OS=Columba livia OX=8932 GN=SUCLG2 PE=1 SV=1
Lmi06g06600	sp|B9EJ80|PDZD8_MOUSE	33.333	93	62	0	99	191	1009	1101	9.23e-09	60.8	PDZ domain-containing protein 8 OS=Mus musculus OX=10090 GN=Pdzd8 PE=1 SV=1
Lmi06g06730	sp|Q9NBX5|GAGXE_DROME	39.655	58	30	2	44	97	287	343	1.51e-06	49.7	Nucleic-acid-binding protein from transposon X-element OS=Drosophila melanogaster OX=7227 GN=ORF1 PE=4 SV=1
Lmi06g06890	sp|Q7M3K2|PELET_DROME	24.405	336	235	9	134	459	240	566	9.31e-09	62	Transposable element P transposase OS=Drosophila melanogaster OX=7227 GN=T PE=1 SV=2
Lmi06g06930	-	-	-	-	-	-	-	-	-	-	-	-
Lmi06g07100	-	-	-	-	-	-	-	-	-	-	-	-
Lmi06g07230	-	-	-	-	-	-	-	-	-	-	-	-
Lmi06g07370	sp|Q5R4G6|CUL1_PONAB	75.591	635	149	2	28	657	143	776	0	1009	Cullin-1 OS=Pongo abelii OX=9601 GN=CUL1 PE=2 SV=1
Lmi06g07480	sp|Q28BR5|PREP_XENTR	40.789	988	555	4	55	1012	31	1018	0	774	Presequence protease, mitochondrial OS=Xenopus tropicalis OX=8364 GN=pitrm1 PE=2 SV=1
Lmi06g07510	sp|Q09575|YRD6_CAEEL	32.308	130	87	1	1	130	514	642	1.01e-19	87	Uncharacterized protein K02A2.6 OS=Caenorhabditis elegans OX=6239 GN=K02A2.6 PE=4 SV=1
Lmi06g07530	sp|Q9ULI1|NWD2_HUMAN	30.293	581	376	10	240	802	472	1041	5.04e-75	279	NACHT and WD repeat domain-containing protein 2 OS=Homo sapiens OX=9606 GN=NWD2 PE=2 SV=3
Lmi06g07640	sp|Q5T8I3|F102B_HUMAN	35.514	321	139	9	31	326	82	359	1.79e-42	153	Protein FAM102B OS=Homo sapiens OX=9606 GN=FAM102B PE=1 SV=2
Lmi06g07770	sp|P10978|POLX_TOBAC	40.438	502	274	8	3	484	813	1309	6.74e-105	344	Retrovirus-related Pol polyprotein from transposon TNT 1-94 OS=Nicotiana tabacum OX=4097 PE=2 SV=1
Lmi06g07790	-	-	-	-	-	-	-	-	-	-	-	-
Lmi06g07850	-	-	-	-	-	-	-	-	-	-	-	-
Lmi06g07900	sp|Q9VS29|DSCL_DROME	41.946	1552	844	21	237	1765	29	1546	0	1204	Down syndrome cell adhesion molecule-like protein Dscam2 OS=Drosophila melanogaster OX=7227 GN=Dscam2 PE=2 SV=3
Lmi06g07920	sp|Q5R4H4|EPS8_PONAB	30.449	601	321	15	85	668	65	585	3.36e-69	250	Epidermal growth factor receptor kinase substrate 8 OS=Pongo abelii OX=9601 GN=EPS8 PE=2 SV=2
Lmi06g08020	sp|Q24119|TRH_DROME	60.035	573	117	15	1	469	1	565	0	625	Protein trachealess OS=Drosophila melanogaster OX=7227 GN=trh PE=1 SV=4
Lmi06g08110	sp|Q7JQ07|MOS1T_DROMA	40.876	137	79	1	24	158	190	326	1.1e-28	111	Mariner Mos1 transposase OS=Drosophila mauritiana OX=7226 GN=mariner\T PE=1 SV=1
Lmi06g08160	sp|P20825|POL2_DROME	35.013	377	232	5	1	374	288	654	8.27e-66	229	Retrovirus-related Pol polyprotein from transposon 297 OS=Drosophila melanogaster OX=7227 GN=pol PE=4 SV=1
Lmi06g08200	-	-	-	-	-	-	-	-	-	-	-	-
Lmi06g08250	sp|Q9VAJ3|PPK19_DROME	31.169	77	52	1	101	177	43	118	5.18e-06	49.3	Pickpocket protein 19 OS=Drosophila melanogaster OX=7227 GN=ppk19 PE=2 SV=2
Lmi06g08260	sp|P10394|POL4_DROME	28.631	241	160	4	1	234	997	1232	2.19e-19	92.8	Retrovirus-related Pol polyprotein from transposon 412 OS=Drosophila melanogaster OX=7227 GN=POL PE=4 SV=1
Lmi06g08440	sp|Q3UMM4|CDK10_MOUSE	73.294	337	81	1	59	395	16	343	0	513	Cyclin-dependent kinase 10 OS=Mus musculus OX=10090 GN=Cdk10 PE=1 SV=1
Lmi06g08500	-	-	-	-	-	-	-	-	-	-	-	-
Lmi06g08620	-	-	-	-	-	-	-	-	-	-	-	-
Lmi06g08920	sp|P55814|OAZ1_XENLA	47.692	65	34	0	208	272	112	176	1.59e-11	67.4	Ornithine decarboxylase antizyme 1 OS=Xenopus laevis OX=8355 GN=oaz1 PE=2 SV=2
Lmi06g09160	-	-	-	-	-	-	-	-	-	-	-	-
Lmi06g09250	sp|Q9M2U3|ALPL_ARATH	30.159	189	127	4	17	202	169	355	9.97e-17	82.8	Protein ALP1-like OS=Arabidopsis thaliana OX=3702 GN=At3g55350 PE=2 SV=1
Lmi06g09340	-	-	-	-	-	-	-	-	-	-	-	-
Lmi06g09350	-	-	-	-	-	-	-	-	-	-	-	-
Lmi06g09360	sp|P31696|AGRIN_CHICK	34.016	244	143	8	109	336	1651	1892	1.39e-34	141	Agrin OS=Gallus gallus OX=9031 GN=AGRN PE=1 SV=3
Lmi06g09380	-	-	-	-	-	-	-	-	-	-	-	-
Lmi06g09480	sp|P21328|RTJK_DROME	28.39	236	143	6	17	233	631	859	8.94e-18	87.8	RNA-directed DNA polymerase from mobile element jockey OS=Drosophila melanogaster OX=7227 GN=pol PE=1 SV=1
Lmi06g09620	sp|Q9W0Y2|YS11_DROME	34.568	81	41	3	56	135	51	120	5.14e-07	49.7	Putative gamma-glutamylcyclotransferase CG2811 OS=Drosophila melanogaster OX=7227 GN=CG2811 PE=2 SV=2
Lmi06g09670	-	-	-	-	-	-	-	-	-	-	-	-
Lmi06g09770	sp|P04323|POL3_DROME	34.722	360	221	4	117	470	205	556	1.48e-54	199	Retrovirus-related Pol polyprotein from transposon 17.6 OS=Drosophila melanogaster OX=7227 GN=pol PE=4 SV=1
Lmi06g09790	-	-	-	-	-	-	-	-	-	-	-	-
Lmi06g09910	sp|Q864V5|FUND2_PIG	50.649	77	37	1	296	372	80	155	2.51e-18	85.5	FUN14 domain-containing protein 2 OS=Sus scrofa OX=9823 GN=FUNDC2 PE=2 SV=1
Lmi06g10000	-	-	-	-	-	-	-	-	-	-	-	-
Lmi06g10100	sp|P47745|AA1R_CAVPO	33.571	140	73	4	124	248	47	181	2.01e-12	69.3	Adenosine receptor A1 OS=Cavia porcellus OX=10141 GN=ADORA1 PE=2 SV=1
Lmi06g10370	-	-	-	-	-	-	-	-	-	-	-	-
Lmi06g10380	-	-	-	-	-	-	-	-	-	-	-	-
Lmi06g10410	-	-	-	-	-	-	-	-	-	-	-	-
Lmi06g10500	-	-	-	-	-	-	-	-	-	-	-	-
Lmi06g10640	sp|Q5SVZ6|ZMYM1_HUMAN	24.08	299	169	8	66	308	688	984	9.56e-06	51.2	Zinc finger MYM-type protein 1 OS=Homo sapiens OX=9606 GN=ZMYM1 PE=1 SV=1
Lmi06g10660	sp|P11369|LORF2_MOUSE	25.623	281	195	6	1	270	472	749	1e-21	98.6	LINE-1 retrotransposable element ORF2 protein OS=Mus musculus OX=10090 GN=Pol PE=1 SV=2
Lmi06g10800	sp|Q9WVQ1|MAGI2_MOUSE	43.876	743	320	17	27	736	10	688	5.4e-176	572	Membrane-associated guanylate kinase, WW and PDZ domain-containing protein 2 OS=Mus musculus OX=10090 GN=Magi2 PE=1 SV=2
Lmi06g10870	sp|P21328|RTJK_DROME	26.937	271	182	6	143	399	571	839	8.6e-21	99.8	RNA-directed DNA polymerase from mobile element jockey OS=Drosophila melanogaster OX=7227 GN=pol PE=1 SV=1
Lmi06g10970	sp|P35621|DVR1_DANRE	31.308	214	123	11	171	377	158	354	4.34e-14	76.3	Protein DVR-1 OS=Danio rerio OX=7955 GN=dvr1 PE=2 SV=1
Lmi06g10980	sp|Q5GF25|MANEA_RAT	52.098	286	136	1	71	355	166	451	1.75e-102	312	Glycoprotein endo-alpha-1,2-mannosidase OS=Rattus norvegicus OX=10116 GN=Manea PE=1 SV=1
Lmi06g10990	-	-	-	-	-	-	-	-	-	-	-	-
Lmi06g11020	sp|P10394|POL4_DROME	31.429	105	65	3	2	99	1055	1159	3.03e-08	53.9	Retrovirus-related Pol polyprotein from transposon 412 OS=Drosophila melanogaster OX=7227 GN=POL PE=4 SV=1
Lmi06g11030	sp|Q8I7P9|POL5_DROME	41.667	180	93	3	26	193	334	513	3.4e-35	134	Retrovirus-related Pol polyprotein from transposon opus OS=Drosophila melanogaster OX=7227 GN=pol PE=4 SV=1
Lmi06g11040	-	-	-	-	-	-	-	-	-	-	-	-
Lmi06g11080	-	-	-	-	-	-	-	-	-	-	-	-
Lmi06g11160	-	-	-	-	-	-	-	-	-	-	-	-
Lmi06g11340	sp|Q6PAR5|GAPD1_MOUSE	35.219	707	356	21	55	735	95	725	1.31e-101	352	GTPase-activating protein and VPS9 domain-containing protein 1 OS=Mus musculus OX=10090 GN=Gapvd1 PE=1 SV=2
Lmi06g11360	sp|A5D794|GAPD1_BOVIN	48.046	435	204	5	1194	1608	978	1410	1.9e-121	419	GTPase-activating protein and VPS9 domain-containing protein 1 OS=Bos taurus OX=9913 GN=GAPVD1 PE=2 SV=1
Lmi06g11450	sp|P14381|YTX2_XENLA	24.883	213	144	4	7	207	395	603	1.59e-09	60.5	Transposon TX1 uncharacterized 149 kDa protein OS=Xenopus laevis OX=8355 PE=4 SV=1
Lmi06g11580	-	-	-	-	-	-	-	-	-	-	-	-
Lmi06g11680	-	-	-	-	-	-	-	-	-	-	-	-
Lmi06g11690	-	-	-	-	-	-	-	-	-	-	-	-
Lmi06g11730	-	-	-	-	-	-	-	-	-	-	-	-
Lmi06g11750	-	-	-	-	-	-	-	-	-	-	-	-
Lmi06g11760	sp|Q9H0W7|THAP2_HUMAN	32.432	111	58	4	1	111	1	94	1.95e-06	51.2	THAP domain-containing protein 2 OS=Homo sapiens OX=9606 GN=THAP2 PE=1 SV=1
Lmi06g11780	sp|P50616|TOB1_HUMAN	45	120	62	1	15	130	3	122	1.84e-32	129	Protein Tob1 OS=Homo sapiens OX=9606 GN=TOB1 PE=1 SV=1
Lmi06g11870	-	-	-	-	-	-	-	-	-	-	-	-
Lmi06g11890	-	-	-	-	-	-	-	-	-	-	-	-
Lmi06g11910	-	-	-	-	-	-	-	-	-	-	-	-
Lmi06g11920	sp|Q5SVZ6|ZMYM1_HUMAN	24.812	133	89	2	7	139	643	764	1.24e-07	52.8	Zinc finger MYM-type protein 1 OS=Homo sapiens OX=9606 GN=ZMYM1 PE=1 SV=1
Lmi06g12050	-	-	-	-	-	-	-	-	-	-	-	-
Lmi06g12170	sp|P10394|POL4_DROME	33.824	68	44	1	70	136	895	962	6.64e-06	47.8	Retrovirus-related Pol polyprotein from transposon 412 OS=Drosophila melanogaster OX=7227 GN=POL PE=4 SV=1
Lmi06g12180	sp|P10394|POL4_DROME	36.242	149	86	2	7	148	620	766	1.68e-20	90.1	Retrovirus-related Pol polyprotein from transposon 412 OS=Drosophila melanogaster OX=7227 GN=POL PE=4 SV=1
Lmi06g12190	sp|Q99315|YG31B_YEAST	44.624	186	101	1	59	244	593	776	9.5e-43	159	Transposon Ty3-G Gag-Pol polyprotein OS=Saccharomyces cerevisiae (strain ATCC 204508 / S288c) OX=559292 GN=TY3B-G PE=1 SV=3
Lmi06g12220	sp|P0DPW5|TX11A_CORWE	36.923	65	40	1	285	349	28	91	3.33e-06	48.9	U-scoloptoxin(01)-Cw1a OS=Cormocephalus westwoodi OX=1096223 PE=3 SV=1
Lmi06g12260	sp|Q68FU5|CI085_RAT	62.264	106	40	0	112	217	1	106	5.75e-41	142	Uncharacterized protein C9orf85 homolog OS=Rattus norvegicus OX=10116 PE=1 SV=1
Lmi06g12470	-	-	-	-	-	-	-	-	-	-	-	-
Lmi06g12510	-	-	-	-	-	-	-	-	-	-	-	-
Lmi06g12530	sp|P21328|RTJK_DROME	26.24	484	330	7	678	1150	437	904	9.92e-38	157	RNA-directed DNA polymerase from mobile element jockey OS=Drosophila melanogaster OX=7227 GN=pol PE=1 SV=1
Lmi06g12580	sp|Q9H0W7|THAP2_HUMAN	32.143	112	59	4	1	112	1	95	3.23e-07	50.8	THAP domain-containing protein 2 OS=Homo sapiens OX=9606 GN=THAP2 PE=1 SV=1
Lmi06g12590	-	-	-	-	-	-	-	-	-	-	-	-
Lmi06g12640	-	-	-	-	-	-	-	-	-	-	-	-
Lmi06g12700	-	-	-	-	-	-	-	-	-	-	-	-
Lmi06g12710	sp|Q99N34|DFFB_RAT	32.414	290	171	7	64	345	53	325	3.92e-30	122	DNA fragmentation factor subunit beta OS=Rattus norvegicus OX=10116 GN=Dffb PE=1 SV=1
Lmi06g12780	sp|Q95SX7|RTBS_DROME	29.94	167	116	1	208	373	437	603	3.42e-15	80.9	Probable RNA-directed DNA polymerase from transposon BS OS=Drosophila melanogaster OX=7227 GN=RTase PE=2 SV=1
Lmi06g12790	sp|Q09575|YRD6_CAEEL	38.132	257	155	4	60	314	410	664	8.91e-53	189	Uncharacterized protein K02A2.6 OS=Caenorhabditis elegans OX=6239 GN=K02A2.6 PE=4 SV=1
Lmi06g12900	sp|Q9H5L6|THAP9_HUMAN	28.175	252	165	7	10	255	169	410	1.92e-24	106	DNA transposase THAP9 OS=Homo sapiens OX=9606 GN=THAP9 PE=1 SV=2
Lmi06g13030	sp|P33538|DPOM_NEUIN	28.448	232	140	9	335	558	450	663	5.92e-09	63.2	Probable DNA polymerase OS=Neurospora intermedia OX=5142 PE=3 SV=1
Lmi06g13120	sp|Q9H5L6|THAP9_HUMAN	26.84	883	560	30	8	860	27	853	7.77e-71	255	DNA transposase THAP9 OS=Homo sapiens OX=9606 GN=THAP9 PE=1 SV=2
Lmi06g13130	sp|Q5RJY2|G2E3_MOUSE	41.234	308	167	7	18	320	11	309	1.17e-72	252	G2/M phase-specific E3 ubiquitin-protein ligase OS=Mus musculus OX=10090 GN=G2e3 PE=2 SV=2
Lmi06g13230	sp|Q12774|ARHG5_HUMAN	24.717	441	273	15	166	575	1064	1476	1.05e-10	69.7	Rho guanine nucleotide exchange factor 5 OS=Homo sapiens OX=9606 GN=ARHGEF5 PE=1 SV=3
Lmi06g13240	sp|Q8I4E2|LST4_CAEEL	39.41	576	314	7	154	706	3	566	1.2e-131	403	Sorting nexin lst-4 OS=Caenorhabditis elegans OX=6239 GN=lst-4 PE=1 SV=1
Lmi06g13260	sp|Q9UPN6|SCAF8_HUMAN	68.263	167	46	2	1	166	1	161	1.31e-59	230	SR-related and CTD-associated factor 8 OS=Homo sapiens OX=9606 GN=SCAF8 PE=1 SV=1
Lmi06g13600	sp|Q95SX7|RTBS_DROME	28.06	335	214	7	98	418	441	762	1.72e-24	109	Probable RNA-directed DNA polymerase from transposon BS OS=Drosophila melanogaster OX=7227 GN=RTase PE=2 SV=1
Lmi06g13610	sp|Q4V842|GPTC4_XENLA	43.158	190	95	4	1	182	12	196	1.57e-44	155	G patch domain-containing protein 4 OS=Xenopus laevis OX=8355 GN=gpatch4 PE=2 SV=1
Lmi06g13640	sp|P0DPW5|TX11A_CORWE	32.653	98	48	3	43	140	12	91	6.29e-07	49.7	U-scoloptoxin(01)-Cw1a OS=Cormocephalus westwoodi OX=1096223 PE=3 SV=1
Lmi06g13700	sp|Q7M3K2|PELET_DROME	22.042	431	272	13	380	791	281	666	3.98e-11	70.9	Transposable element P transposase OS=Drosophila melanogaster OX=7227 GN=T PE=1 SV=2
Lmi06g13800	-	-	-	-	-	-	-	-	-	-	-	-
Lmi06g13990	sp|Q9H5L6|THAP9_HUMAN	28.951	791	501	24	123	888	99	853	1.66e-79	280	DNA transposase THAP9 OS=Homo sapiens OX=9606 GN=THAP9 PE=1 SV=2
Lmi06g14030	sp|Q10126|YSM6_CAEEL	24.731	279	183	8	58	317	1	271	1.27e-09	61.6	Putative uncharacterized transposon-derived protein F52C9.6 OS=Caenorhabditis elegans OX=6239 GN=F52C9.6 PE=5 SV=1
Lmi06g14140	sp|Q09575|YRD6_CAEEL	31.884	138	64	6	17	128	972	1105	7.82e-07	52.8	Uncharacterized protein K02A2.6 OS=Caenorhabditis elegans OX=6239 GN=K02A2.6 PE=4 SV=1
Lmi06g14160	-	-	-	-	-	-	-	-	-	-	-	-
Lmi06g14210	-	-	-	-	-	-	-	-	-	-	-	-
Lmi06g14240	sp|P10978|POLX_TOBAC	41.558	231	121	5	1	217	916	1146	8.7e-47	168	Retrovirus-related Pol polyprotein from transposon TNT 1-94 OS=Nicotiana tabacum OX=4097 PE=2 SV=1
Lmi06g14360	sp|Q09575|YRD6_CAEEL	36.01	386	206	11	140	497	716	1088	9.47e-63	228	Uncharacterized protein K02A2.6 OS=Caenorhabditis elegans OX=6239 GN=K02A2.6 PE=4 SV=1
Lmi06g14370	-	-	-	-	-	-	-	-	-	-	-	-
Lmi06g14390	sp|Q95JH2|PLCA_BOVIN	38.645	251	146	4	53	302	23	266	2.55e-55	184	1-acyl-sn-glycerol-3-phosphate acyltransferase alpha OS=Bos taurus OX=9913 GN=AGPAT1 PE=2 SV=1
Lmi06g14400	sp|Q8SZA8|ADXH2_DROME	72.477	109	30	0	216	324	43	151	6.29e-56	181	Adrenodoxin-like protein 2, mitochondrial OS=Drosophila melanogaster OX=7227 GN=Fdx2 PE=2 SV=1
Lmi06g14500	-	-	-	-	-	-	-	-	-	-	-	-
Lmi06g14620	-	-	-	-	-	-	-	-	-	-	-	-
Lmi06g14650	-	-	-	-	-	-	-	-	-	-	-	-
Lmi06g14730	-	-	-	-	-	-	-	-	-	-	-	-
Lmi06g14770	sp|P04323|POL3_DROME	39.45	109	62	2	8	116	498	602	1.17e-17	80.5	Retrovirus-related Pol polyprotein from transposon 17.6 OS=Drosophila melanogaster OX=7227 GN=pol PE=4 SV=1
Lmi06g14780	sp|Q9Y2Y1|RPC10_HUMAN	88.71	62	7	0	158	219	47	108	2.47e-35	124	DNA-directed RNA polymerase III subunit RPC10 OS=Homo sapiens OX=9606 GN=POLR3K PE=1 SV=2
Lmi06g14920	-	-	-	-	-	-	-	-	-	-	-	-
Lmi06g15000	sp|Q9H0W7|THAP2_HUMAN	32.432	111	58	4	1	111	1	94	6.16e-06	50.8	THAP domain-containing protein 2 OS=Homo sapiens OX=9606 GN=THAP2 PE=1 SV=1
Lmi06g15090	-	-	-	-	-	-	-	-	-	-	-	-
Lmi06g15140	-	-	-	-	-	-	-	-	-	-	-	-
Lmi06g15560	-	-	-	-	-	-	-	-	-	-	-	-
Lmi06g15630	sp|Q58F21|BRDT_HUMAN	30.159	126	76	2	10	132	501	617	2.86e-08	62	Bromodomain testis-specific protein OS=Homo sapiens OX=9606 GN=BRDT PE=1 SV=4
Lmi06g15650	-	-	-	-	-	-	-	-	-	-	-	-
Lmi06g15720	sp|Q09575|YRD6_CAEEL	35.593	59	38	0	2	60	558	616	4.92e-08	50.4	Uncharacterized protein K02A2.6 OS=Caenorhabditis elegans OX=6239 GN=K02A2.6 PE=4 SV=1
Lmi06g15850	-	-	-	-	-	-	-	-	-	-	-	-
Lmi06g15880	sp|Q6V115|OVAL_COTCO	24.561	399	212	18	136	484	24	383	1.06e-16	85.1	Ovalbumin OS=Coturnix coturnix OX=9091 GN=SERPINB14 PE=2 SV=3
Lmi06g15900	-	-	-	-	-	-	-	-	-	-	-	-
Lmi06g15910	-	-	-	-	-	-	-	-	-	-	-	-
Lmi06g16070	sp|Q9NBX4|RTXE_DROME	31.636	275	174	6	1	269	499	765	1.4e-33	132	Probable RNA-directed DNA polymerase from transposon X-element OS=Drosophila melanogaster OX=7227 GN=X-element\ORF2 PE=3 SV=1
Lmi06g16080	sp|Q09575|YRD6_CAEEL	46.358	151	78	3	22	170	410	559	6.2e-32	124	Uncharacterized protein K02A2.6 OS=Caenorhabditis elegans OX=6239 GN=K02A2.6 PE=4 SV=1
Lmi06g16120	sp|Q68FS7|TM183_RAT	26.686	341	220	9	152	462	34	374	1.8e-31	127	Transmembrane protein 183 OS=Rattus norvegicus OX=10116 GN=Tmem183 PE=2 SV=1
Lmi06g16140	sp|Q6ZNG9|KRBA2_HUMAN	40.491	163	84	2	1	150	234	396	1.25e-33	125	KRAB-A domain-containing protein 2 OS=Homo sapiens OX=9606 GN=KRBA2 PE=1 SV=1
Lmi06g16200	sp|Q09575|YRD6_CAEEL	42.857	224	125	3	22	243	410	632	3.23e-52	185	Uncharacterized protein K02A2.6 OS=Caenorhabditis elegans OX=6239 GN=K02A2.6 PE=4 SV=1
Lmi06g16260	-	-	-	-	-	-	-	-	-	-	-	-
Lmi06g16340	sp|P29147|BDH_RAT	38.393	336	205	1	87	420	6	341	7.32e-80	253	D-beta-hydroxybutyrate dehydrogenase, mitochondrial OS=Rattus norvegicus OX=10116 GN=Bdh1 PE=1 SV=2
Lmi06g16440	sp|Q9XZL8|SRA_DROME	49.219	128	55	3	185	310	74	193	7.95e-26	107	Protein sarah OS=Drosophila melanogaster OX=7227 GN=sra PE=1 SV=1
Lmi06g16530	sp|Q9UR07|TF211_SCHPO	26.866	268	185	9	2	262	973	1236	9.05e-18	86.7	Transposon Tf2-11 polyprotein OS=Schizosaccharomyces pombe (strain 972 / ATCC 24843) OX=284812 GN=Tf2-11 PE=3 SV=1
Lmi06g16560	sp|Q8I7P9|POL5_DROME	35.57	149	81	2	1	138	342	486	3.72e-19	85.5	Retrovirus-related Pol polyprotein from transposon opus OS=Drosophila melanogaster OX=7227 GN=pol PE=4 SV=1
Lmi06g16570	sp|Q8I7P9|POL5_DROME	37.805	164	95	4	1	158	135	297	6.97e-23	97.4	Retrovirus-related Pol polyprotein from transposon opus OS=Drosophila melanogaster OX=7227 GN=pol PE=4 SV=1
Lmi06g16580	sp|Q95SX7|RTBS_DROME	41.27	126	71	3	80	202	470	595	3.09e-15	76.6	Probable RNA-directed DNA polymerase from transposon BS OS=Drosophila melanogaster OX=7227 GN=RTase PE=2 SV=1
Lmi06g16720	-	-	-	-	-	-	-	-	-	-	-	-
Lmi06g16780	sp|Q9NBX4|RTXE_DROME	34.862	109	70	1	79	187	551	658	2.05e-10	66.2	Probable RNA-directed DNA polymerase from transposon X-element OS=Drosophila melanogaster OX=7227 GN=X-element\ORF2 PE=3 SV=1
Lmi06g16840	-	-	-	-	-	-	-	-	-	-	-	-
Lmi06g16910	sp|P10394|POL4_DROME	32.642	193	123	1	1	186	397	589	7.03e-27	109	Retrovirus-related Pol polyprotein from transposon 412 OS=Drosophila melanogaster OX=7227 GN=POL PE=4 SV=1
Lmi06g17120	-	-	-	-	-	-	-	-	-	-	-	-
Lmi06g17130	-	-	-	-	-	-	-	-	-	-	-	-
Lmi06g17160	sp|Q9VCR7|CTNS_DROME	54.942	344	150	4	51	391	22	363	1.02e-126	374	Cystinosin homolog OS=Drosophila melanogaster OX=7227 GN=CG17119 PE=1 SV=2
Lmi06g17220	sp|Q9D305|THAP2_MOUSE	32.653	98	51	2	1	98	1	83	5.16e-10	62.4	THAP domain-containing protein 2 OS=Mus musculus OX=10090 GN=Thap2 PE=2 SV=1
Lmi06g17270	sp|Q7M3K2|PELET_DROME	28	200	134	5	1	199	258	448	2.63e-09	62	Transposable element P transposase OS=Drosophila melanogaster OX=7227 GN=T PE=1 SV=2
Lmi06g17380	sp|Q9VI75|PICAL_DROME	76.18	445	65	7	1	428	3	423	0	672	Phosphatidylinositol-binding clathrin assembly protein LAP OS=Drosophila melanogaster OX=7227 GN=lap PE=1 SV=3
Lmi06g17400	-	-	-	-	-	-	-	-	-	-	-	-
Lmi06g17490	-	-	-	-	-	-	-	-	-	-	-	-
Lmi06g17520	sp|Q9JKC8|AP3M1_MOUSE	76.961	204	47	0	1	204	1	204	9.37e-115	340	AP-3 complex subunit mu-1 OS=Mus musculus OX=10090 GN=Ap3m1 PE=1 SV=1
Lmi06g17540	sp|O02751|CFDP2_BOVIN	37.037	162	102	0	1	162	310	471	9.15e-30	117	Craniofacial development protein 2 OS=Bos taurus OX=9913 GN=CFDP2 PE=1 SV=2
Lmi06g17590	-	-	-	-	-	-	-	-	-	-	-	-
Lmi06g17600	-	-	-	-	-	-	-	-	-	-	-	-
Lmi06g17610	sp|Q9D305|THAP2_MOUSE	33.333	99	51	2	1	99	1	84	1.87e-10	63.9	THAP domain-containing protein 2 OS=Mus musculus OX=10090 GN=Thap2 PE=2 SV=1
Lmi06g17640	sp|Q8ILR9|YPF17_PLAF7	26.339	224	126	5	194	416	4182	4367	4.95e-18	94.7	Protein PF14_0175 OS=Plasmodium falciparum (isolate 3D7) OX=36329 GN=PF14_0175 PE=1 SV=1
Lmi06g17650	sp|P04146|COPIA_DROME	32.075	212	129	8	30	230	289	496	7.9e-21	94.4	Copia protein OS=Drosophila melanogaster OX=7227 GN=GIP PE=1 SV=3
Lmi06g17660	sp|P10978|POLX_TOBAC	35.065	770	436	16	25	735	501	1265	7.36e-126	409	Retrovirus-related Pol polyprotein from transposon TNT 1-94 OS=Nicotiana tabacum OX=4097 PE=2 SV=1
Lmi06g17670	sp|Q9Y6V0|PCLO_HUMAN	46.512	129	56	1	77	192	4459	4587	5.08e-31	124	Protein piccolo OS=Homo sapiens OX=9606 GN=PCLO PE=1 SV=5
Lmi07g00070	sp|Q96DM1|PGBD4_HUMAN	42.857	112	58	5	1	108	428	537	7.55e-14	69.3	PiggyBac transposable element-derived protein 4 OS=Homo sapiens OX=9606 GN=PGBD4 PE=2 SV=3
Lmi07g00400	sp|P10394|POL4_DROME	37.838	111	69	0	7	117	583	693	3.51e-19	85.5	Retrovirus-related Pol polyprotein from transposon 412 OS=Drosophila melanogaster OX=7227 GN=POL PE=4 SV=1
Lmi07g00410	-	-	-	-	-	-	-	-	-	-	-	-
Lmi07g00490	sp|P51112|HD_TAKRU	40.537	782	421	11	1397	2136	1385	2164	5.11e-156	543	Huntingtin OS=Takifugu rubripes OX=31033 GN=htt PE=3 SV=1
Lmi07g00500	sp|Q0V9K5|RFX3_XENTR	51.545	615	205	17	104	644	52	647	0	558	Transcription factor RFX3 OS=Xenopus tropicalis OX=8364 GN=rfx3 PE=2 SV=2
Lmi07g00680	-	-	-	-	-	-	-	-	-	-	-	-
Lmi07g00810	sp|O92815|POL_WDSV	32.99	194	119	4	13	201	1481	1668	8.1e-22	99.4	Gag-Pol polyprotein OS=Walleye dermal sarcoma virus OX=39720 GN=gag-pol PE=1 SV=2
Lmi07g00820	-	-	-	-	-	-	-	-	-	-	-	-
Lmi07g00960	sp|Q98943|CASP2_CHICK	30	440	266	12	54	478	7	419	4.2e-50	179	Caspase-2 OS=Gallus gallus OX=9031 GN=CASP2 PE=2 SV=2
Lmi07g01000	-	-	-	-	-	-	-	-	-	-	-	-
Lmi07g01010	sp|Q5ZJ41|MARH5_CHICK	60.227	264	104	1	70	333	15	277	3.48e-122	356	E3 ubiquitin-protein ligase MARCHF5 OS=Gallus gallus OX=9031 GN=MARCHF5 PE=2 SV=1
Lmi07g01120	sp|Q8NFF2|NCKX4_HUMAN	38.191	199	121	2	137	334	424	621	1.05e-39	150	Sodium/potassium/calcium exchanger 4 OS=Homo sapiens OX=9606 GN=SLC24A4 PE=1 SV=2
Lmi07g01160	sp|Q24206|BRC4_DROME	41.071	56	33	0	43	98	712	767	2.58e-07	51.2	Broad-complex core protein isoform 6 OS=Drosophila melanogaster OX=7227 GN=br PE=1 SV=2
Lmi07g01200	-	-	-	-	-	-	-	-	-	-	-	-
Lmi07g01210	-	-	-	-	-	-	-	-	-	-	-	-
Lmi07g01290	sp|P31029|SPYA_CALJA	54.303	337	154	0	178	514	78	414	4.05e-126	377	Serine--pyruvate aminotransferase, mitochondrial OS=Callithrix jacchus OX=9483 GN=AGXT PE=2 SV=1
Lmi07g01510	sp|P04323|POL3_DROME	28.054	442	230	13	28	415	445	852	8.56e-35	140	Retrovirus-related Pol polyprotein from transposon 17.6 OS=Drosophila melanogaster OX=7227 GN=pol PE=4 SV=1
Lmi07g01570	-	-	-	-	-	-	-	-	-	-	-	-
Lmi07g01610	-	-	-	-	-	-	-	-	-	-	-	-
Lmi07g01790	sp|Q8TEW0|PARD3_HUMAN	37.826	460	213	12	353	783	270	685	4.81e-71	266	Partitioning defective 3 homolog OS=Homo sapiens OX=9606 GN=PARD3 PE=1 SV=2
Lmi07g02000	sp|Q8IDX6|RBP2A_PLAF7	26.619	139	90	4	345	473	2738	2874	5.62e-07	57.4	Reticulocyte-binding protein 2 homolog a OS=Plasmodium falciparum (isolate 3D7) OX=36329 GN=PF13_0198 PE=1 SV=1
Lmi07g02100	sp|Q09472|EP300_HUMAN	66.199	926	274	10	1063	1983	944	1835	0	1267	Histone acetyltransferase p300 OS=Homo sapiens OX=9606 GN=EP300 PE=1 SV=2
Lmi07g02130	-	-	-	-	-	-	-	-	-	-	-	-
Lmi07g02200	sp|A0A291PQF1|UGT5_DACCO	35.361	526	317	11	3	518	1	513	2.99e-104	337	UDP-glycosyltransferase UGT5 OS=Dactylopius coccus OX=765876 GN=UGT5 PE=1 SV=1
Lmi07g02230	sp|Q8MS59|WAT_DROME	38.592	412	209	3	53	464	35	402	8.07e-103	319	Fatty acyl-CoA reductase wat OS=Drosophila melanogaster OX=7227 GN=wat PE=1 SV=1
Lmi07g02290	-	-	-	-	-	-	-	-	-	-	-	-
Lmi07g02300	sp|O02751|CFDP2_BOVIN	40.426	188	112	0	13	200	305	492	4.6e-42	152	Craniofacial development protein 2 OS=Bos taurus OX=9913 GN=CFDP2 PE=1 SV=2
Lmi07g02310	sp|Q03278|PO21_NASVI	28.571	126	71	5	1	108	528	652	1.36e-06	49.7	Retrovirus-related Pol polyprotein from type-1 retrotransposable element R2 (Fragment) OS=Nasonia vitripennis OX=7425 PE=4 SV=2
Lmi07g02390	sp|Q9UR07|TF211_SCHPO	21.786	280	207	7	16	287	982	1257	4.34e-11	67	Transposon Tf2-11 polyprotein OS=Schizosaccharomyces pombe (strain 972 / ATCC 24843) OX=284812 GN=Tf2-11 PE=3 SV=1
Lmi07g02400	sp|P04323|POL3_DROME	36.889	225	137	1	14	233	213	437	3.38e-42	155	Retrovirus-related Pol polyprotein from transposon 17.6 OS=Drosophila melanogaster OX=7227 GN=pol PE=4 SV=1
Lmi07g02560	sp|Q8VI56|LRP4_MOUSE	49.941	1700	770	21	18	1687	146	1794	0	1680	Low-density lipoprotein receptor-related protein 4 OS=Mus musculus OX=10090 GN=Lrp4 PE=1 SV=3
Lmi07g02590	sp|P10978|POLX_TOBAC	51.351	111	54	0	15	125	451	561	2.31e-34	129	Retrovirus-related Pol polyprotein from transposon TNT 1-94 OS=Nicotiana tabacum OX=4097 PE=2 SV=1
Lmi07g02600	sp|P10978|POLX_TOBAC	40	175	94	5	3	170	1012	1182	2.99e-30	119	Retrovirus-related Pol polyprotein from transposon TNT 1-94 OS=Nicotiana tabacum OX=4097 PE=2 SV=1
Lmi07g02720	-	-	-	-	-	-	-	-	-	-	-	-
Lmi07g02750	-	-	-	-	-	-	-	-	-	-	-	-
Lmi07g02790	sp|Q90259|ASL1A_DANRE	35.581	267	92	8	34	294	4	196	8.33e-26	108	Achaete-scute homolog 1a OS=Danio rerio OX=7955 GN=ascl1a PE=2 SV=1
Lmi07g02840	sp|P20825|POL2_DROME	31.441	229	148	5	819	1039	199	426	4.9e-30	132	Retrovirus-related Pol polyprotein from transposon 297 OS=Drosophila melanogaster OX=7227 GN=pol PE=4 SV=1
Lmi07g02850	sp|P10394|POL4_DROME	39.053	169	99	2	5	173	573	737	9.4e-32	128	Retrovirus-related Pol polyprotein from transposon 412 OS=Drosophila melanogaster OX=7227 GN=POL PE=4 SV=1
Lmi07g02860	sp|O93209|POL_FFV	26.939	245	160	8	7	250	879	1105	1.15e-12	72.8	Pro-Pol polyprotein OS=Feline foamy virus OX=53182 GN=pol PE=3 SV=1
Lmi07g02930	sp|Q8T5T1|MDN1_GIAIN	20.408	245	175	6	42	283	4162	4389	2.25e-06	54.3	Midasin OS=Giardia intestinalis OX=5741 GN=MDN1 PE=3 SV=1
Lmi07g03060	sp|P04146|COPIA_DROME	49.565	115	58	0	4	118	515	629	1.85e-32	123	Copia protein OS=Drosophila melanogaster OX=7227 GN=GIP PE=1 SV=3
Lmi07g03070	sp|P04146|COPIA_DROME	43.896	385	206	8	1	375	1018	1402	2.96e-96	316	Copia protein OS=Drosophila melanogaster OX=7227 GN=GIP PE=1 SV=3
Lmi07g03190	sp|P04146|COPIA_DROME	38.806	134	80	1	3	134	454	587	3.81e-28	111	Copia protein OS=Drosophila melanogaster OX=7227 GN=GIP PE=1 SV=3
Lmi07g03220	-	-	-	-	-	-	-	-	-	-	-	-
Lmi07g04110	-	-	-	-	-	-	-	-	-	-	-	-
Lmi07g04210	-	-	-	-	-	-	-	-	-	-	-	-
Lmi07g04320	sp|Q9H0W7|THAP2_HUMAN	32.432	111	58	4	1	111	1	94	4.78e-07	51.2	THAP domain-containing protein 2 OS=Homo sapiens OX=9606 GN=THAP2 PE=1 SV=1
Lmi07g04330	-	-	-	-	-	-	-	-	-	-	-	-
Lmi07g04340	-	-	-	-	-	-	-	-	-	-	-	-
Lmi07g04400	sp|P08548|LIN1_NYCCO	25.405	185	119	5	103	273	386	565	4.71e-08	57.8	LINE-1 reverse transcriptase homolog OS=Nycticebus coucang OX=9470 PE=4 SV=1
Lmi07g04410	sp|P11369|LORF2_MOUSE	40	90	47	4	18	102	636	723	1.6e-09	57	LINE-1 retrotransposable element ORF2 protein OS=Mus musculus OX=10090 GN=Pol PE=1 SV=2
Lmi07g04430	-	-	-	-	-	-	-	-	-	-	-	-
Lmi07g04440	-	-	-	-	-	-	-	-	-	-	-	-
Lmi07g04450	sp|P08548|LIN1_NYCCO	27.723	202	133	4	53	251	430	621	1.12e-12	71.2	LINE-1 reverse transcriptase homolog OS=Nycticebus coucang OX=9470 PE=4 SV=1
Lmi07g04520	sp|Q7KQZ4|LOLA3_DROME	49.02	51	26	0	81	131	687	737	1.44e-12	66.6	Longitudinals lacking protein, isoforms A/B/D/L OS=Drosophila melanogaster OX=7227 GN=lola PE=1 SV=1
Lmi07g04530	-	-	-	-	-	-	-	-	-	-	-	-
Lmi07g04540	sp|Q09575|YRD6_CAEEL	29.703	202	117	6	21	197	867	1068	9.99e-15	75.5	Uncharacterized protein K02A2.6 OS=Caenorhabditis elegans OX=6239 GN=K02A2.6 PE=4 SV=1
Lmi07g04550	sp|P42283|LOLA1_DROME	50	56	27	1	46	100	789	844	7.05e-13	66.2	Longitudinals lacking protein, isoform G OS=Drosophila melanogaster OX=7227 GN=lola PE=1 SV=2
Lmi07g04560	sp|P21328|RTJK_DROME	29.661	118	82	1	5	121	485	602	7.84e-09	56.2	RNA-directed DNA polymerase from mobile element jockey OS=Drosophila melanogaster OX=7227 GN=pol PE=1 SV=1
Lmi07g04620	sp|Q9NBX4|RTXE_DROME	35	80	52	0	4	83	513	592	2.73e-11	62	Probable RNA-directed DNA polymerase from transposon X-element OS=Drosophila melanogaster OX=7227 GN=X-element\ORF2 PE=3 SV=1
Lmi07g04640	-	-	-	-	-	-	-	-	-	-	-	-
Lmi07g04750	sp|P10978|POLX_TOBAC	30.818	795	492	15	2	770	151	913	4.51e-103	348	Retrovirus-related Pol polyprotein from transposon TNT 1-94 OS=Nicotiana tabacum OX=4097 PE=2 SV=1
Lmi07g04860	-	-	-	-	-	-	-	-	-	-	-	-
Lmi07g04890	-	-	-	-	-	-	-	-	-	-	-	-
Lmi07g05620	sp|P04323|POL3_DROME	28.194	947	579	23	45	940	28	924	1.07e-85	303	Retrovirus-related Pol polyprotein from transposon 17.6 OS=Drosophila melanogaster OX=7227 GN=pol PE=4 SV=1
Lmi07g05630	-	-	-	-	-	-	-	-	-	-	-	-
Lmi07g05870	sp|P10401|POLY_DROME	36.527	167	91	2	5	156	346	512	5.29e-26	106	Retrovirus-related Pol polyprotein from transposon gypsy OS=Drosophila melanogaster OX=7227 GN=pol PE=4 SV=1
Lmi07g05880	sp|P10394|POL4_DROME	35.115	131	83	2	68	197	893	1022	9.32e-16	78.2	Retrovirus-related Pol polyprotein from transposon 412 OS=Drosophila melanogaster OX=7227 GN=POL PE=4 SV=1
Lmi07g05890	sp|Q7LHG5|YI31B_YEAST	28.095	210	124	7	3	201	1278	1471	3.46e-13	72.8	Transposon Ty3-I Gag-Pol polyprotein OS=Saccharomyces cerevisiae (strain ATCC 204508 / S288c) OX=559292 GN=TY3B-I PE=1 SV=2
Lmi07g05980	sp|P31429|DPEP1_RABIT	50.402	373	169	6	106	478	25	381	4.34e-120	360	Dipeptidase 1 OS=Oryctolagus cuniculus OX=9986 GN=DPEP1 PE=1 SV=1
Lmi07g06050	sp|P10978|POLX_TOBAC	27.541	679	441	13	9	670	8	652	1.63e-72	259	Retrovirus-related Pol polyprotein from transposon TNT 1-94 OS=Nicotiana tabacum OX=4097 PE=2 SV=1
Lmi07g06070	-	-	-	-	-	-	-	-	-	-	-	-
Lmi07g06130	sp|O94812|BAIP3_HUMAN	36.431	538	319	8	49	580	657	1177	3.6e-90	305	BAI1-associated protein 3 OS=Homo sapiens OX=9606 GN=BAIAP3 PE=1 SV=2
Lmi07g06260	sp|P0CT40|TF29_SCHPO	25.279	269	162	7	35	273	684	943	6.27e-14	75.5	Transposon Tf2-9 polyprotein OS=Schizosaccharomyces pombe (strain 972 / ATCC 24843) OX=284812 GN=Tf2-9 PE=3 SV=1
Lmi07g06280	-	-	-	-	-	-	-	-	-	-	-	-
Lmi07g06290	sp|P08548|LIN1_NYCCO	31.073	177	113	5	3	173	539	712	1.25e-16	80.1	LINE-1 reverse transcriptase homolog OS=Nycticebus coucang OX=9470 PE=4 SV=1
Lmi07g06300	sp|Q10126|YSM6_CAEEL	24.561	171	119	3	11	174	43	210	8.25e-06	49.3	Putative uncharacterized transposon-derived protein F52C9.6 OS=Caenorhabditis elegans OX=6239 GN=F52C9.6 PE=5 SV=1
Lmi07g06550	sp|O17449|TBB1_MANSE	93.333	465	13	1	1	465	1	447	0	913	Tubulin beta-1 chain OS=Manduca sexta OX=7130 PE=2 SV=1
Lmi07g06560	sp|A0A291PQH4|UGT2_DACCO	36.04	505	303	9	11	508	5	496	1.1e-96	305	UDP-glucosyltransferase 2 OS=Dactylopius coccus OX=765876 GN=UTG2 PE=1 SV=1
Lmi07g06810	sp|P10978|POLX_TOBAC	39	100	60	1	4	103	457	555	3.33e-18	81.3	Retrovirus-related Pol polyprotein from transposon TNT 1-94 OS=Nicotiana tabacum OX=4097 PE=2 SV=1
Lmi07g06880	sp|Q64285|CEL_MOUSE	41.736	242	118	5	26	248	55	292	5.94e-50	175	Bile salt-activated lipase OS=Mus musculus OX=10090 GN=Cel PE=1 SV=1
Lmi07g07160	sp|Q95SX7|RTBS_DROME	32.258	93	54	1	16	99	637	729	1.04e-06	48.9	Probable RNA-directed DNA polymerase from transposon BS OS=Drosophila melanogaster OX=7227 GN=RTase PE=2 SV=1
Lmi07g07630	-	-	-	-	-	-	-	-	-	-	-	-
Lmi07g07820	sp|P54318|LIPR2_RAT	32.364	275	157	6	16	263	42	314	1.65e-40	151	Pancreatic lipase-related protein 2 OS=Rattus norvegicus OX=10116 GN=Pnliprp2 PE=1 SV=1
Lmi07g07930	sp|Q5TZE1|BTB6B_DANRE	28.105	306	143	8	6	282	61	318	2.01e-18	88.6	BTB/POZ domain-containing protein 6-B OS=Danio rerio OX=7955 GN=btbd6b PE=2 SV=1
Lmi07g07980	sp|P04146|COPIA_DROME	28.09	267	171	5	36	286	289	550	1.51e-25	109	Copia protein OS=Drosophila melanogaster OX=7227 GN=GIP PE=1 SV=3
Lmi07g08190	sp|P10394|POL4_DROME	25.316	158	116	1	2	157	1029	1186	1.02e-11	65.9	Retrovirus-related Pol polyprotein from transposon 412 OS=Drosophila melanogaster OX=7227 GN=POL PE=4 SV=1
Lmi07g08200	sp|P04323|POL3_DROME	41.463	82	48	0	10	91	542	623	2.94e-13	70.9	Retrovirus-related Pol polyprotein from transposon 17.6 OS=Drosophila melanogaster OX=7227 GN=pol PE=4 SV=1
Lmi07g08210	sp|P20825|POL2_DROME	41.121	214	123	1	2	212	261	474	4.68e-49	174	Retrovirus-related Pol polyprotein from transposon 297 OS=Drosophila melanogaster OX=7227 GN=pol PE=4 SV=1
Lmi07g08230	-	-	-	-	-	-	-	-	-	-	-	-
Lmi07g08310	sp|Q03278|PO21_NASVI	29.016	193	124	3	11	191	450	641	4.63e-17	83.6	Retrovirus-related Pol polyprotein from type-1 retrotransposable element R2 (Fragment) OS=Nasonia vitripennis OX=7425 PE=4 SV=2
Lmi07g08520	-	-	-	-	-	-	-	-	-	-	-	-
Lmi07g08890	sp|Q66L33|MK16A_XENLA	72.917	192	51	1	3	193	2	193	5.6e-96	288	Protein MAK16 homolog A OS=Xenopus laevis OX=8355 GN=mak16-a PE=2 SV=1
Lmi07g09080	-	-	-	-	-	-	-	-	-	-	-	-
Lmi07g09260	-	-	-	-	-	-	-	-	-	-	-	-
Lmi07g09310	sp|Q8AXX8|SOX10_XENLA	78.571	28	6	0	13	40	138	165	2.11e-07	55.5	Transcription factor Sox-10 OS=Xenopus laevis OX=8355 GN=sox10 PE=1 SV=1
Lmi07g09400	sp|P08548|LIN1_NYCCO	26.23	183	120	4	35	205	386	565	4.4e-10	62.4	LINE-1 reverse transcriptase homolog OS=Nycticebus coucang OX=9470 PE=4 SV=1
Lmi07g09460	sp|Q9V7S5|PICO_DROME	34.739	498	291	8	51	539	27	499	1.08e-91	294	Putative inorganic phosphate cotransporter OS=Drosophila melanogaster OX=7227 GN=Picot PE=2 SV=1
Lmi07g09830	sp|P10394|POL4_DROME	27.143	350	244	5	126	469	893	1237	1.66e-43	169	Retrovirus-related Pol polyprotein from transposon 412 OS=Drosophila melanogaster OX=7227 GN=POL PE=4 SV=1
Lmi07g09840	-	-	-	-	-	-	-	-	-	-	-	-
Lmi07g09950	-	-	-	-	-	-	-	-	-	-	-	-
Lmi07g10030	sp|P10978|POLX_TOBAC	28.185	777	505	14	9	766	8	750	7.83e-88	308	Retrovirus-related Pol polyprotein from transposon TNT 1-94 OS=Nicotiana tabacum OX=4097 PE=2 SV=1
Lmi07g10080	sp|P10978|POLX_TOBAC	38.249	834	474	14	1	810	492	1308	1.93e-173	539	Retrovirus-related Pol polyprotein from transposon TNT 1-94 OS=Nicotiana tabacum OX=4097 PE=2 SV=1
Lmi07g10090	sp|P10978|POLX_TOBAC	32.886	149	90	5	22	168	324	464	2.97e-09	58.9	Retrovirus-related Pol polyprotein from transposon TNT 1-94 OS=Nicotiana tabacum OX=4097 PE=2 SV=1
Lmi07g10100	sp|P10978|POLX_TOBAC	27.439	164	109	4	1	156	84	245	3.13e-09	58.9	Retrovirus-related Pol polyprotein from transposon TNT 1-94 OS=Nicotiana tabacum OX=4097 PE=2 SV=1
Lmi07g10110	sp|P10978|POLX_TOBAC	26.526	426	277	13	9	423	8	408	5.18e-23	105	Retrovirus-related Pol polyprotein from transposon TNT 1-94 OS=Nicotiana tabacum OX=4097 PE=2 SV=1
Lmi07g10150	sp|Q9W740|NOGG2_DANRE	34.884	129	74	5	77	198	43	168	1.04e-13	71.6	Noggin-2 OS=Danio rerio OX=7955 GN=nog2 PE=2 SV=1
Lmi07g10210	sp|P21328|RTJK_DROME	25.763	295	210	5	12	299	476	768	5.92e-21	97.1	RNA-directed DNA polymerase from mobile element jockey OS=Drosophila melanogaster OX=7227 GN=pol PE=1 SV=1
Lmi07g10390	-	-	-	-	-	-	-	-	-	-	-	-
Lmi07g10730	-	-	-	-	-	-	-	-	-	-	-	-
Lmi07g10810	sp|P04323|POL3_DROME	35.656	244	152	1	1	239	230	473	1.44e-41	154	Retrovirus-related Pol polyprotein from transposon 17.6 OS=Drosophila melanogaster OX=7227 GN=pol PE=4 SV=1
Lmi07g10850	sp|P21328|RTJK_DROME	23.779	307	211	6	7	300	608	904	3.75e-11	68.2	RNA-directed DNA polymerase from mobile element jockey OS=Drosophila melanogaster OX=7227 GN=pol PE=1 SV=1
Lmi07g10880	sp|P21329|RTJK_DROFU	29.064	203	125	6	6	194	586	783	8.9e-11	66.2	RNA-directed DNA polymerase from mobile element jockey OS=Drosophila funebris OX=7221 GN=jockey\pol PE=1 SV=1
Lmi07g10950	sp|Q9VXY2|MADD_DROME	69.549	532	108	8	1	489	1	521	0	717	MAP kinase-activating death domain protein OS=Drosophila melanogaster OX=7227 GN=Rab3-GEF PE=2 SV=2
Lmi07g11270	sp|P20825|POL2_DROME	36.898	187	109	3	1	186	447	625	7.5e-29	117	Retrovirus-related Pol polyprotein from transposon 297 OS=Drosophila melanogaster OX=7227 GN=pol PE=4 SV=1
Lmi07g11280	sp|P04323|POL3_DROME	39.726	146	81	4	1	140	230	374	1.33e-27	109	Retrovirus-related Pol polyprotein from transposon 17.6 OS=Drosophila melanogaster OX=7227 GN=pol PE=4 SV=1
Lmi07g11320	sp|P21328|RTJK_DROME	26.887	212	130	7	3	198	615	817	1.36e-08	57.4	RNA-directed DNA polymerase from mobile element jockey OS=Drosophila melanogaster OX=7227 GN=pol PE=1 SV=1
Lmi07g11350	-	-	-	-	-	-	-	-	-	-	-	-
Lmi07g11360	-	-	-	-	-	-	-	-	-	-	-	-
Lmi07g11530	-	-	-	-	-	-	-	-	-	-	-	-
Lmi07g11560	sp|O93209|POL_FFV	30.496	141	96	2	80	220	781	919	6.85e-12	67.8	Pro-Pol polyprotein OS=Feline foamy virus OX=53182 GN=pol PE=3 SV=1
Lmi07g11640	sp|Q2M1K9|ZN423_HUMAN	29.56	1228	590	36	169	1203	137	1282	1.13e-126	427	Zinc finger protein 423 OS=Homo sapiens OX=9606 GN=ZNF423 PE=1 SV=1
Lmi07g11730	-	-	-	-	-	-	-	-	-	-	-	-
Lmi07g11840	sp|P04323|POL3_DROME	29.962	781	476	17	32	764	167	924	1.36e-85	300	Retrovirus-related Pol polyprotein from transposon 17.6 OS=Drosophila melanogaster OX=7227 GN=pol PE=4 SV=1
Lmi07g11940	sp|Q8I7P9|POL5_DROME	28.986	138	92	3	296	429	34	169	4.92e-06	52.8	Retrovirus-related Pol polyprotein from transposon opus OS=Drosophila melanogaster OX=7227 GN=pol PE=4 SV=1
Lmi07g12010	sp|Q90WY6|ADA2C_DANRE	46.354	192	96	1	75	266	3	187	1.01e-48	172	Alpha-2C adrenergic receptor OS=Danio rerio OX=7955 GN=adra2c PE=3 SV=1
Lmi07g12210	-	-	-	-	-	-	-	-	-	-	-	-
Lmi07g12230	-	-	-	-	-	-	-	-	-	-	-	-
Lmi07g12350	sp|Q09575|YRD6_CAEEL	36.025	161	74	6	22	157	932	1088	1.07e-15	82	Uncharacterized protein K02A2.6 OS=Caenorhabditis elegans OX=6239 GN=K02A2.6 PE=4 SV=1
Lmi07g12530	sp|P11369|LORF2_MOUSE	28.07	171	120	3	9	176	510	680	4.08e-12	67	LINE-1 retrotransposable element ORF2 protein OS=Mus musculus OX=10090 GN=Pol PE=1 SV=2
Lmi07g12540	-	-	-	-	-	-	-	-	-	-	-	-
Lmi07g12570	-	-	-	-	-	-	-	-	-	-	-	-
Lmi07g12610	-	-	-	-	-	-	-	-	-	-	-	-
Lmi07g12680	sp|Q5M872|DPEP2_RAT	51.781	365	155	6	76	438	74	419	8.07e-120	361	Dipeptidase 2 OS=Rattus norvegicus OX=10116 GN=Dpep2 PE=2 SV=1
Lmi07g12760	-	-	-	-	-	-	-	-	-	-	-	-
Lmi07g12820	-	-	-	-	-	-	-	-	-	-	-	-
Lmi07g12830	sp|Q95SX7|RTBS_DROME	30.061	163	99	4	1	157	531	684	2.08e-13	70.9	Probable RNA-directed DNA polymerase from transposon BS OS=Drosophila melanogaster OX=7227 GN=RTase PE=2 SV=1
Lmi07g12860	-	-	-	-	-	-	-	-	-	-	-	-
Lmi07g12890	sp|P10978|POLX_TOBAC	49.242	132	67	0	72	203	810	941	5.97e-37	139	Retrovirus-related Pol polyprotein from transposon TNT 1-94 OS=Nicotiana tabacum OX=4097 PE=2 SV=1
Lmi07g12900	sp|P10978|POLX_TOBAC	43.446	267	143	1	16	282	449	707	1.64e-71	242	Retrovirus-related Pol polyprotein from transposon TNT 1-94 OS=Nicotiana tabacum OX=4097 PE=2 SV=1
Lmi07g13280	sp|P10978|POLX_TOBAC	26.512	215	117	8	1	175	648	861	1.2e-11	65.5	Retrovirus-related Pol polyprotein from transposon TNT 1-94 OS=Nicotiana tabacum OX=4097 PE=2 SV=1
Lmi07g13310	sp|P08548|LIN1_NYCCO	29.787	141	89	6	5	139	502	638	7.02e-06	47.8	LINE-1 reverse transcriptase homolog OS=Nycticebus coucang OX=9470 PE=4 SV=1
Lmi07g13320	-	-	-	-	-	-	-	-	-	-	-	-
Lmi07g13340	sp|Q96DM1|PGBD4_HUMAN	25.243	206	140	6	7	204	272	471	4.37e-12	68.2	PiggyBac transposable element-derived protein 4 OS=Homo sapiens OX=9606 GN=PGBD4 PE=2 SV=3
Lmi07g13490	sp|P10394|POL4_DROME	37.433	187	112	1	2	188	558	739	2.41e-30	120	Retrovirus-related Pol polyprotein from transposon 412 OS=Drosophila melanogaster OX=7227 GN=POL PE=4 SV=1
Lmi07g13590	sp|P08548|LIN1_NYCCO	32.075	159	100	4	14	167	452	607	2.05e-13	70.5	LINE-1 reverse transcriptase homolog OS=Nycticebus coucang OX=9470 PE=4 SV=1
Lmi07g13600	sp|Q96DM1|PGBD4_HUMAN	34.146	123	76	3	1	121	383	502	1.04e-16	78.6	PiggyBac transposable element-derived protein 4 OS=Homo sapiens OX=9606 GN=PGBD4 PE=2 SV=3
Lmi07g13630	-	-	-	-	-	-	-	-	-	-	-	-
Lmi07g13690	-	-	-	-	-	-	-	-	-	-	-	-
Lmi07g13860	-	-	-	-	-	-	-	-	-	-	-	-
Lmi07g14040	-	-	-	-	-	-	-	-	-	-	-	-
Lmi07g14520	sp|Q53H47|SETMR_HUMAN	30.534	131	84	2	1	130	532	656	3.59e-13	68.2	Histone-lysine N-methyltransferase SETMAR OS=Homo sapiens OX=9606 GN=SETMAR PE=1 SV=2
Lmi07g14570	sp|Q9H5L6|THAP9_HUMAN	28.54	897	552	29	3	863	4	847	1.24e-88	305	DNA transposase THAP9 OS=Homo sapiens OX=9606 GN=THAP9 PE=1 SV=2
Lmi07g14670	-	-	-	-	-	-	-	-	-	-	-	-
Lmi07g14710	-	-	-	-	-	-	-	-	-	-	-	-
Lmi07g14750	sp|P10978|POLX_TOBAC	33.431	1367	818	27	9	1334	8	1323	0	688	Retrovirus-related Pol polyprotein from transposon TNT 1-94 OS=Nicotiana tabacum OX=4097 PE=2 SV=1
Lmi07g15330	-	-	-	-	-	-	-	-	-	-	-	-
Lmi07g15500	sp|Q25464|FP2_MYTGA	36.937	111	67	2	1180	1287	267	377	2.73e-18	93.6	Adhesive plaque matrix protein 2 OS=Mytilus galloprovincialis OX=29158 GN=FP2 PE=2 SV=1
Lmi07g15560	-	-	-	-	-	-	-	-	-	-	-	-
Lmi07g15710	sp|O05218|YWRD_BACSU	38.8	500	284	9	63	557	5	487	2.13e-106	333	Glutathione hydrolase-like YwrD proenzyme OS=Bacillus subtilis (strain 168) OX=224308 GN=ywrD PE=1 SV=1
Lmi07g15760	sp|P03355|POL_MLVMS	26.667	240	145	7	5	231	1489	1710	1.57e-11	68.2	Gag-Pol polyprotein OS=Moloney murine leukemia virus (isolate Shinnick) OX=928306 GN=gag-pol PE=1 SV=5
Lmi07g15770	sp|P04323|POL3_DROME	36.975	119	67	3	3	120	514	625	1.82e-15	75.1	Retrovirus-related Pol polyprotein from transposon 17.6 OS=Drosophila melanogaster OX=7227 GN=pol PE=4 SV=1
Lmi07g15780	sp|Q7LHG5|YI31B_YEAST	39.919	248	143	1	1	248	645	886	2.56e-56	197	Transposon Ty3-I Gag-Pol polyprotein OS=Saccharomyces cerevisiae (strain ATCC 204508 / S288c) OX=559292 GN=TY3B-I PE=1 SV=2
Lmi07g15850	sp|Q96DM1|PGBD4_HUMAN	27.586	203	139	4	36	236	166	362	3.15e-13	72	PiggyBac transposable element-derived protein 4 OS=Homo sapiens OX=9606 GN=PGBD4 PE=2 SV=3
Lmi07g15860	sp|P04323|POL3_DROME	43.204	206	112	3	1	205	334	535	1.55e-46	167	Retrovirus-related Pol polyprotein from transposon 17.6 OS=Drosophila melanogaster OX=7227 GN=pol PE=4 SV=1
Lmi07g15870	-	-	-	-	-	-	-	-	-	-	-	-
Lmi07g15900	-	-	-	-	-	-	-	-	-	-	-	-
Lmi07g15950	sp|B4KX02|SHEP_DROMO	56.456	395	127	12	186	563	226	592	1.45e-124	381	Protein alan shepard OS=Drosophila mojavensis OX=7230 GN=shep PE=3 SV=1
Lmi07g16030	sp|P11369|LORF2_MOUSE	30.24	334	210	12	41	361	454	777	6.14e-30	125	LINE-1 retrotransposable element ORF2 protein OS=Mus musculus OX=10090 GN=Pol PE=1 SV=2
Lmi07g16070	-	-	-	-	-	-	-	-	-	-	-	-
Lmi07g16160	sp|P10978|POLX_TOBAC	36.667	330	178	8	8	314	685	1006	4.26e-56	199	Retrovirus-related Pol polyprotein from transposon TNT 1-94 OS=Nicotiana tabacum OX=4097 PE=2 SV=1
Lmi07g16180	sp|O93209|POL_FFV	29.744	195	132	4	6	200	790	979	3.35e-19	89	Pro-Pol polyprotein OS=Feline foamy virus OX=53182 GN=pol PE=3 SV=1
Lmi07g16210	sp|P04146|COPIA_DROME	36.076	158	92	4	1	155	1114	1265	2.54e-23	98.6	Copia protein OS=Drosophila melanogaster OX=7227 GN=GIP PE=1 SV=3
Lmi07g16220	-	-	-	-	-	-	-	-	-	-	-	-
Lmi07g16230	sp|O73590|ZFHX4_CHICK	34.694	1225	496	35	639	1790	607	1600	1.36e-158	559	Zinc finger homeobox protein 4 OS=Gallus gallus OX=9031 GN=ZFHX4 PE=2 SV=2
Lmi07g16380	sp|B4QBN3|TRE12_DROSI	37.698	443	264	5	32	466	28	466	8.75e-95	298	Facilitated trehalose transporter Tret1-2 homolog OS=Drosophila simulans OX=7240 GN=Tret1-2 PE=3 SV=1
Lmi07g16390	sp|B4QBN3|TRE12_DROSI	38.428	458	270	4	20	469	16	469	4.49e-101	314	Facilitated trehalose transporter Tret1-2 homolog OS=Drosophila simulans OX=7240 GN=Tret1-2 PE=3 SV=1
Lmi07g16600	-	-	-	-	-	-	-	-	-	-	-	-
Lmi07g16610	-	-	-	-	-	-	-	-	-	-	-	-
Lmi07g16730	sp|Q09575|YRD6_CAEEL	37.168	226	113	6	1	201	867	1088	3.06e-36	141	Uncharacterized protein K02A2.6 OS=Caenorhabditis elegans OX=6239 GN=K02A2.6 PE=4 SV=1
Lmi07g16840	-	-	-	-	-	-	-	-	-	-	-	-
Lmi07g16860	sp|P10978|POLX_TOBAC	33.822	1363	818	29	9	1334	8	1323	0	692	Retrovirus-related Pol polyprotein from transposon TNT 1-94 OS=Nicotiana tabacum OX=4097 PE=2 SV=1
Lmi07g16930	-	-	-	-	-	-	-	-	-	-	-	-
Lmi07g17010	sp|Q27294|CAZ_DROME	69.388	98	30	0	205	302	113	210	7.82e-43	159	RNA-binding protein cabeza OS=Drosophila melanogaster OX=7227 GN=caz PE=2 SV=2
Lmi07g17130	sp|P04146|COPIA_DROME	26.071	280	175	9	8	272	121	383	4.92e-11	66.6	Copia protein OS=Drosophila melanogaster OX=7227 GN=GIP PE=1 SV=3
Lmi07g17140	-	-	-	-	-	-	-	-	-	-	-	-
Lmi07g17160	-	-	-	-	-	-	-	-	-	-	-	-
Lmi07g17250	-	-	-	-	-	-	-	-	-	-	-	-
Lmi07g17260	sp|Q8I7P9|POL5_DROME	30.802	237	154	4	6	232	245	481	1.07e-23	102	Retrovirus-related Pol polyprotein from transposon opus OS=Drosophila melanogaster OX=7227 GN=pol PE=4 SV=1
Lmi07g17330	-	-	-	-	-	-	-	-	-	-	-	-
Lmi07g17340	sp|P35072|TCB1_CAEBR	37.415	147	85	4	31	174	126	268	4.86e-22	93.2	Transposable element Tcb1 transposase OS=Caenorhabditis briggsae OX=6238 PE=3 SV=1
Lmi07g17350	-	-	-	-	-	-	-	-	-	-	-	-
Lmi07g17610	sp|P0CT40|TF29_SCHPO	31.635	844	523	18	317	1118	406	1237	8.14e-132	439	Transposon Tf2-9 polyprotein OS=Schizosaccharomyces pombe (strain 972 / ATCC 24843) OX=284812 GN=Tf2-9 PE=3 SV=1
Lmi07g17660	sp|P0CT40|TF29_SCHPO	36.458	192	118	2	3	192	577	766	9.45e-32	124	Transposon Tf2-9 polyprotein OS=Schizosaccharomyces pombe (strain 972 / ATCC 24843) OX=284812 GN=Tf2-9 PE=3 SV=1
Lmi07g17780	sp|Q9H0W7|THAP2_HUMAN	32.432	111	58	4	1	111	1	94	3.64e-07	51.2	THAP domain-containing protein 2 OS=Homo sapiens OX=9606 GN=THAP2 PE=1 SV=1
Lmi07g17790	sp|Q7M3K2|PELET_DROME	21.273	597	369	25	106	673	140	664	1.01e-11	72.4	Transposable element P transposase OS=Drosophila melanogaster OX=7227 GN=T PE=1 SV=2
Lmi07g17830	sp|P54253|ATX1_HUMAN	34.454	238	126	6	95	324	580	795	1.79e-32	130	Ataxin-1 OS=Homo sapiens OX=9606 GN=ATXN1 PE=1 SV=2
Lmi07g17970	sp|Q9H5L6|THAP9_HUMAN	34.493	345	212	8	8	346	207	543	5.19e-55	196	DNA transposase THAP9 OS=Homo sapiens OX=9606 GN=THAP9 PE=1 SV=2
Lmi07g18120	sp|P11584|ITBX_DROME	62.34	701	258	5	167	864	149	846	0	904	Integrin beta-PS OS=Drosophila melanogaster OX=7227 GN=mys PE=1 SV=3
Lmi07g18200	-	-	-	-	-	-	-	-	-	-	-	-
Lmi07g18220	-	-	-	-	-	-	-	-	-	-	-	-
Lmi07g18260	-	-	-	-	-	-	-	-	-	-	-	-
Lmi07g18280	-	-	-	-	-	-	-	-	-	-	-	-
Lmi07g18400	sp|Q7KRY7|SCRIB_DROME	41.935	93	52	1	111	203	147	237	4.22e-09	60.1	Protein lap4 OS=Drosophila melanogaster OX=7227 GN=scrib PE=1 SV=1
Lmi07g18490	sp|Q09575|YRD6_CAEEL	40	110	62	2	8	113	896	1005	2.96e-14	75.1	Uncharacterized protein K02A2.6 OS=Caenorhabditis elegans OX=6239 GN=K02A2.6 PE=4 SV=1
Lmi07g18510	sp|Q7LHG5|YI31B_YEAST	51.948	154	72	1	110	263	628	779	9.44e-45	164	Transposon Ty3-I Gag-Pol polyprotein OS=Saccharomyces cerevisiae (strain ATCC 204508 / S288c) OX=559292 GN=TY3B-I PE=1 SV=2
Lmi07g18520	sp|Q09575|YRD6_CAEEL	38.71	124	65	4	15	136	716	830	1.32e-16	78.2	Uncharacterized protein K02A2.6 OS=Caenorhabditis elegans OX=6239 GN=K02A2.6 PE=4 SV=1
Lmi07g18530	sp|P20825|POL2_DROME	35.217	230	141	3	40	268	357	579	1.61e-34	135	Retrovirus-related Pol polyprotein from transposon 297 OS=Drosophila melanogaster OX=7227 GN=pol PE=4 SV=1
Lmi07g18570	sp|Q8TEA1|NSUN6_HUMAN	43.726	263	135	4	50	309	106	358	1.63e-60	203	tRNA (cytosine(72)-C(5))-methyltransferase NSUN6 OS=Homo sapiens OX=9606 GN=NSUN6 PE=1 SV=1
Lmi07g18700	-	-	-	-	-	-	-	-	-	-	-	-
Lmi07g18710	sp|P0CT39|TF26_SCHPO	25.784	287	193	8	15	288	957	1236	4.59e-21	97.1	Transposon Tf2-6 polyprotein OS=Schizosaccharomyces pombe (strain 972 / ATCC 24843) OX=284812 GN=Tf2-6 PE=3 SV=1
Lmi07g18740	sp|Q9UR07|TF211_SCHPO	24.464	560	373	18	2	540	705	1235	4.01e-36	147	Transposon Tf2-11 polyprotein OS=Schizosaccharomyces pombe (strain 972 / ATCC 24843) OX=284812 GN=Tf2-11 PE=3 SV=1
Lmi07g18750	sp|P10394|POL4_DROME	25	180	121	5	172	339	236	413	4.81e-09	61.6	Retrovirus-related Pol polyprotein from transposon 412 OS=Drosophila melanogaster OX=7227 GN=POL PE=4 SV=1
Lmi07g18810	sp|Q8R3B7|BRD8_MOUSE	55.714	140	54	2	1217	1348	753	892	7.05e-42	171	Bromodomain-containing protein 8 OS=Mus musculus OX=10090 GN=Brd8 PE=1 SV=2
Lmi07g18820	sp|Q0VD50|NMNA1_BOVIN	61.818	110	42	0	41	150	152	261	3.28e-44	149	Nicotinamide/nicotinic acid mononucleotide adenylyltransferase 1 OS=Bos taurus OX=9913 GN=NMNAT1 PE=2 SV=1
Lmi07g19010	sp|P0CT39|TF26_SCHPO	23.171	246	161	9	3	230	1022	1257	2.57e-08	57.4	Transposon Tf2-6 polyprotein OS=Schizosaccharomyces pombe (strain 972 / ATCC 24843) OX=284812 GN=Tf2-6 PE=3 SV=1
Lmi07g19060	-	-	-	-	-	-	-	-	-	-	-	-
Lmi07g19130	sp|P14350|POL_FOAMV	25.342	146	107	2	2	147	827	970	1.16e-07	53.1	Pro-Pol polyprotein OS=Human spumaretrovirus OX=11963 GN=pol PE=1 SV=2
Lmi07g19160	sp|P18491|EMC_DROME	52.083	48	21	1	56	103	38	83	2.47e-11	62.4	Protein extra-macrochaetae OS=Drosophila melanogaster OX=7227 GN=emc PE=1 SV=2
Lmi07g19240	-	-	-	-	-	-	-	-	-	-	-	-
Lmi07g19250	-	-	-	-	-	-	-	-	-	-	-	-
Lmi07g19340	sp|P10978|POLX_TOBAC	43.411	129	69	3	1	125	921	1049	4.62e-24	99.8	Retrovirus-related Pol polyprotein from transposon TNT 1-94 OS=Nicotiana tabacum OX=4097 PE=2 SV=1
Lmi08g00020	-	-	-	-	-	-	-	-	-	-	-	-
Lmi08g00030	-	-	-	-	-	-	-	-	-	-	-	-
Lmi08g00040	-	-	-	-	-	-	-	-	-	-	-	-
Lmi08g00050	-	-	-	-	-	-	-	-	-	-	-	-
Lmi08g00060	sp|Q8TGM7|ART2_YEAST	68.571	35	11	0	1	35	22	56	1.71e-09	50.4	Putative uncharacterized protein ART2 OS=Saccharomyces cerevisiae (strain ATCC 204508 / S288c) OX=559292 GN=ART2 PE=5 SV=1
Lmi08g00130	sp|Q9H5L6|THAP9_HUMAN	31.597	595	366	17	272	846	207	780	3.14e-73	262	DNA transposase THAP9 OS=Homo sapiens OX=9606 GN=THAP9 PE=1 SV=2
Lmi08g00160	-	-	-	-	-	-	-	-	-	-	-	-
Lmi08g00230	-	-	-	-	-	-	-	-	-	-	-	-
Lmi08g00280	sp|Q03277|PO11_BRACO	27.273	319	223	3	17	326	634	952	3.22e-33	134	Retrovirus-related Pol polyprotein from type-1 retrotransposable element R1 (Fragment) OS=Bradysia coprophila OX=38358 PE=4 SV=1
Lmi08g00290	sp|Q03277|PO11_BRACO	28.344	628	404	14	41	637	1	613	1.77e-60	221	Retrovirus-related Pol polyprotein from type-1 retrotransposable element R1 (Fragment) OS=Bradysia coprophila OX=38358 PE=4 SV=1
Lmi08g00330	-	-	-	-	-	-	-	-	-	-	-	-
Lmi08g00390	-	-	-	-	-	-	-	-	-	-	-	-
Lmi08g00460	sp|O93209|POL_FFV	25.21	238	173	4	6	242	790	1023	1.05e-18	89.7	Pro-Pol polyprotein OS=Feline foamy virus OX=53182 GN=pol PE=3 SV=1
Lmi08g00540	-	-	-	-	-	-	-	-	-	-	-	-
Lmi08g00550	-	-	-	-	-	-	-	-	-	-	-	-
Lmi08g00690	sp|P04323|POL3_DROME	40.571	175	102	1	2	174	296	470	5.82e-42	153	Retrovirus-related Pol polyprotein from transposon 17.6 OS=Drosophila melanogaster OX=7227 GN=pol PE=4 SV=1
Lmi08g00700	sp|Q7SVK7|POL_MLVBM	29.73	222	144	5	4	215	1464	1683	2.32e-17	86.7	Gag-pol polyprotein OS=Murine leukemia virus (strain BM5 eco) OX=31687 GN=gag-pol PE=3 SV=2
Lmi08g00710	-	-	-	-	-	-	-	-	-	-	-	-
Lmi08g00770	-	-	-	-	-	-	-	-	-	-	-	-
Lmi08g00780	sp|O00370|LORF2_HUMAN	30.719	153	104	2	13	163	505	657	9.76e-12	65.5	LINE-1 retrotransposable element ORF2 protein OS=Homo sapiens OX=9606 PE=1 SV=1
Lmi08g00810	-	-	-	-	-	-	-	-	-	-	-	-
Lmi08g00980	-	-	-	-	-	-	-	-	-	-	-	-
Lmi08g01130	sp|Q95SX7|RTBS_DROME	34.188	117	64	2	3	113	533	642	2.96e-14	70.5	Probable RNA-directed DNA polymerase from transposon BS OS=Drosophila melanogaster OX=7227 GN=RTase PE=2 SV=1
Lmi08g01140	sp|P27401|POL_SFV3L	29.078	141	86	2	3	135	934	1068	2.32e-09	59.3	Pro-Pol polyprotein OS=Simian foamy virus type 3 (strain LK3) OX=11644 GN=pol PE=3 SV=2
Lmi08g01210	-	-	-	-	-	-	-	-	-	-	-	-
Lmi08g01330	-	-	-	-	-	-	-	-	-	-	-	-
Lmi08g01350	sp|P04323|POL3_DROME	30.417	240	148	4	133	364	141	369	1.05e-18	92	Retrovirus-related Pol polyprotein from transposon 17.6 OS=Drosophila melanogaster OX=7227 GN=pol PE=4 SV=1
Lmi08g01360	sp|P04323|POL3_DROME	42.601	223	119	2	2	223	410	624	1.7e-49	178	Retrovirus-related Pol polyprotein from transposon 17.6 OS=Drosophila melanogaster OX=7227 GN=pol PE=4 SV=1
Lmi08g01370	sp|Q9UR07|TF211_SCHPO	21.778	225	165	5	16	234	982	1201	3.66e-10	63.5	Transposon Tf2-11 polyprotein OS=Schizosaccharomyces pombe (strain 972 / ATCC 24843) OX=284812 GN=Tf2-11 PE=3 SV=1
Lmi08g01380	sp|P0CT43|TF28_SCHPO	22.456	285	206	7	16	292	982	1259	1.02e-12	72	Transposon Tf2-8 polyprotein OS=Schizosaccharomyces pombe (strain 972 / ATCC 24843) OX=284812 GN=Tf2-8 PE=3 SV=1
Lmi08g01390	sp|P04323|POL3_DROME	44.094	127	63	1	2	128	506	624	3.17e-26	109	Retrovirus-related Pol polyprotein from transposon 17.6 OS=Drosophila melanogaster OX=7227 GN=pol PE=4 SV=1
Lmi08g01400	sp|Q7T330|SPOP_DANRE	39.899	198	110	3	310	501	152	346	1.51e-33	134	Speckle-type POZ protein OS=Danio rerio OX=7955 GN=spop PE=2 SV=1
Lmi08g01410	sp|P04323|POL3_DROME	47.297	74	39	0	2	75	551	624	4.72e-17	80.1	Retrovirus-related Pol polyprotein from transposon 17.6 OS=Drosophila melanogaster OX=7227 GN=pol PE=4 SV=1
Lmi08g01440	sp|P0CT39|TF26_SCHPO	26.599	297	203	8	93	380	946	1236	2.89e-19	94	Transposon Tf2-6 polyprotein OS=Schizosaccharomyces pombe (strain 972 / ATCC 24843) OX=284812 GN=Tf2-6 PE=3 SV=1
Lmi08g01450	-	-	-	-	-	-	-	-	-	-	-	-
Lmi08g01460	sp|P04323|POL3_DROME	39.167	120	65	1	2	121	513	624	1.39e-21	92	Retrovirus-related Pol polyprotein from transposon 17.6 OS=Drosophila melanogaster OX=7227 GN=pol PE=4 SV=1
Lmi08g01470	sp|P10978|POLX_TOBAC	35.68	412	227	11	6	389	543	944	6.39e-60	214	Retrovirus-related Pol polyprotein from transposon TNT 1-94 OS=Nicotiana tabacum OX=4097 PE=2 SV=1
Lmi08g01480	sp|P20825|POL2_DROME	37.634	93	52	2	163	249	194	286	8.56e-09	59.7	Retrovirus-related Pol polyprotein from transposon 297 OS=Drosophila melanogaster OX=7227 GN=pol PE=4 SV=1
Lmi08g01490	-	-	-	-	-	-	-	-	-	-	-	-
Lmi08g01630	sp|P51523|ZNF84_HUMAN	46.739	460	241	1	511	970	237	692	1.11e-134	425	Zinc finger protein 84 OS=Homo sapiens OX=9606 GN=ZNF84 PE=1 SV=2
Lmi08g01710	sp|P10394|POL4_DROME	33.333	108	68	1	3	110	558	661	2.04e-11	62.4	Retrovirus-related Pol polyprotein from transposon 412 OS=Drosophila melanogaster OX=7227 GN=POL PE=4 SV=1
Lmi08g01800	-	-	-	-	-	-	-	-	-	-	-	-
Lmi08g01980	sp|Q95SX7|RTBS_DROME	28.319	113	68	2	1	100	531	643	2.27e-07	50.8	Probable RNA-directed DNA polymerase from transposon BS OS=Drosophila melanogaster OX=7227 GN=RTase PE=2 SV=1
Lmi08g01990	sp|P11584|ITBX_DROME	42.296	331	168	11	183	499	522	843	3.03e-68	237	Integrin beta-PS OS=Drosophila melanogaster OX=7227 GN=mys PE=1 SV=3
Lmi08g02060	sp|E1BBQ2|GP158_BOVIN	29.614	466	279	7	153	596	350	788	8.73e-54	202	Probable G-protein coupled receptor 158 OS=Bos taurus OX=9913 GN=GPR158 PE=3 SV=2
Lmi08g02070	-	-	-	-	-	-	-	-	-	-	-	-
Lmi08g02300	sp|Q9VFC2|SP88E_DROME	40.238	420	223	11	7	405	8	420	6.23e-95	301	Serine protease inhibitor 88Ea OS=Drosophila melanogaster OX=7227 GN=Spn88Ea PE=2 SV=1
Lmi08g02310	sp|Q09575|YRD6_CAEEL	25.854	205	129	6	148	347	241	427	1.13e-09	63.5	Uncharacterized protein K02A2.6 OS=Caenorhabditis elegans OX=6239 GN=K02A2.6 PE=4 SV=1
Lmi08g02320	sp|P04323|POL3_DROME	36.311	347	209	4	1	344	289	626	7.63e-62	218	Retrovirus-related Pol polyprotein from transposon 17.6 OS=Drosophila melanogaster OX=7227 GN=pol PE=4 SV=1
Lmi08g02330	sp|Q09575|YRD6_CAEEL	41.15	226	128	3	22	242	777	1002	1.73e-51	182	Uncharacterized protein K02A2.6 OS=Caenorhabditis elegans OX=6239 GN=K02A2.6 PE=4 SV=1
Lmi08g02380	sp|Q93009|UBP7_HUMAN	57.732	97	38	2	107	202	58	152	1.78e-31	123	Ubiquitin carboxyl-terminal hydrolase 7 OS=Homo sapiens OX=9606 GN=USP7 PE=1 SV=2
Lmi08g02510	-	-	-	-	-	-	-	-	-	-	-	-
Lmi08g02530	-	-	-	-	-	-	-	-	-	-	-	-
Lmi08g02680	-	-	-	-	-	-	-	-	-	-	-	-
Lmi08g02730	sp|Q9NBX4|RTXE_DROME	26.816	358	233	14	85	427	81	424	1.1e-18	94.4	Probable RNA-directed DNA polymerase from transposon X-element OS=Drosophila melanogaster OX=7227 GN=X-element\ORF2 PE=3 SV=1
Lmi08g02760	sp|P0CT43|TF28_SCHPO	24.696	247	158	10	3	232	1022	1257	3.21e-10	63.2	Transposon Tf2-8 polyprotein OS=Schizosaccharomyces pombe (strain 972 / ATCC 24843) OX=284812 GN=Tf2-8 PE=3 SV=1
Lmi08g02770	sp|Q8I7P9|POL5_DROME	39.695	131	74	2	1	130	437	563	2.65e-21	98.2	Retrovirus-related Pol polyprotein from transposon opus OS=Drosophila melanogaster OX=7227 GN=pol PE=4 SV=1
Lmi08g02790	sp|Q9H0W7|THAP2_HUMAN	32.432	111	58	4	1	111	1	94	6.88e-06	50.8	THAP domain-containing protein 2 OS=Homo sapiens OX=9606 GN=THAP2 PE=1 SV=1
Lmi08g02820	sp|Q80T11|USH1G_MOUSE	54.362	149	68	0	1	149	8	156	8.25e-48	176	Usher syndrome type-1G protein homolog OS=Mus musculus OX=10090 GN=Ush1g PE=1 SV=1
Lmi08g02860	sp|P04323|POL3_DROME	28.541	946	577	22	45	940	28	924	1.13e-89	315	Retrovirus-related Pol polyprotein from transposon 17.6 OS=Drosophila melanogaster OX=7227 GN=pol PE=4 SV=1
Lmi08g02870	-	-	-	-	-	-	-	-	-	-	-	-
Lmi08g02880	-	-	-	-	-	-	-	-	-	-	-	-
Lmi08g02960	-	-	-	-	-	-	-	-	-	-	-	-
Lmi08g03110	sp|P0CV25|RLR78_PLAVT	41.333	75	44	0	13	87	29	103	3.03e-11	58.2	Secreted RxLR effector protein 78 OS=Plasmopara viticola OX=143451 GN=RXLR78 PE=3 SV=1
Lmi08g03120	sp|Q14624|ITIH4_HUMAN	37.219	712	347	18	68	748	34	676	4.63e-126	406	Inter-alpha-trypsin inhibitor heavy chain H4 OS=Homo sapiens OX=9606 GN=ITIH4 PE=1 SV=4
Lmi08g03250	sp|P10394|POL4_DROME	27.717	184	125	3	1	181	1028	1206	4.3e-15	77.4	Retrovirus-related Pol polyprotein from transposon 412 OS=Drosophila melanogaster OX=7227 GN=POL PE=4 SV=1
Lmi08g03270	sp|P21329|RTJK_DROFU	36.449	107	60	1	88	186	621	727	2.17e-14	77	RNA-directed DNA polymerase from mobile element jockey OS=Drosophila funebris OX=7221 GN=jockey\pol PE=1 SV=1
Lmi08g03280	sp|P04146|COPIA_DROME	39.234	209	105	4	7	215	5	191	6.8e-26	108	Copia protein OS=Drosophila melanogaster OX=7227 GN=GIP PE=1 SV=3
Lmi08g03300	-	-	-	-	-	-	-	-	-	-	-	-
Lmi08g03330	-	-	-	-	-	-	-	-	-	-	-	-
Lmi08g03400	-	-	-	-	-	-	-	-	-	-	-	-
Lmi08g03440	sp|Q96DM1|PGBD4_HUMAN	32.78	241	137	6	13	237	241	472	1.37e-34	133	PiggyBac transposable element-derived protein 4 OS=Homo sapiens OX=9606 GN=PGBD4 PE=2 SV=3
Lmi08g03460	sp|Q53H47|SETMR_HUMAN	35.196	179	115	1	12	189	504	682	9.45e-35	132	Histone-lysine N-methyltransferase SETMAR OS=Homo sapiens OX=9606 GN=SETMAR PE=1 SV=2
Lmi08g03500	sp|Q9VPW8|PINO_DROME	52.212	113	50	1	172	280	81	193	6.49e-33	125	Protein pinocchio OS=Drosophila melanogaster OX=7227 GN=Pino PE=2 SV=1
Lmi08g03640	-	-	-	-	-	-	-	-	-	-	-	-
Lmi08g03660	sp|P04146|COPIA_DROME	31.818	132	82	4	8	132	998	1128	4.99e-12	65.1	Copia protein OS=Drosophila melanogaster OX=7227 GN=GIP PE=1 SV=3
Lmi08g03740	sp|Q9JIX8|ACINU_MOUSE	38.846	260	113	7	626	841	835	1092	7.83e-41	167	Apoptotic chromatin condensation inducer in the nucleus OS=Mus musculus OX=10090 GN=Acin1 PE=1 SV=3
Lmi08g03750	-	-	-	-	-	-	-	-	-	-	-	-
Lmi08g03780	sp|P08548|LIN1_NYCCO	41.176	85	43	3	1	80	655	737	1.5e-07	52.8	LINE-1 reverse transcriptase homolog OS=Nycticebus coucang OX=9470 PE=4 SV=1
Lmi08g03810	sp|P0CT43|TF28_SCHPO	27.458	783	497	19	458	1208	362	1105	2.68e-83	305	Transposon Tf2-8 polyprotein OS=Schizosaccharomyces pombe (strain 972 / ATCC 24843) OX=284812 GN=Tf2-8 PE=3 SV=1
Lmi08g04020	sp|P08548|LIN1_NYCCO	29.56	159	103	5	1	153	550	705	1.52e-12	67.4	LINE-1 reverse transcriptase homolog OS=Nycticebus coucang OX=9470 PE=4 SV=1
Lmi08g04060	sp|Q9D5Y1|CCD39_MOUSE	29.008	655	462	3	7	660	4	656	2.39e-77	270	Coiled-coil domain-containing protein 39 OS=Mus musculus OX=10090 GN=Ccdc39 PE=1 SV=1
Lmi08g04130	sp|Q16281|CNGA3_HUMAN	62.5	184	67	1	1	182	416	599	3.05e-76	254	Cyclic nucleotide-gated cation channel alpha-3 OS=Homo sapiens OX=9606 GN=CNGA3 PE=1 SV=2
Lmi08g04170	sp|Q9H5L6|THAP9_HUMAN	23.516	455	289	14	270	697	191	613	4.96e-12	73.6	DNA transposase THAP9 OS=Homo sapiens OX=9606 GN=THAP9 PE=1 SV=2
Lmi08g04190	sp|Q95SX7|RTBS_DROME	26.376	436	300	7	63	481	409	840	8.06e-36	147	Probable RNA-directed DNA polymerase from transposon BS OS=Drosophila melanogaster OX=7227 GN=RTase PE=2 SV=1
Lmi08g04270	sp|Q09575|YRD6_CAEEL	32.5	120	77	2	35	150	892	1011	8.6e-10	61.6	Uncharacterized protein K02A2.6 OS=Caenorhabditis elegans OX=6239 GN=K02A2.6 PE=4 SV=1
Lmi08g04280	sp|P10394|POL4_DROME	30.556	108	64	2	5	109	633	732	5.07e-06	47.8	Retrovirus-related Pol polyprotein from transposon 412 OS=Drosophila melanogaster OX=7227 GN=POL PE=4 SV=1
Lmi08g04290	sp|P11227|POL_MLVRD	33.566	143	75	5	14	142	921	1057	1.21e-09	58.5	Gag-Pol polyprotein OS=Radiation murine leukemia virus OX=11787 GN=pol PE=3 SV=2
Lmi08g04310	-	-	-	-	-	-	-	-	-	-	-	-
Lmi08g04350	sp|Q5XGV8|AKTPB_XENLA	42.105	266	145	3	99	358	23	285	3.59e-72	229	AKT-interacting protein homolog B OS=Xenopus laevis OX=8355 GN=aktip-b PE=2 SV=1
Lmi08g04420	sp|Q96Q42|ALS2_HUMAN	31.757	1565	876	41	120	1559	149	1646	0	693	Alsin OS=Homo sapiens OX=9606 GN=ALS2 PE=1 SV=2
Lmi08g04450	sp|P04323|POL3_DROME	29.965	287	189	5	30	306	163	447	4.08e-33	132	Retrovirus-related Pol polyprotein from transposon 17.6 OS=Drosophila melanogaster OX=7227 GN=pol PE=4 SV=1
Lmi08g04460	sp|Q6ICB0|DESI1_HUMAN	60.44	91	36	0	148	238	61	151	2.21e-32	126	Desumoylating isopeptidase 1 OS=Homo sapiens OX=9606 GN=DESI1 PE=1 SV=1
Lmi08g04610	-	-	-	-	-	-	-	-	-	-	-	-
Lmi08g04650	sp|Q3LHL9|WGE_DROME	66.071	168	57	0	2013	2180	1469	1636	5.71e-71	268	Protein winged eye OS=Drosophila melanogaster OX=7227 GN=wge PE=1 SV=1
Lmi08g04690	sp|P04323|POL3_DROME	25.063	399	264	9	45	434	28	400	2.94e-22	103	Retrovirus-related Pol polyprotein from transposon 17.6 OS=Drosophila melanogaster OX=7227 GN=pol PE=4 SV=1
Lmi08g04720	-	-	-	-	-	-	-	-	-	-	-	-
Lmi08g04750	-	-	-	-	-	-	-	-	-	-	-	-
Lmi08g04830	sp|P21328|RTJK_DROME	24.044	183	124	5	6	175	628	808	9.31e-08	54.7	RNA-directed DNA polymerase from mobile element jockey OS=Drosophila melanogaster OX=7227 GN=pol PE=1 SV=1
Lmi08g04870	-	-	-	-	-	-	-	-	-	-	-	-
Lmi08g04910	-	-	-	-	-	-	-	-	-	-	-	-
Lmi08g04920	sp|Q7LHG5|YI31B_YEAST	28.722	853	539	25	831	1650	627	1443	2.04e-80	297	Transposon Ty3-I Gag-Pol polyprotein OS=Saccharomyces cerevisiae (strain ATCC 204508 / S288c) OX=559292 GN=TY3B-I PE=1 SV=2
Lmi08g04940	sp|Q9NBX4|RTXE_DROME	31.737	167	100	5	12	165	553	718	1.24e-16	79.7	Probable RNA-directed DNA polymerase from transposon X-element OS=Drosophila melanogaster OX=7227 GN=X-element\ORF2 PE=3 SV=1
Lmi08g04960	sp|Q6P0U3|RSLBB_DANRE	36.8	125	75	2	41	161	98	222	2.86e-16	77.4	Ras-like protein family member 11B OS=Danio rerio OX=7955 GN=rasl11b PE=2 SV=1
Lmi08g04970	sp|A2VD00|EIF3A_XENLA	24.375	160	120	1	27	186	990	1148	3.99e-17	82	Eukaryotic translation initiation factor 3 subunit A OS=Xenopus laevis OX=8355 GN=eif3a PE=2 SV=1
Lmi08g05130	sp|Q9VHY5|TAF7_DROME	41.043	441	201	12	590	992	59	478	8.53e-68	238	Transcription initiation factor TFIID subunit 7 OS=Drosophila melanogaster OX=7227 GN=Taf7 PE=1 SV=1
Lmi08g05260	sp|Q7LHG5|YI31B_YEAST	43.564	202	110	3	2	201	645	844	6.68e-45	162	Transposon Ty3-I Gag-Pol polyprotein OS=Saccharomyces cerevisiae (strain ATCC 204508 / S288c) OX=559292 GN=TY3B-I PE=1 SV=2
Lmi08g05270	-	-	-	-	-	-	-	-	-	-	-	-
Lmi08g05320	sp|Q8VHP7|ILEUB_MOUSE	41.146	384	211	9	43	413	1	382	1.42e-81	258	Leukocyte elastase inhibitor B OS=Mus musculus OX=10090 GN=Serpinb1b PE=1 SV=1
Lmi08g05330	sp|P04323|POL3_DROME	35.732	403	245	4	1	397	230	624	1.03e-69	244	Retrovirus-related Pol polyprotein from transposon 17.6 OS=Drosophila melanogaster OX=7227 GN=pol PE=4 SV=1
Lmi08g05340	sp|Q28107|FA5_BOVIN	25.417	240	179	0	538	777	1204	1443	1.17e-12	76.3	Coagulation factor V OS=Bos taurus OX=9913 GN=F5 PE=1 SV=1
Lmi08g05410	-	-	-	-	-	-	-	-	-	-	-	-
Lmi08g05580	sp|P10394|POL4_DROME	27.211	147	104	2	23	167	1017	1162	7.11e-10	60.8	Retrovirus-related Pol polyprotein from transposon 412 OS=Drosophila melanogaster OX=7227 GN=POL PE=4 SV=1
Lmi08g05590	-	-	-	-	-	-	-	-	-	-	-	-
Lmi08g05640	sp|P08548|LIN1_NYCCO	25.672	335	171	12	64	325	412	741	1.24e-14	80.1	LINE-1 reverse transcriptase homolog OS=Nycticebus coucang OX=9470 PE=4 SV=1
Lmi08g05690	sp|Q1LU86|FA92A_DANRE	47.985	273	135	3	2	274	1	266	4.24e-75	235	Protein FAM92A OS=Danio rerio OX=7955 GN=fam92a PE=2 SV=1
Lmi08g05730	sp|Q4V9H5|P20L1_RAT	35.185	162	99	3	73	234	664	819	3.48e-27	115	PHD finger protein 20-like protein 1 OS=Rattus norvegicus OX=10116 GN=Phf20l1 PE=1 SV=2
Lmi08g05790	sp|Q9DE46|DPOLA_XENLA	46.93	1547	688	28	64	1575	6	1454	0	1286	DNA polymerase alpha catalytic subunit OS=Xenopus laevis OX=8355 GN=pola1 PE=1 SV=1
Lmi08g05850	sp|P09884|DPOLA_HUMAN	39.259	675	328	16	59	713	10	622	1.59e-125	410	DNA polymerase alpha catalytic subunit OS=Homo sapiens OX=9606 GN=POLA1 PE=1 SV=2
Lmi08g06080	-	-	-	-	-	-	-	-	-	-	-	-
Lmi08g06120	sp|Q3ZCU0|GVQW3_HUMAN	29.448	163	112	2	6	166	5	166	6.52e-16	76.3	Protein GVQW3 OS=Homo sapiens OX=9606 GN=GVQW3 PE=2 SV=1
Lmi08g06140	sp|Q7LHG5|YI31B_YEAST	37.908	153	93	1	1	153	695	845	2.32e-26	107	Transposon Ty3-I Gag-Pol polyprotein OS=Saccharomyces cerevisiae (strain ATCC 204508 / S288c) OX=559292 GN=TY3B-I PE=1 SV=2
Lmi08g06210	sp|P21329|RTJK_DROFU	31.076	251	158	4	100	336	437	686	1.44e-25	112	RNA-directed DNA polymerase from mobile element jockey OS=Drosophila funebris OX=7221 GN=jockey\pol PE=1 SV=1
Lmi08g06250	sp|O43422|P52K_HUMAN	44.068	59	31	1	22	78	30	88	6.37e-06	48.1	52 kDa repressor of the inhibitor of the protein kinase OS=Homo sapiens OX=9606 GN=THAP12 PE=1 SV=2
Lmi08g06280	sp|Q9VS29|DSCL_DROME	36.834	1371	781	24	105	1403	271	1628	0	820	Down syndrome cell adhesion molecule-like protein Dscam2 OS=Drosophila melanogaster OX=7227 GN=Dscam2 PE=2 SV=3
Lmi08g06460	sp|Q945U1|RS15_ELAOL	73.333	90	24	0	2	91	8	97	7.04e-40	134	40S ribosomal protein S15 OS=Elaeis oleifera OX=80265 GN=RPS15 PE=2 SV=1
Lmi08g06510	-	-	-	-	-	-	-	-	-	-	-	-
Lmi08g06520	sp|P20825|POL2_DROME	44.615	130	72	0	1	130	300	429	5.01e-31	119	Retrovirus-related Pol polyprotein from transposon 297 OS=Drosophila melanogaster OX=7227 GN=pol PE=4 SV=1
Lmi08g06530	-	-	-	-	-	-	-	-	-	-	-	-
Lmi08g06610	sp|Q95SX7|RTBS_DROME	25.258	194	133	5	15	200	675	864	1.55e-07	55.8	Probable RNA-directed DNA polymerase from transposon BS OS=Drosophila melanogaster OX=7227 GN=RTase PE=2 SV=1
Lmi08g06630	sp|P21328|RTJK_DROME	27.19	331	232	4	1	324	440	768	2.42e-31	127	RNA-directed DNA polymerase from mobile element jockey OS=Drosophila melanogaster OX=7227 GN=pol PE=1 SV=1
Lmi08g06680	sp|P10394|POL4_DROME	36.25	160	101	1	1	159	928	1087	4.12e-22	99	Retrovirus-related Pol polyprotein from transposon 412 OS=Drosophila melanogaster OX=7227 GN=POL PE=4 SV=1
Lmi08g06770	sp|Q9H0W7|THAP2_HUMAN	32.432	111	58	4	1	111	1	94	6.16e-06	50.8	THAP domain-containing protein 2 OS=Homo sapiens OX=9606 GN=THAP2 PE=1 SV=1
Lmi08g06830	sp|Q6AYB8|GO45_RAT	30.314	287	183	9	155	428	114	396	1.68e-20	96.3	Golgin-45 OS=Rattus norvegicus OX=10116 GN=Blzf1 PE=1 SV=1
Lmi08g06840	sp|Q9VCP0|ELOA1_DROME	44.516	310	157	8	431	729	275	580	4e-67	241	Transcription elongation factor B polypeptide 3 OS=Drosophila melanogaster OX=7227 GN=EloA PE=1 SV=1
Lmi08g06910	-	-	-	-	-	-	-	-	-	-	-	-
Lmi08g07040	-	-	-	-	-	-	-	-	-	-	-	-
Lmi08g07050	sp|P16425|Y2R2_DROME	26.923	104	71	2	5	106	593	693	3.72e-08	53.1	Putative 115 kDa protein in type-1 retrotransposable element R1DM OS=Drosophila melanogaster OX=7227 GN=R1A1-element\ORF2 PE=4 SV=1
Lmi08g07090	sp|P0CT43|TF28_SCHPO	29.444	180	119	3	16	192	646	820	4.36e-17	82.4	Transposon Tf2-8 polyprotein OS=Schizosaccharomyces pombe (strain 972 / ATCC 24843) OX=284812 GN=Tf2-8 PE=3 SV=1
Lmi08g07110	sp|P10394|POL4_DROME	36.538	104	66	0	5	108	558	661	2.92e-14	70.5	Retrovirus-related Pol polyprotein from transposon 412 OS=Drosophila melanogaster OX=7227 GN=POL PE=4 SV=1
Lmi08g07250	sp|P81917|OR43A_DROME	33.696	92	61	0	32	123	282	373	7.36e-14	69.7	Odorant receptor 43a OS=Drosophila melanogaster OX=7227 GN=Or43a PE=1 SV=2
Lmi08g07330	-	-	-	-	-	-	-	-	-	-	-	-
Lmi08g07370	-	-	-	-	-	-	-	-	-	-	-	-
Lmi08g07400	-	-	-	-	-	-	-	-	-	-	-	-
Lmi08g07540	sp|P21328|RTJK_DROME	27.632	456	282	11	109	536	424	859	6.31e-42	166	RNA-directed DNA polymerase from mobile element jockey OS=Drosophila melanogaster OX=7227 GN=pol PE=1 SV=1
Lmi08g07630	sp|P21328|RTJK_DROME	26.354	277	176	7	1	264	574	835	1.19e-14	77.4	RNA-directed DNA polymerase from mobile element jockey OS=Drosophila melanogaster OX=7227 GN=pol PE=1 SV=1
Lmi08g07660	-	-	-	-	-	-	-	-	-	-	-	-
Lmi08g07670	sp|Q9VEX0|SULF1_DROME	51.086	783	287	15	104	809	22	785	0	738	Extracellular sulfatase SULF-1 homolog OS=Drosophila melanogaster OX=7227 GN=Sulf1 PE=1 SV=1
Lmi08g07800	sp|Q9D305|THAP2_MOUSE	33.019	106	53	5	1	106	1	88	7.57e-07	50.1	THAP domain-containing protein 2 OS=Mus musculus OX=10090 GN=Thap2 PE=2 SV=1
Lmi08g07810	sp|P10978|POLX_TOBAC	24.901	253	168	5	9	254	8	245	7.18e-15	79	Retrovirus-related Pol polyprotein from transposon TNT 1-94 OS=Nicotiana tabacum OX=4097 PE=2 SV=1
Lmi08g07820	sp|P10978|POLX_TOBAC	33.828	337	213	5	22	356	324	652	1.93e-55	199	Retrovirus-related Pol polyprotein from transposon TNT 1-94 OS=Nicotiana tabacum OX=4097 PE=2 SV=1
Lmi08g07830	sp|P10978|POLX_TOBAC	44.135	503	258	10	19	505	828	1323	1.28e-122	392	Retrovirus-related Pol polyprotein from transposon TNT 1-94 OS=Nicotiana tabacum OX=4097 PE=2 SV=1
Lmi08g07840	-	-	-	-	-	-	-	-	-	-	-	-
Lmi08g07960	-	-	-	-	-	-	-	-	-	-	-	-
Lmi08g08010	sp|Q5R8W6|LC7L3_PONAB	52.8	250	111	2	3	252	1	243	4.85e-84	271	Luc7-like protein 3 OS=Pongo abelii OX=9601 GN=LUC7L3 PE=2 SV=1
Lmi08g08100	-	-	-	-	-	-	-	-	-	-	-	-
Lmi08g08150	sp|P10978|POLX_TOBAC	23.97	267	180	6	32	284	8	265	9.09e-12	68.9	Retrovirus-related Pol polyprotein from transposon TNT 1-94 OS=Nicotiana tabacum OX=4097 PE=2 SV=1
Lmi08g08210	sp|Q09575|YRD6_CAEEL	35.521	259	155	7	522	772	299	553	9.15e-36	149	Uncharacterized protein K02A2.6 OS=Caenorhabditis elegans OX=6239 GN=K02A2.6 PE=4 SV=1
Lmi08g08270	sp|P10394|POL4_DROME	29.146	398	268	5	186	571	236	631	8.65e-54	201	Retrovirus-related Pol polyprotein from transposon 412 OS=Drosophila melanogaster OX=7227 GN=POL PE=4 SV=1
Lmi08g08300	sp|M9PBE2|HAKAI_DROME	81.618	136	24	1	414	548	131	266	3.65e-78	262	E3 ubiquitin-protein ligase Hakai OS=Drosophila melanogaster OX=7227 GN=Hakai PE=1 SV=1
Lmi08g08330	sp|Q5PQR5|IMP4_RAT	63.574	291	95	1	251	541	12	291	2.32e-135	397	U3 small nucleolar ribonucleoprotein protein IMP4 OS=Rattus norvegicus OX=10116 GN=Imp4 PE=2 SV=1
Lmi08g08480	sp|Q8VHW4|CCG5_MOUSE	30.542	203	131	5	11	213	9	201	1.2e-22	100	Voltage-dependent calcium channel gamma-5 subunit OS=Mus musculus OX=10090 GN=Cacng5 PE=1 SV=1
Lmi08g08490	-	-	-	-	-	-	-	-	-	-	-	-
Lmi08g08550	sp|Q9VK89|TRM1_DROME	52.603	557	227	9	167	691	4	555	0	591	Probable tRNA (guanine(26)-N(2))-dimethyltransferase OS=Drosophila melanogaster OX=7227 GN=CG6388 PE=2 SV=1
Lmi08g08610	-	-	-	-	-	-	-	-	-	-	-	-
Lmi08g08730	-	-	-	-	-	-	-	-	-	-	-	-
Lmi08g08760	-	-	-	-	-	-	-	-	-	-	-	-
Lmi08g08830	sp|P0CT43|TF28_SCHPO	24.675	154	104	6	6	152	1094	1242	3.47e-07	52.4	Transposon Tf2-8 polyprotein OS=Schizosaccharomyces pombe (strain 972 / ATCC 24843) OX=284812 GN=Tf2-8 PE=3 SV=1
Lmi08g08920	sp|P40792|RAC1_DROME	93.889	180	11	0	16	195	13	192	3.96e-126	356	Ras-related protein Rac1 OS=Drosophila melanogaster OX=7227 GN=Rac1 PE=1 SV=2
Lmi08g09090	-	-	-	-	-	-	-	-	-	-	-	-
Lmi08g09200	sp|A3KMV5|UBA1_BOVIN	53.116	1011	461	4	65	1064	49	1057	0	1142	Ubiquitin-like modifier-activating enzyme 1 OS=Bos taurus OX=9913 GN=UBA1 PE=2 SV=1
Lmi08g09480	-	-	-	-	-	-	-	-	-	-	-	-
Lmi08g09590	sp|P81225|CU21_LOCMI	93.651	63	4	0	100	162	61	123	1.39e-33	127	Cuticle protein 21 OS=Locusta migratoria OX=7004 GN=ACP21 PE=1 SV=1
Lmi08g09620	sp|P81225|CU21_LOCMI	66.412	131	34	1	19	139	1	131	5.08e-41	138	Cuticle protein 21 OS=Locusta migratoria OX=7004 GN=ACP21 PE=1 SV=1
Lmi08g09990	sp|P81225|CU21_LOCMI	97.605	167	4	0	228	394	1	167	2.18e-100	298	Cuticle protein 21 OS=Locusta migratoria OX=7004 GN=ACP21 PE=1 SV=1
Lmi08g10110	-	-	-	-	-	-	-	-	-	-	-	-
Lmi08g10130	sp|Q54FB7|XDH_DICDI	33.685	852	487	16	1	798	507	1334	2.43e-138	452	Xanthine dehydrogenase OS=Dictyostelium discoideum OX=44689 GN=xdh PE=3 SV=1
Lmi08g10160	sp|Q07553|GCY3E_DROME	58.974	39	16	0	12	50	100	138	7.21e-12	62	Guanylate cyclase 32E OS=Drosophila melanogaster OX=7227 GN=Gyc32E PE=1 SV=4
Lmi08g10170	sp|Q07553|GCY3E_DROME	60.083	719	249	14	239	934	349	1052	0	844	Guanylate cyclase 32E OS=Drosophila melanogaster OX=7227 GN=Gyc32E PE=1 SV=4
Lmi08g10200	-	-	-	-	-	-	-	-	-	-	-	-
Lmi08g10210	sp|Q95SX7|RTBS_DROME	33.043	115	60	3	5	111	581	686	2.78e-10	60.8	Probable RNA-directed DNA polymerase from transposon BS OS=Drosophila melanogaster OX=7227 GN=RTase PE=2 SV=1
Lmi08g10220	sp|P10978|POLX_TOBAC	33.772	228	146	3	36	259	497	723	1.17e-34	136	Retrovirus-related Pol polyprotein from transposon TNT 1-94 OS=Nicotiana tabacum OX=4097 PE=2 SV=1
Lmi08g10540	sp|Q7LHG5|YI31B_YEAST	39.394	99	58	1	1	99	711	807	2.5e-15	73.2	Transposon Ty3-I Gag-Pol polyprotein OS=Saccharomyces cerevisiae (strain ATCC 204508 / S288c) OX=559292 GN=TY3B-I PE=1 SV=2
Lmi08g10550	sp|P10394|POL4_DROME	23.923	209	152	2	9	215	1003	1206	1.12e-12	70.1	Retrovirus-related Pol polyprotein from transposon 412 OS=Drosophila melanogaster OX=7227 GN=POL PE=4 SV=1
Lmi08g10560	-	-	-	-	-	-	-	-	-	-	-	-
Lmi08g10600	sp|P0C8Z3|UBP22_BOVIN	57.301	541	193	4	5	544	11	514	0	628	Ubiquitin carboxyl-terminal hydrolase 22 OS=Bos taurus OX=9913 GN=USP22 PE=2 SV=1
Lmi08g10680	-	-	-	-	-	-	-	-	-	-	-	-
Lmi08g10740	sp|P0DPB5|RPC22_HUMAN	55.319	47	21	0	15	61	13	59	1.62e-10	58.5	Protein POLR1D, isoform 2 OS=Homo sapiens OX=9606 GN=POLR1D PE=1 SV=1
Lmi08g10820	sp|P04323|POL3_DROME	37.778	360	208	7	1	353	230	580	1.43e-71	244	Retrovirus-related Pol polyprotein from transposon 17.6 OS=Drosophila melanogaster OX=7227 GN=pol PE=4 SV=1
Lmi08g10830	-	-	-	-	-	-	-	-	-	-	-	-
Lmi08g10880	sp|Q9H0J4|QRIC2_HUMAN	26.57	207	152	0	108	314	1224	1430	3.16e-22	101	Glutamine-rich protein 2 OS=Homo sapiens OX=9606 GN=QRICH2 PE=1 SV=1
Lmi08g10930	-	-	-	-	-	-	-	-	-	-	-	-
Lmi08g10940	sp|Q9UQB8|BAIP2_HUMAN	28.474	439	275	10	8	417	7	435	8.82e-49	182	Brain-specific angiogenesis inhibitor 1-associated protein 2 OS=Homo sapiens OX=9606 GN=BAIAP2 PE=1 SV=1
Lmi08g10980	sp|O02751|CFDP2_BOVIN	44.604	139	42	1	4	107	352	490	6.47e-28	124	Craniofacial development protein 2 OS=Bos taurus OX=9913 GN=CFDP2 PE=1 SV=2
Lmi08g11110	-	-	-	-	-	-	-	-	-	-	-	-
Lmi08g11260	sp|Q964T2|CP9E2_BLAGE	42.972	498	222	8	69	509	38	530	5.97e-141	419	Cytochrome P450 9e2 OS=Blattella germanica OX=6973 GN=CYP9E2 PE=2 SV=1
Lmi08g11410	sp|Q9ERU9|RBP2_MOUSE	29.912	906	477	25	1712	2492	1166	2038	7.26e-96	353	E3 SUMO-protein ligase RanBP2 OS=Mus musculus OX=10090 GN=Ranbp2 PE=1 SV=2
Lmi08g11420	sp|P10978|POLX_TOBAC	36.339	366	209	8	14	367	732	1085	1.45e-65	229	Retrovirus-related Pol polyprotein from transposon TNT 1-94 OS=Nicotiana tabacum OX=4097 PE=2 SV=1
Lmi08g11430	-	-	-	-	-	-	-	-	-	-	-	-
Lmi08g11620	sp|P04323|POL3_DROME	49.315	146	74	0	1	146	230	375	8.65e-42	150	Retrovirus-related Pol polyprotein from transposon 17.6 OS=Drosophila melanogaster OX=7227 GN=pol PE=4 SV=1
Lmi08g11630	sp|P10394|POL4_DROME	40.909	66	33	2	50	114	883	943	1.38e-08	55.1	Retrovirus-related Pol polyprotein from transposon 412 OS=Drosophila melanogaster OX=7227 GN=POL PE=4 SV=1
Lmi08g11650	-	-	-	-	-	-	-	-	-	-	-	-
Lmi08g11670	-	-	-	-	-	-	-	-	-	-	-	-
Lmi08g11880	sp|P10978|POLX_TOBAC	30.679	1369	809	35	20	1316	17	1317	2.4e-180	573	Retrovirus-related Pol polyprotein from transposon TNT 1-94 OS=Nicotiana tabacum OX=4097 PE=2 SV=1
[truncated: 853 more rows]

## Sheet: Table S4
Table S4. Fold change in total TE copy percentage.
TE type	Fold change (Species / min)
	Lmi	Sgr	Mth	Pam	Xri	Toc	Gbi	Rsp
DNA/PiggyBac	8.24002	4.1256	1	2.06718	5.4381	2.68858	1.45912	1.85747
DNA/Academ	20.0196	16.124	14.6334	1	2.728	12.5017	9.76262	1.35691
DNA/CMC	1.36124	1.77366	1	4.17771	4.50235	6.06921	6.33202	3.57198
DNA/Crypton	1	1.45823	9.1478	14.7186	3.10246	12.6163	8.15149	4.49301
DNA/Dada	1.69435	1.74133	1	4.30775	6.60298	7.45698	6.84663	6.16799
DNA/Ginger	3.36296	2.56712	1	4.67043	5.42092	5.963	7.02614	3.66259
DNA/hAT	6.41937	2.43361	1.62786	4.2964	6.03148	1.72485	1.23639	1
DNA/Kolobok	3.71897	3.20649	1.02223	1.26587	2.6642	1.64391	1.56079	1
DNA/Maverick	2.7557	2.87733	5.38641	1	1.61481	1.60402	1.79247	1.2333
DNA/Merlin	1	7.07438	1.02251	1.47455	3.05146	7.36994	9.72527	6.57337
DNA/MULE	1.51148	1	1.45797	2.03398	2.17412	1.56705	1.55861	2.10473
DNA/Novosib	6.17695	8.30753	1	4.87662	3.87907	50.246	44.8677	20.2129
DNA/P	3.25424	2.20129	1.69393	2.94695	4.47574	3.10944	1	1.28262
DNA/PIF	3.60942	2.96014	1	2.61926	1.61867	3.20246	2.93604	1.46818
DNA/Sola	6.46887	3.85142	1	8.17742	6.9005	6.54712	5.72778	1.90547
DNA/TcMar	6.42214	8.17436	1.7166	3.23118	2.78614	1	1.14678	2.20259
DNA/Zator	1.5535	2.45007	2.54741	1	3.52702	3.99571	7.74406	5.06804
DNA/Zisupton	3.9348	4.61036	1	4.42459	17.2055	11.4389	12.2408	15.3318
LINE/CR1	14.3444	13.7401	1	3.08972	2.86097	1.48731	1.499	1.0212
LINE/CRE	1	1.35127	1.23321	20.5584	1.2054	5.59597	7.61455	4.63818
LINE/I	4.93294	3.83493	3.19394	2.0733	4.28705	5.23609	4.83856	1
LINE/L1	6.3979	7.629	1	2.02189	8.22394	2.29622	2.73144	2.08283
LINE/L2	5.81269	6.75012	1	8.57257	13.4978	8.32889	7.10385	2.5391
LINE/Penelope	14.2753	9.21249	2.65282	2.49894	14.6717	1.43246	1	1.22077
LINE/Proto1	1	1.78494	1.70661	5.88226	3.0522	8.37828	11.7468	3.13879
LINE/Proto2	1.21701	1.98203	1	1.24986	2.50737	2.57537	1.91885	1.36752
LINE/R1	1.29061	1.18485	1	1.31169	1.4217	1.2207	1.12138	1.74282
LINE/R2	1	1.61461	1.49126	56.584	5.29862	14.0576	12.9794	1.62356
LINE/RTE	20.8109	17.4579	13.8178	18.1263	1	2.94211	2.7225	22.5188
LINE/Tad1	5.26078	2.54565	1	3.09767	3.61664	3.666	2.94241	1.9299
LTR/Bhikhari	3.62915	7.13812	1	3.4778	5.49182	7.5115	8.1891	4.55419
LTR/Cassandra	1	6.56496	0	1.97136	5.73444	0	5.6023	0
LTR/Caulimovirus	1.59066	2.81725	1	2.73447	6.837	3.65258	4.8874	4.34536
LTR/Copia	3.42347	1.97639	10.1209	1	7.62014	2.12953	2.02908	1.31353
LTR/DIRS	1.55317	2.81809	1	1.83778	3.69652	5.21557	4.18954	3.57475
LTR/ERV	2.33482	3.33796	1	2.74066	4.63512	5.73762	6.12841	4.17203
LTR/Gypsy	6.48166	11.5848	27.5793	1.591	8.03738	2.88558	1	1.68132
LTR/Ngaro	2.1143	2.09453	1	5.07672	2.55641	5.15076	5.06775	8.7988
LTR/Pao	3.64543	2.70365	3.56779	1	3.09706	1.77563	2.50428	1.7685
LTR/Viper	1.20972	1.13454	1	4.76955	8.67128	0	5.08288	6.30582
RC/Helitron	13.9357	3.16334	2.19482	1.41237	1.76896	2.92351	2.85184	1

## Sheet: Table S5
Table S5. Occurrence frequency of highest abundance TE families within six TE superfamilies.
Species	DNA/PiggyBac	DNA/hAT	DNA/TcMar	LINE/CR1	LINE/RTE	LTR/Gypsy
Rsp	0.0408163	0.0327869	0.0466238	0.0307692	0.0759494	0.036643
Gbi	0.0136054	0.0183221	0.0209003	0.0423077	0.0177215	0
Toc	0.0272109	0.048216	0.0305466	0.0692308	0.0202532	0.0744681
Xri	0.0816327	0.0829315	0.0635048	0.0461538	0.00759494	0.00472813
Pam	0.0680272	0.250723	0.186495	0.126923	0.174684	0.0886525
Mth	0.047619	0.222758	0.105305	0.161538	0.448101	0.516548
Sgr	0.190476	0.140791	0.322347	0.315385	0.116456	0.165485
Lmi	0.530612	0.203472	0.224277	0.207692	0.139241	0.113475

## Sheet: Table S6
Table S6. Locust sample information.
Sample ID	Locality	Altitudes	Sampling date (year)
HB20_01	Huanghua	4	2020
HB20_02	Huanghua	4	2020
HB20_03	Huanghua	4	2020
HB20_04	Huanghua	4	2020
HB20_05	Huanghua	4	2020
HB20_06	Huanghua	4	2020
HB20_07	Huanghua	4	2020
HB20_08	Huanghua	4	2020
HB20_09	Huanghua	4	2020
HB20_10	Huanghua	4	2020
HB20_11	Huanghua	4	2020
HB20_12	Huanghua	4	2020
HB20_13	Huanghua	4	2020
HB20_15	Huanghua	4	2020
HB20_16	Huanghua	4	2020
HB20_17	Huanghua	4	2020
HB20_19	Huanghua	4	2020
HB20_20	Huanghua	4	2020
HB20_21	Huanghua	4	2020
HB20_22	Huanghua	4	2020
SD20_01	Dongying	3	2020
SD20_02	Dongying	3	2020
SD20_03	Dongying	3	2020
SD20_04	Dongying	3	2020
SD20_05	Dongying	3	2020
SD20_06	Dongying	3	2020
SD20_07	Dongying	3	2020
SD20_08	Dongying	3	2020
SD20_09	Dongying	3	2020
SD20_10	Dongying	3	2020
SD20_11	Dongying	3	2020
SD20_13	Dongying	3	2020
SD20_15	Dongying	3	2020
SD20_16	Dongying	3	2020
HN18-04	Dongfang	2	2018
HN18-05	Dongfang	2	2018
HN18_01	Dongfang	2	2018
HN19_01	Dongfang	2	2019
HN19_02	Dongfang	2	2019
HN19_03	Dongfang	2	2019
HN19_05	Dongfang	2	2019
HN19_06	Dongfang	2	2019
HN19_07	Dongfang	2	2019
HN19_09	Dongfang	2	2019
HN19_10	Dongfang	2	2019
HN19_11	Dongfang	2	2019
HN19_12	Dongfang	2	2019
HN19_13	Dongfang	2	2019
HN19_14	Dongfang	2	2019
HN19_15	Dongfang	2	2019
HN20-01	Dongfang	2	2020
HN20-02	Dongfang	2	2020
HN20-03	Dongfang	2	2020
HN20-04	Dongfang	2	2020
HN20-06	Dongfang	2	2020
HN20-07	Dongfang	2	2020
HN20-08	Dongfang	2	2020
HN20-11-15	Dongfang	2	2020
HN20-12	Dongfang	2	2020
HN20-13	Dongfang	2	2020
HN20_14	Dongfang	2	2020
HN20_18	Dongfang	2	2020
HN20_19	Dongfang	2	2020
HN20_21	Dongfang	2	2020
Ng17_01	Ngingchi	2943	2017
Ng17_02	Ngingchi	2943	2017
Ng17_03	Ngingchi	2943	2017
Ng17_04	Ngingchi	2943	2017
Ng17_05	Ngingchi	2943	2017
Ng17_07	Ngingchi	2943	2017
Ng17_09	Ngingchi	2943	2017
Ng17_10	Ngingchi	2943	2017
Ng17_12	Ngingchi	2943	2017
Ng17_13	Ngingchi	2943	2017
Ng17_14	Ngingchi	2943	2017
Ng17_15	Ngingchi	2943	2017
Ng17_16	Ngingchi	2943	2017
Ng17_17	Ngingchi	2943	2017
Ng18_01	Ngingchi	2950	2018
Ng18_02	Ngingchi	2950	2018
Ng18_03	Ngingchi	2950	2018
Ng18_04	Ngingchi	2950	2018
Ng18_05	Ngingchi	2950	2018
Ng18_06	Ngingchi	2950	2018
Ng20_01	Ngingchi	3060	2020
Ng20_02	Ngingchi	3060	2020
Ng20_03	Ngingchi	3060	2020
Ng20_04	Ngingchi	3060	2020
Ng20_05	Ngingchi	3060	2020
Ng20_06	Ngingchi	3060	2020
Ng20_07	Ngingchi	3060	2020
Ng20_08	Ngingchi	3060	2020
Ng20_09	Ngingchi	3060	2020
Ng20_10	Ngingchi	3060	2020
Lh17-11	Lhasa	3570	2017
Lh17_05	Lhasa	3570	2017
Lh18_02	Lhasa	3554	2018
Lh18_04	Lhasa	3554	2018
Lh18_05	Lhasa	3554	2018
Lh18_06	Lhasa	3554	2018
Lh18_07	Lhasa	3554	2018
Lh18_08	Lhasa	3554	2018
Lh18_11	Lhasa	3554	2018
Lh19_02	Lhasa	3575	2019
Lh19_03	Lhasa	3575	2019
Lh19_04	Lhasa	3575	2019
Lh19_06	Lhasa	3575	2019
Lh19_07	Lhasa	3575	2019
Lh19_13	Lhasa	3575	2019
Lh20_CD03	Lhasa	3560	2020
Lh20_CD_01	Lhasa	3560	2020
Lh20_CD_04	Lhasa	3560	2020
Lh20_CD_06	Lhasa	3560	2020
Lh20_CD_07	Lhasa	3560	2020
Lh20_GD02	Lhasa	3560	2020
Lh20_GD_01	Lhasa	3554	2020
Lh20_GD_03	Lhasa	3554	2020
Lh20_GD_06	Lhasa	3554	2020
Lh20_GD_07	Lhasa	3554	2020
Lh20_ZY_01	Lhasa	3620	2020
Lh20_ZY_03	Lhasa	3620	2020
Lh20_ZY_04	Lhasa	3620	2020
Lh20_ZY_05	Lhasa	3620	2020
Lh20_ZY_06	Lhasa	3620	2020
Ri17_01	Rikaze	4100	2017
Ri17_02	Rikaze	4100	2017
Ri17_03	Rikaze	4100	2017
Ri17_05	Rikaze	4100	2017
Ri17_06	Rikaze	4100	2017
Ri17_07	Rikaze	4100	2017
Ri17_08	Rikaze	4100	2017
Ri17_10	Rikaze	4100	2017
Ri17_15	Rikaze	4100	2017
Ri17_16	Rikaze	4100	2017
Ri17_18	Rikaze	4100	2017
Ri18_01	Rikaze	3981	2018
Ri18_02	Rikaze	3981	2018
Ri18_03	Rikaze	3981	2018
Ri18_04	Rikaze	3981	2018
Ri18_05	Rikaze	3981	2018
Ri18_06	Rikaze	3981	2018
Ri18_07	Rikaze	3981	2018
Ri18_10	Rikaze	3981	2018
Ri18_11	Rikaze	3981	2018
Ri18_131	Rikaze	3981	2018
Ri18_15	Rikaze	3981	2018
Ri18_16	Rikaze	3981	2018
Ri19_01	Rikaze	4007	2019
Ri19_02	Rikaze	4007	2019
Ri19_04	Rikaze	4007	2019
Ri19_05	Rikaze	4007	2019
Ri19_06	Rikaze	4007	2019
Ri19_11	Rikaze	4007	2019

## Sheet: Table S7
Table S7. Summary of whole-genome sequencing data.
Sample ID	Total data	Sequence coverage (×)
HB20_01	117607250624	19.1616
HB20_02	96061059095	15.6511
HB20_03	97089647877	15.8187
HB20_04	120439156426	19.623
HB20_05	122585925109	19.9727
HB20_06	101732760919	16.5752
HB20_07	107247619001	17.4737
HB20_08	109360306651	17.8179
HB20_09	97332964278	15.8583
HB20_10	125765269227	20.4908
HB20_11	106755286667	17.3935
HB20_12	114461010250	18.649
HB20_13	121734201353	19.834
HB20_15	104885792405	17.0889
HB20_16	117798045094	19.1927
HB20_17	129153359938	21.0428
HB20_19	124764461858	20.3277
HB20_20	111536826728	18.1725
HB20_21	126742031357	20.6499
HB20_22	130655599064	21.2875
HN18-04	113736253286	18.5309
HN18-05	107739496597	17.5538
HN18_01	109022725021	17.7629
HN19_01	105626845469	17.2096
HN19_02	117488058128	19.1422
HN19_03	109034892044	17.7649
HN19_05	125333652378	20.4204
HN19_06	117963114309	19.2196
HN19_07	106327410078	17.3238
HN19_09	124913644555	20.352
HN19_10	101499935701	16.5372
HN19_11	92608468615	15.0886
HN19_12	102339114784	16.674
HN19_13	111120935647	18.1048
HN19_14	105200449194	17.1402
HN19_15	125225996411	20.4029
HN20-01	107512218072	17.5168
HN20-02	109324328362	17.8121
HN20-03	104511299619	17.0279
HN20-04	109397775343	17.824
HN20-06	122823686546	20.0115
HN20-07	121039820766	19.7208
HN20-08	113567662840	18.5034
HN20-11-15	112063575500	18.2584
HN20-12	117412477767	19.1298
HN20-13	117155355966	19.088
HN20_14	118556634677	19.3163
HN20_18	134575658507	21.9262
HN20_19	108001141316	17.5965
HN20_21	128948798852	21.0094
Lh17-11	103114846062	16.8004
Lh17_05	114106834382	18.5913
Lh18_02	88048280100	14.3456
Lh18_04	73511892800	11.9772
Lh18_05	107098823457	17.4495
Lh18_06	98968498905	16.1248
Lh18_07	102141446885	16.6418
Lh18_08	106201602415	17.3033
Lh18_11	117559622136	19.1538
Lh19_02	92111336522	15.0076
Lh19_03	102861864407	16.7591
Lh19_04	82185633347	13.3904
Lh19_06	78464630370	12.7841
Lh19_07	78665345698	12.8168
Lh19_13	82056953660	13.3694
Lh20_CD03	92180359163	15.0188
Lh20_CD_01	103926863617	16.9327
Lh20_CD_04	100547207303	16.382
Lh20_CD_06	98212114609	16.0016
Lh20_CD_07	112455307349	18.3222
Lh20_GD02	87405740643	14.2409
Lh20_GD_01	98641143749	16.0715
Lh20_GD_03	100795312526	16.4224
Lh20_GD_06	121890171514	19.8594
Lh20_GD_07	91948353513	14.981
Lh20_ZY_01	101798476862	16.5859
Lh20_ZY_03	104795562700	17.0742
Lh20_ZY_04	102725422158	16.7369
Lh20_ZY_05	123519015102	20.1248
Lh20_ZY_06	124959875155	20.3595
Ng17_01	123231831438	20.078
Ng17_02	104810283885	17.0766
Ng17_03	108435028375	17.6672
Ng17_04	98215116321	16.002
Ng17_05	112757207371	18.3714
Ng17_07	91762448045	14.9507
Ng17_09	112364417168	18.3074
Ng17_10	119079288471	19.4014
Ng17_12	104775343575	17.0709
Ng17_13	119478314095	19.4664
Ng17_14	113821723265	18.5448
Ng17_15	118454024030	19.2995
Ng17_16	116081908553	18.9131
Ng17_17	85366105616	13.9086
Ng18_01	109903408700	17.9064
Ng18_02	107426570182	17.5029
Ng18_03	128654649758	20.9615
Ng18_04	133191701368	21.7007
Ng18_05	128040196426	20.8614
Ng18_06	111778836122	18.212
Ng20_01	130366164972	21.2404
Ng20_02	106448888292	17.3436
Ng20_03	122729236882	19.9961
Ng20_04	114081334913	18.5871
Ng20_05	119440751986	19.4603
Ng20_06	115201635310	18.7696
Ng20_07	115651659379	18.843
Ng20_08	112270605785	18.2921
Ng20_09	101071654591	16.4675
Ng20_10	120206623450	19.5851
Ri17_01	98185322311	15.9972
Ri17_02	81742822943	13.3182
Ri17_03	81079800760	13.2102
Ri17_05	123406254629	20.1064
Ri17_06	102275679686	16.6636
Ri17_07	75702913118	12.3342
Ri17_08	100071115668	16.3044
Ri17_10	80472362067	13.1112
Ri17_15	111008936302	18.0865
Ri17_16	80231812417	13.0721
Ri17_18	81292942531	13.2449
Ri18_01	81258724619	13.2394
Ri18_02	81405396172	13.2633
Ri18_03	82470432439	13.4368
Ri18_04	81375011536	13.2583
Ri18_05	80649077264	13.14
Ri18_06	81397550195	13.262
Ri18_07	96155759290	15.6665
Ri18_10	106083263638	17.284
Ri18_11	120151813928	19.5762
Ri18_131	96583493013	15.7362
Ri18_15	130835664428	21.3169
Ri18_16	144954730401	23.6173
Ri19_01	119504614845	19.4707
Ri19_02	127799056031	20.8221
Ri19_04	117438816514	19.1341
Ri19_05	87050546989	14.183
Ri19_06	84991157067	13.8475
Ri19_11	81010127991	13.1989
SD20_01	138602611222	22.5823
SD20_02	119685851769	19.5002
SD20_03	84578967220	13.7803
SD20_04	129362360999	21.0768
SD20_05	112873295358	18.3903
SD20_06	114556673984	18.6646
SD20_07	126376016632	20.5903
SD20_08	121180320942	19.7437
SD20_09	124106409485	20.2205
SD20_10	131921166937	21.4937
SD20_11	114494178083	18.6544
SD20_13	118977081255	19.3848
SD20_15	113139532233	18.4337
SD20_16	106649409273	17.3762
Average	1.08202e+11	17.6292
Sum	16554864569888	-

## Sheet: Table S8
Table S8. Summary of RNA sequencing data.
Sample ID	Total reads	Total base	Mapping rate
HN14NCT01	22850773	3427615950	0.8164
HN14NCT02	22599654	3389948100	0.8268
HN14NCT03	22751080	3412662000	0.8198
HN14NCT04	24008963	3601344450	0.8324
HN14UVCT01	20987594	3148139100	0.8125
HN14UVCT02	22784009	3417601350	0.8305
HN14UVCT03	19903241	2985486150	0.8287
HN14UVCT04	22535576	3380336400	0.8175
HN2NCT01	24095283	3614292450	0.8352
HN2NCT02	24109830	3616474500	0.7987
HN2NCT03	21338596	3200789400	0.8001
HN2NCT04	24137772	3620665800	0.8081
HN2UVCT01	24012714	3601907100	0.8246
HN2UVCT02	23434817	3515222550	0.8219
HN2UVCT03	24101675	3615251250	0.8262
HN2UVCT04	20112099	3016814850	0.8059
XZ14NCT01	22240733	3336109950	0.8392
XZ14NCT02	20424958	3063743700	0.8532
XZ14NCT03	21590453	3238567950	0.8411
XZ14NCT04	23392957	3508943550	0.8403
XZ14UVCT01	23293288	3493993200	0.838
XZ14UVCT02	21546300	3231945000	0.8526
XZ14UVCT03	24006056	3600908400	0.8486
XZ14UVCT04	22164343	3324651450	0.8579
XZ2NCT01	22209732	3331459800	0.8462
XZ2NCT02	20657023	3098553450	0.853
XZ2NCT03	24019143	3602871450	0.856
XZ2NCT04	22202991	3330448650	0.8836
XZ2UVCT01	24004165	3600624750	0.8569
XZ2UVCT02	22956533	3443479950	0.8881
XZ2UVCT03	23981735	3597260250	0.8553
XZ2UVCT04	24115487	3617323050	0.8917
HMGXZ-1	31006253	4650937950	0.8168
HMGXZ-2	34583361	5187504150	0.844
HMGXZ-3	35994823	5399223450	0.8147
HMGXZ-4	34057246	5108586900	0.8749
HMGXZ-5	36365562	5454834300	0.8301
NMGXZ-1	32490000	4873500000	0.8469
NMGXZ-2	33666700	5050005000	0.8153
NMGXZ-3	32208540	4831281000	0.8546
NMGXZ-4	34864090	5229613500	0.8441
NMGXZ-5	30811782	4621767300	0.8615
SD_BR_Hyp_01	35215610	5282341500	0.8554
SD_BR_Hyp_02	34240802	5136120300	0.8598
SD_BR_Hyp_03	32407491	4861123650	0.8636
SD_BR_Hyp_04	34614621	5192193150	0.8599
SD_BR_Hyp_05	33943538	5091530700	0.8559
SD_BR_Nor_01	36312726	5446908900	0.8638
SD_BR_Nor_02	34351166	5152674900	0.8643
SD_BR_Nor_03	33141014	4971152100	0.8644
SD_BR_Nor_04	33995457	5099318550	0.8622
SD_BR_Nor_05	34427127	5164069050	0.8647
SD_FM_Hyp_01	34840885	5226132750	0.9184
SD_FM_Hyp_02	31570361	4735554150	0.9003
SD_FM_Hyp_03	33801294	5070194100	0.9024
SD_FM_Hyp_04	33621138	5043170700	0.9056
SD_FM_Hyp_05	35319463	5297919450	0.9097
SD_FM_Nor_01	33756704	5063505600	0.9122
SD_FM_Nor_02	35645773	5346865950	0.9168
SD_FM_Nor_03	32828983	4924347450	0.9071
SD_FM_Nor_04	31322908	4698436200	0.9142
SD_FM_Nor_05	34263965	5139594750	0.9091
SDMG-H1	30857162	4628574300	0.8099
SDMG-H3	32186847	4828027050	0.8266
SDMG-H5	37089304	5563395600	0.8258
SDMG-H6	41346078	6201911700	0.8338
SDMG-H7	36471116	5470667400	0.8232
SDMG-N1	33127041	4969056150	0.8382
SDMG-N3	30359095	4553864250	0.846
SDMG-N4	33500534	5025080100	0.8528
SDMG-N6	31197436	4679615400	0.8404
SDMG-N7	31406791	4711018650	0.83
SD_OVF_01_21	34492849	5173927350	0.8586
SD_OVF_02_10	33934968	5090245200	0.8506
SD_OVF_04_10	33522036	5028305400	0.8587
SD_OVF_04_21	31894635	4784195250	0.8541
SD_OVF_05_10	34759706	5213955900	0.8532
SD_OVF_05_21	31291618	4693742700	0.864
SD_OVF_06_10	34644555	5196683250	0.8535
SD_OVF_06_21	31305408	4695811200	0.8392
SD_OVF_07_10	39017418	5852612700	0.8494
SD_OVF_07_21	34054895	5108234250	0.8595
XZ_BR_Hyp_01	35455849	5318377350	0.8765
XZ_BR_Hyp_02	31905396	4785809400	0.8751
XZ_BR_Hyp_03	34487360	5173104000	0.8687
XZ_BR_Hyp_04	31286031	4692904650	0.8738
XZ_BR_Hyp_05	33737722	5060658300	0.8719
XZ_BR_Nor_01	34576451	5186467650	0.8696
XZ_BR_Nor_02	33688874	5053331100	0.8296
XZ_BR_Nor_03	35673329	5350999350	0.8814
XZ_BR_Nor_04	31458285	4718742750	0.8712
XZ_BR_Nor_05	35824203	5373630450	0.8646
XZ_FM_Hyp_01	31662206	4749330900	0.9132
XZ_FM_Hyp_02	32710553	4906582950	0.9175
XZ_FM_Hyp_03	35448925	5317338750	0.9174
XZ_FM_Hyp_04	40817130	6122569500	0.9202
XZ_FM_Hyp_05	34080521	5112078150	0.9187
XZ_FM_Nor_01	39958619	5993792850	0.9004
XZ_FM_Nor_02	34779086	5216862900	0.9158
XZ_FM_Nor_03	34467603	5170140450	0.9071
XZ_FM_Nor_04	32620143	4893021450	0.9048
XZ_FM_Nor_05	32708447	4906267050	0.9135
XZ_Hyp_OVF_01	30766380	4614957000	0.8721
XZ_Hyp_OVF_02	33580455	5037068250	0.8783
XZ_Hyp_OVF_03	32847122	4927068300	0.8706
XZ_Hyp_OVF_04	34068179	5110226850	0.864
XZ_Hyp_OVF_05	33073109	4960966350	0.8676
XZ_Nor_OVF_01	39272973	5890945950	0.8778
XZ_Nor_OVF_02	36718936	5507840400	0.8727
XZ_Nor_OVF_03	34306094	5145914100	0.867
XZ_Nor_OVF_04	35867762	5380164300	0.8704
XZ_Nor_OVF_05	38072917	5710937550	0.868

## Sheet: Table S9
Table S9. Statistics of variation information on each chromosome.
Chromosome	Sizes	SNP number	Variants rate
chr1	492053630	12745089	0.0259
chr2	391110183	8847321	0.0226
chr3	412011291	10667894	0.0259
chr4	981219373	26098031	0.0266
chr5	438405938	12771236	0.0291
chr6	780601205	16724400	0.0214
chr7	687013056	19297610	0.0281
chr8	905887731	22602146	0.025
chr9	611701494	16314965	0.0267
chr10	131909319	2241310	0.017
chr11	115585140	1879657	0.0163
chr12	146407702	1923837	0.0131
Total	6137659710	152113496	0.0247836

## Sheet: Table S10
Table S10. Candidate genes under selection identified by Zfst.
*Listed genes represent the top 5% of genes ranked by Zfst score, with genes highlighted in red indicating the top 1%.
Gene name	Zfst value	KO	Description	RefSeq annotation
Lmi12g05940	9.19749	-	-	-
Lmi04g18150	8.26161	K06564	IGF2R, CD222; insulin-like growth factor 2 receptor	cation-independent mannose-6-phosphate receptor-like
Lmi08g24100	8.23251	-	-	-
Lmi08g24110	8.23251	-	-	uncharacterized protein LOC113562125
Lmi08g24120	8.23251	-	-	uncharacterized protein LOC106797953
Lmi08g24130	8.23251	-	-	-
Lmi08g20400	7.7038	K10414	DYNC2H, DNCH2; dynein cytoplasmic 2 heavy chain	cytoplasmic dynein 2 heavy chain 1
Lmi01g06680	7.63562	K17404	MRPS25; small subunit ribosomal protein S25	probable 28S ribosomal protein S25, mitochondrial isoform X1
Lmi12g04890	7.61626	-	-	uncharacterized protein LOC107882427
Lmi06g13780	7.57338	K21343	USP15; ubiquitin carboxyl-terminal hydrolase 15 [EC:3.4.19.12]	usp15; ubiquitin carboxyl-terminal hydrolase 15 isoform X1
Lmi06g02380	7.35465	K15595	CDK17, PCTK2; cyclin-dependent kinase 17 [EC:2.7.11.22]	cyclin-dependent kinase 17-like isoform X1
Lmi06g02440	7.25678	K08867	WNK, PRKWNK; WNK lysine deficient protein kinase [EC:2.7.11.1]	mucin-17 isoform X2
Lmi06g02450	7.25678	K08867	WNK, PRKWNK; WNK lysine deficient protein kinase [EC:2.7.11.1]	uncharacterized protein LOC110831361
Lmi06g16650	6.98236	K04679	MADHIP, SARA; MAD, mothers against decapentaplegic interacting protein	LOW QUALITY PROTEIN: zinc finger FYVE domain-containing protein 16
Lmi06g12230	6.96683	-	-	-
Lmi06g12240	6.96683	-	-	glutamate receptor ionotropic, delta-2-like
Lmi06g02360	6.88639	K09455	MITF; microphthalmia-associated transcription factor	transcription factor EC isoform X1
Lmi06g02370	6.88639	K09455	MITF; microphthalmia-associated transcription factor	transcription factor EC isoform X1
Lmi12g06010	6.75207	K22803	SMC5; structural maintenance of chromosomes protein 5	structural maintenance of chromosomes protein 5
Lmi12g06000	6.57998	-	-	-
Lmi03g01810	6.53088	K00364	guaC, GMPR; GMP reductase [EC:1.7.1.7]	GMP reductase 1-like
Lmi03g01820	6.53088	-	-	uncharacterized protein LOC110827082
Lmi06g13260	6.50731	K13191	RBM16, SCAF8; RNA-binding protein 16	splicing factor, arginine/serine-rich 15 isoform X1
Lmi06g02460	6.50711	K08867	WNK, PRKWNK; WNK lysine deficient protein kinase [EC:2.7.11.1]	uncharacterized protein LOC110831361
Lmi03g09080	6.49883	K19001	HELLS, DDM1; ATP-dependent DNA helicase	lymphocyte-specific helicase-like isoform X1
Lmi03g09090	6.49883	-	-	uncharacterized protein LOC106664782
Lmi03g09100	6.49883	K13111	SMU1; WD40 repeat-containing protein SMU1	WD40 repeat-containing protein SMU1
Lmi01g00340	6.46924	K22128	PIEZO1_2, FAM38; piezo-type mechanosensitive ion channel component 1/2	LOW QUALITY PROTEIN: piezo-type mechanosensitive ion channel component-like
Lmi12g05860	6.43486	-	-	-
Lmi12g05870	6.43486	-	-	-
Lmi02g12800	6.37851	-	-	-
Lmi08g31250	6.30547	-	-	LOW QUALITY PROTEIN: uncharacterized protein LOC110830265
Lmi06g12070	6.29796	-	-	uncharacterized protein LOC110832222
Lmi08g31300	6.29585	K10408	DNAH; dynein axonemal heavy chain	dynein heavy chain 3, axonemal-like
Lmi04g11550	6.2735	K05677	ABCD3, PMP70; ATP-binding cassette, subfamily D (ALD), member 3	ATP-binding cassette sub-family D member 3
Lmi12g05990	6.2492	-	-	-
Lmi03g04350	6.24219	-	-	beta-galactosidase-1-like protein 2
Lmi01g07080	6.21526	-	-	-
Lmi06g07530	6.21487	-	-	NACHT and WD repeat domain-containing protein 2 isoform X1
Lmi02g01440	6.03793	-	-	-
Lmi02g01450	6.03793	-	-	-
Lmi06g13580	6.01728	K09275	TFCP2; transcription factor CP2 and related proteins	hypothetical protein
Lmi07g09820	5.99433	K19501	ANO7, NGEP, TMEM16G; anoctamin-7	anoctamin-7-like
Lmi06g02390	5.988	K15186	EAF; ELL-associated factor	ell-associated factor Eaf
Lmi06g02400	5.988	K00747	CHPF; chondroitin polymerizing factor [EC:2.4.1.175 2.4.1.226]	chondroitin sulfate synthase 2 isoform X1
Lmi04g16830	5.9798	K16533	CEP290, NPHP6; centrosomal protein CEP290	LOW QUALITY PROTEIN: centrosomal protein of 290 kDa
Lmi06g05870	5.91438	-	-	uncharacterized protein LOC106790651
Lmi06g13600	5.91416	-	-	uncharacterized protein LOC113494593
Lmi06g13610	5.91416	-	-	G patch domain-containing protein 4
Lmi02g03470	5.90761	K13192	RBM26; RNA-binding protein 26	RNA-binding protein 26-like isoform X1
Lmi06g06290	5.84576	-	-	uncharacterized protein LOC110828068 isoform X1
Lmi06g12960	5.83511	-	-	SPRY domain-containing protein 3-like isoform X1
Lmi06g02430	5.81924	-	-	-
Lmi06g17100	5.81335	K10380	ANK; ankyrin	LOW QUALITY PROTEIN: ankyrin-3-like
Lmi06g03250	5.79006	K20100	YTHDC1; YTH domain-containing protein 1	YTH domain-containing protein 1-like
Lmi06g06300	5.77318	-	-	LOW QUALITY PROTEIN: bromodomain adjacent to zinc finger domain protein 2B-like
Lmi06g16060	5.73577	K01052	LIPA; lysosomal acid lipase/cholesteryl ester hydrolase [EC:3.1.1.13]	lipase 3-like
Lmi06g14460	5.73225	K06693	PSMD9, RPN4; 26S proteasome regulatory subunit N4	26S proteasome non-ATPase regulatory subunit 9
Lmi02g09520	5.71229	-	-	ataxin-2-like
Lmi07g09550	5.70078	-	-	venom carboxylesterase-6-like isoform X1
Lmi02g12790	5.68288	-	-	-
Lmi06g15580	5.68193	K10251	HSD17B12, KAR, IFA38; 17beta-estradiol 17-dehydrogenase / very-long-chain 3-oxoacyl-CoA reductase [EC:1.1.1.62 1.1.1.330]	very-long-chain 3-oxoacyl-CoA reductase
Lmi06g15590	5.68193	-	-	RNA pseudouridylate synthase domain-containing protein 1-like
Lmi06g15950	5.68049	K13293	PDE4; cAMP-specific phosphodiesterase 4 [EC:3.1.4.53]	dnc, dunce; cAMP-specific 3',5'-cyclic phosphodiesterase, isoforms N/G
Lmi02g08140	5.61357	-	-	WD repeat-containing protein WRAP73-like
Lmi02g08150	5.61357	K16756	BICDL, CCDC64; BICD family-like cargo adapter	bicaudal D-related protein homolog
Lmi04g20320	5.60385	K11320	EP400; E1A-binding protein p400 [EC:3.6.4.-]	helicase domino
Lmi09g04720	5.60011	K15001	CYP4; cytochrome P450 family 4 [EC:1.14.-.-]	Cyp4aa1
Lmi07g13710	5.55918	-	-	integrin alpha-PS2 isoform X1
Lmi07g13720	5.55918	K14552	NAN1, UTP17, WDR75; NET1-associated nuclear protein 1 (U3 small nucleolar RNA-associated protein 17)	WD repeat-containing protein 75
Lmi06g02740	5.54601	K03870	CUL2; cullin 2	cullin-2 isoform X1
Lmi02g12320	5.54115	K22697	SAMD8; sphingomyelin synthase-related protein 1	sphingomyelin synthase-related protein 1-like
Lmi06g12950	5.5292	K09884	AQPN; aquaporin rerated protein, invertebrate	aquaporin isoform X1
Lmi08g31290	5.51915	-	-	-
Lmi04g20330	5.51128	K11320	EP400; E1A-binding protein p400 [EC:3.6.4.-]	helicase domino
Lmi07g13910	5.50292	-	-	uncharacterized protein LOC108565201 isoform X1
Lmi06g03170	5.50291	K13342	PEX5, PXR1; peroxin-5	peroxisomal targeting signal 1 receptor
Lmi02g12670	5.48925	-	-	-
Lmi06g01870	5.47557	K04353	RAP1A; Ras-related protein Rap-1A	ras-related protein Rap1
Lmi06g07830	5.46911	K15001	CYP4; cytochrome P450 family 4 [EC:1.14.-.-]	cytochrome P450 4c3-like
Lmi06g16660	5.45136	K00249	ACADM, acd; acyl-CoA dehydrogenase [EC:1.3.8.7]	probable medium-chain specific acyl-CoA dehydrogenase, mitochondrial
Lmi02g12680	5.44478	-	-	hypothetical protein
Lmi02g09530	5.43507	K04429	TAO; thousand and one amino acid protein kinase [EC:2.7.11.1]	serine/threonine-protein kinase Tao
Lmi02g09540	5.43507	K07193	SH2B, APS; SH2B adapter protein 2	SH2B adapter protein 1 isoform X1
Lmi06g17090	5.42574	-	-	uncharacterized protein LOC110830363
Lmi03g01830	5.42238	K19484	PLAG1; zinc finger protein PLAG1	zinc finger and BTB domain-containing protein 24-like
Lmi03g01840	5.42238	K18426	ECHDC1; ethylmalonyl-CoA/methylmalonyl-CoA decarboxylase [EC:4.1.1.94 4.1.1.-]	ethylmalonyl-CoA decarboxylase-like isoform X1
Lmi06g16640	5.41307	K15027	EIF2D; translation initiation factor 2D	eukaryotic translation initiation factor 2D isoform X1
Lmi01g00331	5.37355	-	PIEZO	-
Lmi06g03290	5.36814	-	-	uncharacterized protein LOC108561940 isoform X1
Lmi08g19600	5.30775	-	-	PPO; phenoloxidase subunit A3
Lmi09g07550	5.29209	K12362	RASGRP3; RAS guanyl-releasing protein 3	ras guanyl-releasing protein 3-like isoform X1
Lmi09g07560	5.29209	K12362	RASGRP3; RAS guanyl-releasing protein 3	ras guanyl-releasing protein 3-like isoform X1
Lmi06g03620	5.28908	K20028	ZDHHC2_15_20; palmitoyltransferase ZDHHC2/15/20 [EC:2.3.1.225]	palmitoyltransferase ZDHHC15-like isoform X1
Lmi06g14470	5.28535	K02350	REV3L, POLZ; DNA polymerase zeta [EC:2.7.7.7]	DNA polymerase zeta catalytic subunit
Lmi06g16630	5.25295	K13049	PM20D1; carboxypeptidase PM20D1 [EC:3.4.17.-]	N-fatty-acyl-amino acid synthase/hydrolase PM20D1-like isoform X1
Lmi05g07280	5.24857	-	-	-
Lmi01g08780	5.24792	-	-	-
Lmi01g08790	5.24792	K07526	SRGAP; SLIT-ROBO Rho GTPase activating protein	SLIT-ROBO Rho GTPase-activating protein 1-like isoform X1
Lmi02g12690	5.24536	K11518	TOM40; mitochondrial import receptor subunit TOM40	mitochondrial import receptor subunit TOM40 homolog 1
Lmi02g12430	5.24225	K04712	DEGS; sphingolipid 4-desaturase/C4-monooxygenase [EC:1.14.19.17 1.14.18.5]	sphingolipid delta(4)-desaturase DES1 isoform X1
Lmi06g15630	5.21703	-	-	-
Lmi05g01460	5.21663	-	-	esterase E4-like isoform X1
Lmi04g07740	5.21521	K16686	SAV1, Sav; scaffold protein salvador	scaffold protein salvador
Lmi04g27090	5.19709	-	-	-
Lmi04g27100	5.19709	K14007	SEC24; protein transport protein SEC24	protein transport protein Sec24C-like
Lmi06g11990	5.19208	-	-	elongation of very long chain fatty acids protein AAEL008004
Lmi09g13900	5.16127	-	-	-
Lmi06g12150	5.13094	K14073	PNLIP, PL; pancreatic triacylglycerol lipase [EC:3.1.1.3]	LOW QUALITY PROTEIN: pancreatic triacylglycerol lipase-like
Lmi06g13190	5.13037	K09329	PRRX, PMX; paired mesoderm homeobox protein	paired mesoderm homeobox protein 2-like
Lmi04g28280	5.1096	K14286	AGXT2L1, ETNPPL; ethanolamine-phosphate phospho-lyase [EC:4.2.3.2]	LOW QUALITY PROTEIN: alanine--glyoxylate aminotransferase 2-like
Lmi06g02710	5.0915	K05676	ABCD2, ALDL1; ATP-binding cassette, subfamily D (ALD), member 2	ATP-binding cassette sub-family D member 2
Lmi06g02720	5.0915	-	-	uncharacterized protein LOC110836299 isoform X1
Lmi06g08090	5.08749	-	-	fibrinogen silencer-binding protein-like
Lmi03g07960	5.08268	K01581	E4.1.1.17, ODC1, speC, speF; ornithine decarboxylase [EC:4.1.1.17]	ornithine decarboxylase-like
Lmi04g07750	5.08104	K10455	KLHL18; kelch-like protein 18	kelch-like protein 18 isoform X1
Lmi06g13290	5.07924	K09172	NFIN; nuclear factor I, invertebrate	nuclear factor 1 C-type isoform X1
Lmi06g02750	5.05479	K22559	COMMD3, BUP; COMM domain containing 3	COMM domain-containing protein 3 isoform X2
Lmi12g05890	5.0518	-	-	-
Lmi04g10220	5.04424	-	-	receptor-type guanylate cyclase gcy-4-like isoform X1
Lmi08g30750	5.03816	-	-	LOW QUALITY PROTEIN: uncharacterized protein LOC110830265
Lmi08g30760	5.03816	-	-	LOW QUALITY PROTEIN: uncharacterized protein LOC110830265
Lmi08g23450	5.03031	-	-	zinc finger protein Xfin-like isoform X1
Lmi03g08990	5.01401	K10523	SPOP; speckle-type POZ protein	speckle-type POZ protein-like
Lmi08g27970	4.98604	K08574	CAPN5; calpain-5 [EC:3.4.22.-]	calpain-5-like isoform X1
Lmi08g27980	4.976	K15106	SLC25A14_30; solute carrier family 25 (mitochondrial carrier), member 14/30	mitochondrial uncoupling protein Bmcp isoform X1
Lmi01g06810	4.9662	-	-	GRIP and coiled-coil domain-containing protein 2-like isoform X1
Lmi01g06820	4.9662	-	-	GRIP and coiled-coil domain-containing protein 2-like isoform X1
Lmi12g05850	4.95908	-	-	-
Lmi07g19290	4.94287	K05695	PTPRF, LAR; receptor-type tyrosine-protein phosphatase F [EC:3.1.3.48]	tyrosine-protein phosphatase Lar isoform X1
Lmi07g19300	4.94287	K05695	PTPRF, LAR; receptor-type tyrosine-protein phosphatase F [EC:3.1.3.48]	tyrosine-protein phosphatase Lar isoform X1
Lmi07g19310	4.94287	K05695	PTPRF, LAR; receptor-type tyrosine-protein phosphatase F [EC:3.1.3.48]	tyrosine-protein phosphatase Lar isoform X1
Lmi01g06830	4.93552	K11996	MOCS3, UBA4; adenylyltransferase and sulfurtransferase [EC:2.7.7.80 2.8.1.11]	adenylyltransferase and sulfurtransferase MOCS3
Lmi06g16510	4.93169	K20251	GRIP; glutamate receptor-interacting protein	glutamate receptor-interacting protein 2
Lmi08g24090	4.91827	K10590	TRIP12; E3 ubiquitin-protein ligase TRIP12 [EC:2.3.2.26]	E3 ubiquitin-protein ligase TRIP12 isoform X1
Lmi06g04800	4.9178	-	-	uncharacterized protein LOC110839815
Lmi12g05770	4.91701	-	-	-
Lmi01g08800	4.91634	K18752	TNPO1, IPO2, KPNB2; transportin-1	transportin-1 isoform X1
Lmi01g08810	4.91634	K10265	FBXW9; F-box and WD-40 domain protein 9	F-box/WD repeat-containing protein 9-like isoform X1
Lmi09g05390	4.91597	K13240	NOS1; nitric-oxide synthase, brain [EC:1.14.13.39]	nitric oxide synthase, salivary gland
Lmi08g23480	4.90626	-	-	zinc finger protein 395 isoform X1
Lmi06g10830	4.90159	-	-	voltage-dependent calcium channel type A subunit alpha-1
Lmi08g23460	4.89946	K18708	FAM103A1; RNMT-activating mini protein	RNMT-activating mini protein
Lmi08g23470	4.89946	-	-	protein cereblon homolog
Lmi12g05800	4.87541	-	-	uncharacterized LOC105383140
Lmi03g10760	4.87361	K19041	RNF38_44; E3 ubiquitin-protein ligase RNF38/44 [EC:2.3.2.27]	bromodomain-containing protein 4B-like
Lmi03g10770	4.87361	K19737	PRMT9; type II protein arginine methyltransferase [EC:2.1.1.320]	protein arginine N-methyltransferase 9-like
Lmi04g01690	4.86298	K02726	PSMA2; 20S proteasome subunit alpha 2 [EC:3.4.25.1]	proteasome subunit alpha type-2
Lmi08g03770	4.85998	-	-	protein bric-a-brac 2 isoform X1
Lmi06g01200	4.85546	-	-	-
Lmi06g01210	4.85546	K11807	WDTC1, DCAF9; WD and tetratricopeptide repeats protein 1	WD and tetratricopeptide repeats protein 1-like
Lmi08g31310	4.85517	K10408	DNAH; dynein axonemal heavy chain	LOW QUALITY PROTEIN: dynein heavy chain 3, axonemal-like
Lmi02g12460	4.84796	K01872	AARS, alaS; alanyl-tRNA synthetase [EC:6.1.1.7]	alanine--tRNA ligase, mitochondrial isoform X1
Lmi02g12470	4.84796	K01872	AARS, alaS; alanyl-tRNA synthetase [EC:6.1.1.7]	alanine--tRNA ligase, mitochondrial isoform X1
Lmi06g15620	4.84143	K06990	MEMO1; MEMO1 family protein	protein MEMO1 isoform X1
Lmi12g05970	4.83756	-	-	-
Lmi12g05980	4.83756	-	-	protein ALP1-like
Lmi08g31260	4.82285	K23047	UNKL; E3 ubiquitin-protein ligase UNKL [EC:2.3.2.27]	putative E3 ubiquitin-protein ligase UNKL isoform X1
Lmi06g07370	4.81446	K03347	CUL1, CDC53; cullin 1	cullin-1
Lmi06g07380	4.81446	K03347	CUL1, CDC53; cullin 1	cullin-1
Lmi02g12070	4.79218	-	-	uncharacterized protein LOC110838165 isoform X1
Lmi03g11360	4.78655	-	-	uncharacterized protein LOC110830826 isoform X1
Lmi03g11370	4.78655	K02263	COX4; cytochrome c oxidase subunit 4	Cox4; cytochrome c oxidase subunit IV
Lmi02g12440	4.78017	K12165	UFC1; ufm1-conjugating enzyme 1	ubiquitin-fold modifier-conjugating enzyme 1
Lmi01g07070	4.76528	-	-	angiogenic factor with G patch and FHA domains 1 isoform X1
Lmi12g05880	4.75476	-	-	-
Lmi02g12410	4.74246	K03099	SOS; son of sevenless	LOW QUALITY PROTEIN: protein son of sevenless-like
Lmi06g12380	4.73892	-	-	-
Lmi01g06780	4.71522	K11996	MOCS3, UBA4; adenylyltransferase and sulfurtransferase [EC:2.7.7.80 2.8.1.11]	adenylyltransferase and sulfurtransferase MOCS3
Lmi06g02760	4.71005	K11647	SMARCA2_4; SWI/SNF-related matrix-associated actin-dependent regulator of chromatin subfamily A member 2/4 [EC:3.6.4.-]	ATP-dependent helicase brm
Lmi06g01860	4.70967	-	-	sine oculis-binding protein homolog isoform X1
Lmi06g05500	4.70886	K10350	ZYG11; Zyg-11 protein	protein zyg-11 homolog B isoform X2
Lmi06g07810	4.70366	K13046	tok; tolkin [EC:3.4.24.-]	tolloid-like protein 1
Lmi04g25820	4.70012	-	-	serine protease inhibitor dipetalogastin-like isoform X1
Lmi06g10840	4.69682	-	-	voltage-dependent calcium channel type A subunit alpha-1
Lmi09g17740	4.68169	K14837	NOP12; nucleolar protein 12	RNA-binding protein 34
Lmi09g17750	4.68169	K18162	NDUFAF5; NADH dehydrogenase [ubiquinone] 1 alpha subcomplex assembly factor 5 [EC:2.1.1.-]	arginine-hydroxylase NDUFAF5, mitochondrial
Lmi07g09560	4.68105	-	-	venom carboxylesterase-6-like isoform X1
Lmi04g15520	4.66249	K23542	TMEM199; TMEM199 family protein	transmembrane protein 199
Lmi04g15530	4.66249	-	-	armadillo repeat-containing protein 3
Lmi01g00200	4.65606	-	-	-
Lmi06g12940	4.6523	K09884	AQPN; aquaporin rerated protein, invertebrate	aquaporin AQPAe.a-like isoform X1
Lmi07g19270	4.64751	K04255	OPN4, Rh2_7; r-opsin	opsin-3
Lmi06g09810	4.6447	-	-	-
Lmi06g09820	4.6447	-	-	-
Lmi06g13720	4.63425	K07297	ADIPOR; adiponectin receptor	adiponectin receptor protein
Lmi06g13240	4.63219	K17923	SNX9_18_33; sorting nexin-9/18/33	sorting nexin lst-4
Lmi02g12310	4.6108	-	-	uncharacterized protein LOC110837951 isoform X1
Lmi06g08560	4.6071	K05673	ABCC4; ATP-binding cassette, subfamily C (CFTR/MRP), member 4	multidrug resistance-associated protein 4-like isoform X1
Lmi12g05950	4.59021	-	-	-
Lmi06g13730	4.58119	K04437	FLNA; filamin	filamin-A isoform X1
Lmi04g09940	4.57965	-	-	piggyBac transposable element-derived protein 1-like
Lmi12g05930	4.57699	-	-	putative integrase core domain protein
Lmi06g15610	4.57219	K10746	EXO1; exonuclease 1 [EC:3.1.-.-]	exonuclease 1 isoform X1
Lmi02g09440	4.56658	-	-	CCDC65; coiled-coil domain-containing protein 65
Lmi08g05680	4.56393	K18134	EOGT; EGF domain-specific O-GlcNAc transferase [EC:2.4.1.255]	EGF domain-specific O-linked N-acetylglucosamine transferase isoform X1
Lmi06g12930	4.56294	K09884	AQPN; aquaporin rerated protein, invertebrate	Aquaporin AQPAe.a, putative
Lmi06g13010	4.56105	-	-	LOW QUALITY PROTEIN: Down syndrome cell adhesion molecule-like protein Dscam2
Lmi05g04510	4.55372	K14307	NUPL1, NUP49; nucleoporin p58/p45	probable nucleoporin Nup58 isoform X1
Lmi02g06680	4.54839	K14616	CUBN; cubilin	cubilin
Lmi01g00160	4.53942	K14293	KPNB1, IPO1; importin subunit beta-1	importin subunit beta-1 isoform X2
Lmi04g20340	4.53304	-	-	transcription factor cwo isoform X1
Lmi04g00440	4.52485	-	-	uncharacterized protein LOC110827030 isoform X1
Lmi08g24240	4.51063	K15297	RIMS2, RIM2; regulating synaptic membrane exocytosis protein 2	regulating synaptic membrane exocytosis protein 1 isoform X1
Lmi06g07450	4.50743	K11459	PCGF4, BMI1; polycomb group RING finger protein 4	mucin-5B-like
Lmi08g23490	4.5029	-	-	zinc finger protein 395 isoform X1
Lmi07g11840	4.50196	-	-	retrovirus-related Pol polyprotein from transposon 17.6
Lmi08g05690	4.49832	-	-	protein FAM92A-A isoform X1
Lmi02g12450	4.48505	-	-	uncharacterized protein LOC113004607
Lmi06g12270	4.48162	K14325	RNPS1; RNA-binding protein with serine-rich domain 1	ribonucleic acid binding protein S1
Lmi06g13590	4.48025	-	-	-
Lmi01g00270	4.47939	-	-	NFX1-type zinc finger-containing protein 1-like
Lmi01g00280	4.47939	-	-	NFX1-type zinc finger-containing protein 1-like
Lmi01g08820	4.47244	-	-	scm-like with four MBT domains protein 1
Lmi08g27990	4.47144	K23566	MMGT1, EMG5; membrane magnesium transporter 1	membrane magnesium transporter 1
Lmi04g14380	4.4668	-	-	melanization protease 1-like
Lmi04g18160	4.46562	-	-	-
Lmi06g07340	4.46375	-	-	ribonucleoprotein PTB-binding 1-like isoform X1
Lmi07g11820	4.45864	-	-	high affinity cationic amino acid transporter 1-like
Lmi07g11830	4.45864	K13865	SLC7A3, ATRC3; solute carrier family 7 (cationic amino acid transporter), member 3	cationic amino acid transporter 3
Lmi12g05920	4.44658	K00558	DNMT1, dcm; DNA (cytosine-5)-methyltransferase 1 [EC:2.1.1.37]	DNA (cytosine-5)-methyltransferase PliMCI
Lmi06g02420	4.44614	K22647	MINDY3_4; ubiquitin carboxyl-terminal hydrolase MINDY-3/4 [EC:3.4.19.12]	ubiquitin carboxyl-terminal hydrolase MINDY-3 homolog isoform X1
Lmi06g13680	4.4347	-	-	-
Lmi02g12400	4.43342	K11518	TOM40; mitochondrial import receptor subunit TOM40	mitochondrial import receptor subunit TOM40 homolog 1-like
Lmi04g25380	4.42217	-	-	-
Lmi08g21410	4.41484	-	-	hypothetical protein
Lmi06g05150	4.41411	K09459	E4.1.1.82; phosphonopyruvate decarboxylase [EC:4.1.1.82]	uncharacterized protein LOC110841498 isoform X1
Lmi06g15210	4.41094	K11644	SIN3A; paired amphipathic helix protein Sin3a	paired amphipathic helix protein Sin3a
Lmi06g09170	4.40339	K14409	SMG7, EST1C; protein SMG7	protein SMG7-like
Lmi06g09180	4.40339	K03115	CSNK2B; casein kinase II subunit beta	casein kinase II subunit beta isoform X1
Lmi06g07400	4.4029	K00294	E1.2.1.88; 1-pyrroline-5-carboxylate dehydrogenase [EC:1.2.1.88]	delta-1-pyrroline-5-carboxylate dehydrogenase, mitochondrial
Lmi09g12880	4.39948	K17888	ATG10L, ATG10; ubiquitin-like-conjugating enzyme ATG10	ubiquitin-like-conjugating enzyme ATG10
Lmi09g12890	4.39948	-	-	claspin isoform X1
Lmi03g09000	4.39528	-	-	-
Lmi07g18440	4.38254	K12193	VPS24, CHMP3; charged multivesicular body protein 3	charged multivesicular body protein 3
Lmi03g11240	4.38191	K01338	lon; ATP-dependent Lon protease [EC:3.4.21.53]	lon protease homolog 2, peroxisomal-like isoform X1
Lmi06g16590	4.37953	K21398	SLC11A2, DMT1, NRAMP2; natural resistance-associated macrophage protein 2	protein Malvolio isoform X1
Lmi07g09590	4.37559	-	-	spondin-1
Lmi04g25340	4.37103	-	-	Fasciclin-2 precursor, putative
Lmi06g01340	4.36708	-	-	leucine-rich repeats and immunoglobulin-like domains protein 3 isoform X1
Lmi12g05780	4.35981	-	-	-
Lmi12g05790	4.35981	-	-	putative integrase core domain protein
Lmi09g17610	4.35963	-	-	uncharacterized protein C15orf41 homolog isoform X1
Lmi02g12660	4.3595	-	-	scavenger receptor class B member 1-like isoform X1
Lmi08g30810	4.35949	K10408	DNAH; dynein axonemal heavy chain	dynein heavy chain 3, axonemal
Lmi04g21510	4.35644	K01539	ATP1A; sodium/potassium-transporting ATPase subunit alpha [EC:7.2.2.13]	sodium/potassium-transporting ATPase subunit alpha isoform X1
Lmi01g00260	4.34979	-	-	LOW QUALITY PROTEIN: carcinine transporter
Lmi04g02290	4.34921	K17280	CHRDL2; chordin-like protein 2	chordin-like protein 1
Lmi06g16680	4.34432	K17633	RASAL2; RAS protein activator-like 2	probable Ras GTPase-activating protein isoform X1
Lmi04g27110	4.33665	K05542	DUS1; tRNA-dihydrouridine synthase 1 [EC:1.3.1.88]	tRNA-dihydrouridine(16/17) synthase [NAD(P)(+)]-like isoform X1
Lmi06g17340	4.33648	K04378	SRF; serum response factor	serum response factor homolog
Lmi07g09430	4.3358	-	-	vitamin K-dependent protein C-like isoform X1
Lmi07g09440	4.3358	-	-	ankyrin-1-like
Lmi08g19590	4.3323	-	-	PPO; phenoloxidase subunit A3
Lmi06g13560	4.32508	K10357	MYO5; myosin V	unconventional myosin-Va
Lmi06g13570	4.32508	-	-	-
Lmi02g03550	4.32192	K01446	PGRP; peptidoglycan recognition protein	-
Lmi01g00220	4.3179	K01869	LARS, leuS; leucyl-tRNA synthetase [EC:6.1.1.4]	probable leucine--tRNA ligase, mitochondrial isoform X1
Lmi05g01130	4.31748	K04349	RASGRF1; Ras-specific guanine nucleotide-releasing factor 1	ras-specific guanine nucleotide-releasing factor 2-like isoform X1
Lmi06g03860	4.31504	-	-	bestrophin-2-like isoform X1
Lmi04g10230	4.31201	K05119	ALK, CD246; anaplastic lymphoma kinase [EC:2.7.10.1]	leukocyte tyrosine kinase receptor
Lmi04g26070	4.30795	K04249	TSHR; thyrotropin receptor	thyrotropin receptor-like
Lmi03g09190	4.30744	-	-	KIF1-binding protein isoform X1
Lmi03g09200	4.30744	K02993	RP-S7e, RPS7; small subunit ribosomal protein S7e	40S ribosomal protein S7
Lmi07g09770	4.30119	K03963	NDUFB7; NADH dehydrogenase (ubiquinone) 1 beta subcomplex subunit 7	NADH dehydrogenase [ubiquinone] 1 beta subcomplex subunit 7 isoform X1
Lmi07g09780	4.30119	-	-	THAP domain-containing protein 1 A-like isoform X1
Lmi07g09790	4.30119	K23209	THAP9; DNA transposase THAP9 [EC:2.7.7.-]	uncharacterized LOC105846126
Lmi06g10390	4.29578	-	-	patched domain-containing protein 3-like isoform X1
Lmi03g00990	4.28172	K10799	TNKS; tankyrase [EC:2.4.2.30]	tankyrase
Lmi06g06310	4.28021	K01590	hdc, HDC; histidine decarboxylase [EC:4.1.1.22]	histidine decarboxylase isoform X1
Lmi03g09010	4.27749	K09108	TFAP4; transcription factor AP-4	cyclin-dependent kinase 12 isoform X1
Lmi03g06220	4.27567	K12614	DDX6, RCK, DHH1; ATP-dependent RNA helicase DDX6/DHH1 [EC:3.6.4.13]	putative ATP-dependent RNA helicase me31b
Lmi03g06230	4.26216	K20180	VPS16; vacuolar protein sorting-associated protein 16	vacuolar protein sorting-associated protein 16 homolog
Lmi07g13920	4.25943	K01793	GLCE; heparosan-N-sulfate-glucuronate 5-epimerase [EC:5.1.3.17]	D-glucuronyl C5-epimerase isoform X1
Lmi09g08330	4.25736	-	-	uncharacterized protein LOC106717662
Lmi06g15600	4.25732	K10746	EXO1; exonuclease 1 [EC:3.1.-.-]	exonuclease 1 isoform X1
Lmi05g04160	4.25471	-	-	-
Lmi04g11830	4.24598	-	-	-
Lmi06g13370	4.22425	K08866	TTK, MPS1; serine/threonine-protein kinase TTK/MPS1 [EC:2.7.12.1]	dual specificity protein kinase TTK-like
Lmi07g09800	4.22186	K15440	TAD1, ADAT1; tRNA-specific adenosine deaminase 1 [EC:3.5.4.34]	tRNA-specific adenosine deaminase 1
Lmi07g09810	4.22186	-	-	uncharacterized protein LOC110836223 isoform X1
Lmi03g01770	4.21913	K15026	EIF2A; translation initiation factor 2A	eukaryotic translation initiation factor 2A isoform X1
Lmi09g08970	4.21435	-	-	neuroparsin-A-like
Lmi04g14480	4.21398	K00079	CBR1; carbonyl reductase 1 [EC:1.1.1.184 1.1.1.189 1.1.1.197]	carbonyl reductase [NADPH] 1-like
Lmi01g11540	4.21195	-	-	uncharacterized protein LOC110847038
Lmi08g24160	4.20673	-	-	zinc finger protein 395 isoform X1
Lmi06g05890	4.20607	K20689	ARHGEF17; Rho guanine nucleotide exchange factor 17	rho guanine nucleotide exchange factor 17 isoform X1
Lmi04g07760	4.20561	K00658	DLST, sucB; 2-oxoglutarate dehydrogenase E2 component (dihydrolipoamide succinyltransferase) [EC:2.3.1.61]	dihydrolipoyllysine-residue succinyltransferase component of 2-oxoglutarate dehydrogenase complex, mitochondrial
Lmi06g04790	4.19421	K04905	KCNH2, KV11.1; potassium voltage-gated channel Eag-related subfamily H member 2	potassium voltage-gated channel subfamily H member 2 isoform X1
Lmi06g07460	4.18863	K11340	ACTL6A, INO80K; actin-like protein 6A	hypothetical protein
Lmi03g04340	4.1773	K05665	ABCC1; ATP-binding cassette, subfamily C (CFTR/MRP), member 1 [EC:7.6.2.3]	multidrug resistance-associated protein 1 isoform X1
Lmi10g05090	4.16723	-	-	transmembrane protein 151B-like isoform X1
Lmi06g13690	4.16185	K13054	REC8L; meiotic recombination protein REC8, animal type	uncharacterized protein LOC110831939
Lmi06g12370	4.15964	-	-	-
Lmi06g13200	4.15656	K09329	PRRX, PMX; paired mesoderm homeobox protein	paired mesoderm homeobox protein 2-like
Lmi01g07090	4.15182	-	-	-
Lmi06g13270	4.15064	K09189	MLL5; [histone H3]-lysine4 N-trimethyltransferase MLL5 [EC:2.1.1.354]	uncharacterized protein LOC110832728
Lmi09g01620	4.1493	-	-	transmembrane and coiled-coil domains protein 2 isoform X1
Lmi07g10750	4.14396	-	-	uncharacterized protein LOC110838674 isoform X1
Lmi07g10760	4.14396	-	-	monocarboxylate transporter 9-like
Lmi06g10150	4.13942	-	-	zinc finger C4H2 domain-containing protein
Lmi02g12250	4.13583	K00665	FASN; fatty acid synthase, animal type [EC:2.3.1.85]	fatty acid synthase
Lmi08g27960	4.13006	-	-	angio-associated migratory cell protein
Lmi04g14470	4.12719	K18460	XPO7, EXP7; exportin-7	exportin-7 isoform X1
Lmi02g12380	4.1228	-	-	scavenger receptor class B member 1-like isoform X1
Lmi06g08180	4.12101	K10250	ELOVL7; elongation of very long chain fatty acids protein 7 [EC:2.3.1.199]	elongation of very long chain fatty acids protein AAEL008004-like
Lmi06g03850	4.11798	-	-	LOW QUALITY PROTEIN: uncharacterized protein LOC110837401
Lmi06g07820	4.11502	K13046	tok; tolkin [EC:3.4.24.-]	tolloid-like protein 1
Lmi04g16820	4.10655	-	-	-
Lmi07g11850	4.10047	-	-	cationic amino acid transporter 3
Lmi06g14480	4.09664	K04224	TACR3; tachykinin receptor 3	tachykinin-like peptides receptor 86C isoform X1
Lmi06g14070	4.0838	K04431	MAP2K7, MKK7; mitogen-activated protein kinase kinase 7 [EC:2.7.12.2]	dual specificity mitogen-activated protein kinase kinase 7-like isoform X1
Lmi12g05900	4.07119	-	-	-
Lmi04g20770	4.05355	K14946	RBFOX, FOX; RNA binding protein fox-1	RNA binding protein fox-1 homolog 3
Lmi03g01760	4.05285	K04701	CISH; cytokine inducible SH2-containing protein	cytokine-inducible SH2-containing protein-like
Lmi07g09580	4.05014	-	-	venom carboxylesterase-6-like isoform X1
Lmi09g17790	4.04117	-	-	-
Lmi06g14450	4.04014	K02211	CDK9; cyclin-dependent kinase 9 [EC:2.7.11.22 2.7.11.23]	cyclin-dependent kinase 9 isoform X1
Lmi06g03220	4.03609	K05700	VCL; vinculin	vinculin
Lmi03g11460	4.03259	K05048	SLC6A15S; solute carrier family 6 (neurotransmitter transporter, amino acid/orphan) member 15/16/17/18/20	sodium-dependent neutral amino acid transporter B(0)AT3
Lmi03g11470	4.03259	-	-	vitellogenin receptor
Lmi07g09540	4.03209	-	-	venom carboxylesterase-6-like isoform X1
Lmi06g04170	4.01601	-	-	-
Lmi05g06170	4.01453	K09488	TRAP1, HSP75; TNF receptor-associated protein 1	heat shock protein
Lmi02g12720	4.00489	K14568	EMG1, NEP1; rRNA small subunit pseudouridine methyltransferase Nep1 [EC:2.1.1.260]	ribosomal RNA small subunit methyltransferase NEP1
Lmi07g09600	4.00009	-	-	venom carboxylesterase-6-like isoform X1
Lmi06g03610	3.99468	K01196	AGL; glycogen debranching enzyme [EC:2.4.1.25 3.2.1.33]	LOW QUALITY PROTEIN: glycogen debranching enzyme
Lmi02g12060	3.98808	-	-	vanin-like protein 2
Lmi05g01320	3.98433	K10582	UBE2Q; ubiquitin-conjugating enzyme E2 Q [EC:2.3.2.23]	ubiquitin-conjugating enzyme E2 Q1 isoform X1
Lmi09g14080	3.98342	K14283	TACC3, maskin; transforming acidic coiled-coil-containing protein 3	uncharacterized protein LOC110829046 isoform X1
Lmi09g10620	3.98283	K14937	CYP15A1_C1; methyl farnesoate epoxidase / farnesoate epoxidase [EC:1.14.14.127 1.14.14.128]	uncharacterized protein LOC109538052
Lmi07g09610	3.97735	K15001	CYP4; cytochrome P450 family 4 [EC:1.14.-.-]	cytochrome P450 4C1
Lmi05g00570	3.97622	K14818	SQT1; ribosome assembly protein SQT1	hypothetical protein
Lmi07g04660	3.96818	-	-	zinc finger protein, putative
Lmi07g04670	3.96818	K09228	KRAB; KRAB domain-containing zinc finger protein	zinc finger protein 91-like
Lmi08g00090	3.95373	-	-	-
Lmi08g00100	3.95373	K15178	RTF1; RNA polymerase-associated protein RTF1	RNA polymerase-associated protein RTF1 homolog isoform X1
Lmi04g16840	3.94873	-	-	-
Lmi06g05880	3.94686	K03939	NDUFS6; NADH dehydrogenase (ubiquinone) Fe-S protein 6	NADH dehydrogenase [ubiquinone] iron-sulfur protein 6, mitochondrial
Lmi06g13510	3.94103	-	-	-
Lmi06g13500	3.93903	-	-	uncharacterized protein LOC105286900
Lmi08g24270	3.92338	K15297	RIMS2, RIM2; regulating synaptic membrane exocytosis protein 2	regulating synaptic membrane exocytosis protein 2
Lmi02g07110	3.92224	-	-	centrosome-associated zinc finger protein CP190-like isoform X1
Lmi08g20390	3.9194	K04728	ATM, TEL1; serine-protein kinase ATM [EC:2.7.11.1]	serine-protein kinase ATM
Lmi08g23440	3.9124	-	-	-
Lmi08g30800	3.90738	-	-	-
Lmi07g04650	3.90605	-	-	uncharacterized protein LOC113494593
Lmi01g06840	3.89949	K10144	RCHY1, PIRH2; RING finger and CHY zinc finger domain-containing protein 1 [EC:2.3.2.27]	RING finger and CHY zinc finger domain-containing protein 1
Lmi03g11250	3.89745	K17197	NKIRAS; NF-kappa-B inhibitor-interacting Ras-like protein	NF-kappa-B inhibitor-interacting Ras-like protein
Lmi03g11260	3.89745	K19703	FA2H, SCS7; 4-hydroxysphinganine ceramide fatty acyl 2-hydroxylase [EC:1.14.18.6]	fatty acid 2-hydroxylase
Lmi03g06540	3.89741	K03514	PAPD5_7, TRF4; non-canonical poly(A) RNA polymerase PAPD5/7 [EC:2.7.7.19]	non-canonical poly(A) RNA polymerase protein Trf4-1-like isoform X1
Lmi03g09020	3.8928	-	-	polycomb protein Sfmbt isoform X1
Lmi07g09570	3.88788	-	-	uncharacterized protein LOC110370457 isoform X1
Lmi06g06190	3.88738	-	-	extended synaptotagmin-2 isoform X1
Lmi07g18450	3.88704	K07520	ABLIM; actin-binding LIM protein	actin-binding LIM protein 3 isoform X1
Lmi12g02660	3.88083	-	-	histone acetyltransferase KAT6A-like
Lmi06g16470	3.8789	K01940	argG, ASS1; argininosuccinate synthase [EC:6.3.4.5]	argininosuccinate synthase
Lmi05g04140	3.87702	K01374	CTSO; cathepsin O [EC:3.4.22.42]	cathepsin O-like isoform X1
Lmi05g04150	3.87702	K00453	TDO2, kynA; tryptophan 2,3-dioxygenase [EC:1.13.11.11]	tryptophan 2,3-dioxygenase
Lmi06g04810	3.87559	K07767	KATNA1; katanin p60 ATPase-containing subunit A1 [EC:5.6.1.1]	katanin p60 ATPase-containing subunit A-like 1
Lmi06g17320	3.87133	K07955	ARL8; ADP-ribosylation factor-like protein 8	ADP-ribosylation factor-like protein 8B-A
Lmi06g17330	3.87133	K13676	GXYLT; UDP-D-xylose:beta-D-glucoside alpha-1,3-D-xylosyltransferase [EC:2.4.2.42]	glucoside xylosyltransferase 2 isoform X1
Lmi02g12730	3.86941	K04712	DEGS; sphingolipid 4-desaturase/C4-monooxygenase [EC:1.14.19.17 1.14.18.5]	sphingolipid delta(4)-desaturase DES1 isoform X1
Lmi06g17620	3.86828	-	-	-
Lmi06g12670	3.86621	K07841	DIRAS2; DIRAS family, GTP-binding Ras-like 2	GTP-binding protein Di-Ras2 isoform X1
Lmi03g11380	3.86571	-	-	uncharacterized protein LOC103308774
Lmi06g06060	3.86533	K14033	NR1F4; nuclear receptor subfamily 1 group F member 4	probable nuclear hormone receptor HR3 isoform X1
Lmi06g06350	3.86231	K16578	CLASP1_2; CLIP-associating protein 1/2	CLIP-associating protein 1-B
Lmi06g06360	3.86231	K16578	CLASP1_2; CLIP-associating protein 1/2	CLIP-associating protein 1-B
Lmi08g13190	3.85464	-	-	LOW QUALITY PROTEIN: uncharacterized protein LOC100649651
Lmi03g11480	3.85015	-	-	uncharacterized protein LOC110829622
Lmi06g14020	3.84395	-	-	acyl-CoA-binding domain-containing protein 5
Lmi02g12000	3.84111	-	-	-
Lmi02g12010	3.84111	-	-	-
Lmi06g03150	3.83914	-	-	-
Lmi08g23660	3.83403	-	-	protein takeout-like
Lmi08g11920	3.83239	K09404	FOXK; forkhead box protein K	forkhead box protein K1-like
Lmi04g11540	3.82796	-	-	midnolin homolog isoform X1
Lmi12g05910	3.82679	-	-	-
Lmi08g13200	3.81068	K18438	PDE10; cAMP and cAMP-inhibited cGMP 3',5'-cyclic phosphodiesterase 10 [EC:3.1.4.17 3.1.4.35]	cAMP and cAMP-inhibited cGMP 3',5'-cyclic phosphodiesterase 10A
Lmi10g03980	3.79794	K08825	DYRK1; dual specificity tyrosine-phosphorylation-regulated kinase 1 [EC:2.7.12.1]	serine/threonine-protein kinase minibrain, putative
Lmi08g13020	3.79183	-	-	protein C8orf37 homolog
Lmi08g13030	3.79183	K18666	ASCC1; activating signal cointegrator complex subunit 1	activating signal cointegrator 1 complex subunit 1
Lmi04g10070	3.78595	K18808	TLR13; toll-like receptor 13	toll-like receptor 2
Lmi08g30300	3.7757	K04508	TBL1; transducin (beta)-like 1	F-box-like/WD repeat-containing protein TBL1XR1 isoform X1
Lmi09g14090	3.77519	-	-	uncharacterized protein LOC106664782
Lmi08g19610	3.7744	-	-	PPO, PPO3; prophenoloxidase 3
Lmi03g09760	3.76899	K12231	HECTD1; E3 ubiquitin-protein ligase HECTD1 [EC:2.3.2.26]	E3 ubiquitin-protein ligase HECTD1 isoform X1
Lmi06g12220	3.76812	-	-	uncharacterized protein LOC110826673
Lmi06g04010	3.76601	K16667	PTPRG; receptor-type tyrosine-protein phosphatase gamma [EC:3.1.3.48]	tyrosine-protein phosphatase 99A isoform X1
Lmi04g21520	3.75819	K01539	ATP1A; sodium/potassium-transporting ATPase subunit alpha [EC:7.2.2.13]	sodium/potassium-transporting ATPase subunit alpha
Lmi04g21530	3.75819	K01539	ATP1A; sodium/potassium-transporting ATPase subunit alpha [EC:7.2.2.13]	sodium/potassium-transporting ATPase subunit alpha
Lmi09g01930	3.75565	K15690	RC3H; RING finger and CCCH-type zinc finger domain-containing protein	roquin-1
Lmi08g11910	3.75405	K21988	TMC; transmembrane channel-like protein	transmembrane channel-like protein 5 isoform X1
Lmi06g06840	3.75304	K02222	SFRP5; secreted frizzled-related protein 5	secreted frizzled-related protein 2-like
Lmi05g07270	3.74902	K11666	INO80B, ZNHIT4, PAPA1; INO80 complex subunit B	INO80 complex subunit B isoform X1
Lmi03g04360	3.73586	-	-	beta-galactosidase-1-like protein 2
Lmi06g13770	3.7308	K11805	DCAF7, HAN11; DDB1- and CUL4-associated factor 7	DDB1- and CUL4-associated factor 7 isoform X1
Lmi06g03440	3.73035	K11318	ATXN7, SCA7; ataxin-7	ataxin-7-like protein 1 isoform X3
Lmi06g09780	3.72655	-	-	-
Lmi02g12390	3.71605	-	-	splicing regulatory glutamine/lysine-rich protein 1
Lmi06g04160	3.71529	K18488	DLX2; homeobox protein DLX2	homeotic protein distal-less-like
Lmi06g16020	3.71193	K15603	TCF4_12; transcription factor 4/12	protein daughterless isoform X1
Lmi09g13580	3.7001	K15259	PARP7S; poly [ADP-ribose] polymerase 7/11/12/13 [EC:2.4.2.30]	poly [ADP-ribose] polymerase 12-like
Lmi06g09880	3.69454	K17817	NUDT18, MTH3; 8-oxo-dGDP phosphatase [EC:3.6.1.58]	8-oxo-dGDP phosphatase NUDT18
Lmi12g05730	3.68358	-	-	-
Lmi12g05740	3.68358	-	-	uncharacterized protein LOC113563422
Lmi08g24400	3.682	-	-	circadian clock-controlled protein-like
Lmi08g24410	3.682	-	-	circadian clock-controlled protein-like
Lmi06g08080	3.6814	K05034	SLC6A1, GAT1; solute carrier family 6 (neurotransmitter transporter, GABA) member 1	sodium- and chloride-dependent GABA transporter 1
Lmi06g13180	3.67576	K14819	DUSP12, YVH1; dual specificity phosphatase 12 [EC:3.1.3.16 3.1.3.48]	dual specificity protein phosphatase MPK-4-like isoform X1
Lmi06g09190	3.67301	K02310	DFFA, DFF45; DNA fragmentation factor, 45 kD, alpha subunit	DNA fragmentation factor subunit alpha-like isoform X1
Lmi04g02850	3.67097	-	-	uncharacterized protein LOC110828059 isoform X1
Lmi04g02860	3.67097	K20131	RABGEF1; Rab5 GDP/GTP exchange factor	rab5 GDP/GTP exchange factor isoform X1
Lmi08g30770	3.66952	K23047	UNKL; E3 ubiquitin-protein ligase UNKL [EC:2.3.2.27]	putative E3 ubiquitin-protein ligase UNKL isoform X1
Lmi05g07260	3.66872	-	-	histone-lysine N-methyltransferase 2D-like isoform X1
Lmi12g02170	3.66618	-	-	-
Lmi06g12840	3.65843	K08805	DCLK1_2; doublecortin-like kinase 1/2 [EC:2.7.11.1]	serine/threonine-protein kinase GA29083 isoform X1
Lmi06g11110	3.6573	K09037	MAFF_G_K; transcription factor MAFF/G/K	transcription factor MafK isoform X1
Lmi08g01510	3.65721	-	-	-
Lmi08g01520	3.65721	-	-	zinc finger protein 436-like
Lmi01g07140	3.65669	-	-	-
Lmi01g07150	3.65669	K04661	FST; follistatin	LOW QUALITY PROTEIN: follistatin
Lmi08g23430	3.65274	K10590	TRIP12; E3 ubiquitin-protein ligase TRIP12 [EC:2.3.2.26]	E3 ubiquitin-protein ligase TRIP12 isoform X1
Lmi08g27540	3.64611	K17914	KIF13; kinesin family member 13	kinesin-like protein KIF13A isoform X1
Lmi02g03320	3.64372	K00718	FUT1_2; galactoside 2-L-fucosyltransferase 1/2 [EC:2.4.1.69]	Galactoside 2-alpha-L-fucosyltransferase, putative
Lmi06g16670	3.64248	K00249	ACADM, acd; acyl-CoA dehydrogenase [EC:1.3.8.7]	acadm; medium-chain specific acyl-CoA dehydrogenase, mitochondrial
Lmi05g07250	3.63934	K03849	ALG8; alpha-1,3-glucosyltransferase [EC:2.4.1.265]	probable dolichyl pyrophosphate Glc1Man9GlcNAc2 alpha-1,3-glucosyltransferase isoform X1
Lmi05g03040	3.63892	-	-	uncharacterized protein LOC110836586
Lmi05g03050	3.63892	K17496	TIM50; mitochondrial import inner membrane translocase subunit TIM50	mitochondrial import inner membrane translocase subunit TIM50-C-like
Lmi08g00340	3.63352	K17260	ACTR2, ARP2; actin-related protein 2	actin-related protein 2 isoform X1
Lmi07g07430	3.62931	-	-	-
Lmi09g08980	3.62713	-	-	-
Lmi06g11560	3.62131	-	-	uncharacterized protein LOC110826679
Lmi07g17800	3.61943	-	-	C1GALT1-specific chaperone 1-like isoform X1
Lmi09g11370	3.61748	K06270	PPP1R12A, MYPT1; protein phosphatase 1 regulatory subunit 12A	protein phosphatase 1 regulatory subunit 12A isoform X1
Lmi03g01000	3.61523	-	-	-
Lmi07g18140	3.60907	K00699	UGT; glucuronosyltransferase [EC:2.4.1.17]	UDP-glucuronosyltransferase 2C1-like isoform X1
Lmi08g23670	3.6079	-	-	-
Lmi08g24250	3.60667	-	-	putative integrase core domain protein
Lmi08g24260	3.60667	-	-	uncharacterized protein LOC115033222
Lmi09g07570	3.60022	K11827	AP2S1; AP-2 complex subunit sigma-1	AP-2 complex subunit sigma
Lmi09g07580	3.60022	K02838	frr, MRRF, RRF; ribosome recycling factor	ribosome-recycling factor, mitochondrial
Lmi03g08980	3.589	-	-	RNA-binding protein 42-like
Lmi06g16160	3.5855	-	-	heat shock 70 kDa protein 14-like isoform X1
Lmi06g05190	3.58427	K20184	VPS41; vacuolar protein sorting-associated protein 41	vacuolar protein sorting-associated protein 41 homolog
Lmi06g12290	3.58366	-	-	-
Lmi08g23890	3.58075	K23029	EFHC1; EF-hand domain-containing protein 1	EF-hand domain-containing protein 1-like
Lmi08g20420	3.57983	K05052	NMUR1; neuromedin U receptor 1	neuromedin-U receptor 2-like isoform X1
Lmi07g12260	3.57915	-	-	-
Lmi06g12450	3.57693	K15122	SLC41A; solute carrier family 41	solute carrier family 41 member 1-like isoform X1
Lmi06g06180	3.57252	K03037	PSMD6, RPN7; 26S proteasome regulatory subunit N7	26S proteasome non-ATPase regulatory subunit 6
Lmi04g25460	3.55552	K10758	QSOX; thiol oxidase [EC:1.8.3.2]	sulfhydryl oxidase 2-like
Lmi08g23600	3.55335	K15297	RIMS2, RIM2; regulating synaptic membrane exocytosis protein 2	hypothetical protein
Lmi08g23590	3.55004	K15297	RIMS2, RIM2; regulating synaptic membrane exocytosis protein 2	regulating synaptic membrane exocytosis protein 2-like isoform X1
Lmi06g08190	3.54866	K07555	ATPeAF1, ATPAF1, ATP11; ATP synthase mitochondrial F1 complex assembly factor 1	ATP synthase mitochondrial F1 complex assembly factor 1
Lmi08g13180	3.54682	K18668	ZC3H12, MCPIP; ribonuclease ZC3H12 [EC:3.1.-.-]	endoribonuclease ZC3H12A-like isoform X1
Lmi09g14100	3.5448	-	-	-
Lmi07g18650	3.54228	K21971	NSUN6; methyltransferase NSUN6 [EC:2.1.1.-]	putative methyltransferase NSUN6
Lmi07g18660	3.54228	K17617	CTDNEP1, DULLARD, NEM1; CTD nuclear envelope phosphatase 1 [EC:3.1.3.16]	CTD nuclear envelope phosphatase 1 homolog isoform X1
Lmi03g06530	3.53963	K03593	mrp, NUBPL; ATP-binding protein involved in chromosome partitioning	iron-sulfur protein NUBPL
Lmi08g09210	3.5387	-	-	-
Lmi08g09220	3.5387	-	-	-
Lmi04g26960	3.53571	K08193	SLC17A; MFS transporter, ACS family, solute carrier family 17 (sodium-dependent inorganic phosphate cotransporter), other	putative inorganic phosphate cotransporter isoform X1
Lmi08g00070	3.53448	K17260	ACTR2, ARP2; actin-related protein 2	actin-related protein 2 isoform X1
Lmi04g15510	3.53405	K20187	BLOC1S5; biogenesis of lysosome-related organelles complex 1 subunit 5	biogenesis of lysosome-related organelles complex 1 subunit 5 isoform X1
Lmi11g01330	3.53284	-	-	venom carboxylesterase-6-like
Lmi08g11930	3.53045	-	-	uncharacterized protein LOC106787721 isoform X1
Lmi02g09320	3.52928	K00665	FASN; fatty acid synthase, animal type [EC:2.3.1.85]	fatty acid synthase-like
Lmi06g13920	3.52582	-	-	dymeclin-like
Lmi09g06490	3.52438	K05313	GRIN; glutamate receptor, ionotropic, invertebrate	glutamate receptor 1 isoform X2
Lmi09g09670	3.52127	K15157	MED15; mediator of RNA polymerase II transcription subunit 15	mediator of RNA polymerase II transcription subunit 15
Lmi09g09680	3.52127	K07374	TUBA; tubulin alpha	tubulin alpha-1 chain, putative
Lmi09g18170	3.51791	K19756	RSPH4_6; radial spoke head protein 4/6	radial spoke head protein 6 homolog A-like
Lmi02g12740	3.51755	K01872	AARS, alaS; alanyl-tRNA synthetase [EC:6.1.1.7]	alanine--tRNA ligase, mitochondrial isoform X1
Lmi02g12700	3.51743	K03099	SOS; son of sevenless	LOW QUALITY PROTEIN: protein son of sevenless-like
Lmi04g10140	3.50723	K13808	ARR1; arrestin-1	arrestin homolog isoform X1
Lmi04g10150	3.50723	K17506	PPM1L, PP2CE; protein phosphatase 1L [EC:3.1.3.16]	protein phosphatase 1L
Lmi04g07720	3.50721	-	-	-
Lmi04g07730	3.50721	-	-	uncharacterized protein
Lmi04g28270	3.49845	K08853	AAK; AP2-associated kinase [EC:2.7.11.1]	uncharacterized protein LOC110831003 isoform X1
Lmi06g12390	3.49705	-	-	-
Lmi06g07940	3.4953	-	-	vitellogenin-1-like
Lmi07g09960	3.48769	K00731	C1GALT1; glycoprotein-N-acetylgalactosamine 3-beta-galactosyltransferase [EC:2.4.1.122]	glycoprotein-N-acetylgalactosamine 3-beta-galactosyltransferase 1 isoform X1
Lmi03g11190	3.48413	-	-	dynein heavy chain 1, axonemal
Lmi06g05080	3.48198	-	-	cadherin-like and PC-esterase domain-containing protein 1
Lmi07g14880	3.48134	K12823	DDX5, DBP2; ATP-dependent RNA helicase DDX5/DBP2 [EC:3.6.4.13]	ATP-dependent RNA helicase dbp2 isoform X1
Lmi06g08020	3.47481	K09098	NPAS1_3; neuronal PAS domain-containing protein 1/3	protein trachealess isoform X1
Lmi02g01390	3.47034	-	-	-
Lmi08g30210	3.46433	-	-	uncharacterized protein LOC110839018 isoform X1
Lmi06g01590	3.46149	K05313	GRIN; glutamate receptor, ionotropic, invertebrate	LOW QUALITY PROTEIN: uncharacterized protein LOC110838926
Lmi06g01600	3.46149	K20465	OSBPL9_10_11, ORP9_10_11; oxysterol-binding protein-related protein 9/10/11	oxysterol-binding protein-related protein 11-like isoform X1
Lmi03g03730	3.46102	-	-	WD repeat-containing protein on Y chromosome
Lmi07g10530	3.4596	-	-	lisH domain and HEAT repeat-containing protein KIAA1468 homolog isoform X1
Lmi06g07420	3.45615	K19410	LEMD3; inner nuclear membrane protein Man1	inner nuclear membrane protein Man1 isoform X1
Lmi08g25720	3.45527	-	-	sodium-driven chloride bicarbonate exchanger isoform X1
Lmi06g06750	3.45087	K08635	MMEL1, NEP; neprilysin [EC:3.4.24.11]	endothelin-converting enzyme homolog isoform X1
Lmi07g00790	3.45077	K11413	SIRT3, SIR2L3; NAD+-dependent protein deacetylase sirtuin 3 [EC:2.3.1.286]	NAD-dependent protein deacetylase sirtuin-3, mitochondrial-like
Lmi03g09150	3.45053	K19529	SYCP2; synaptonemal complex protein 2	synaptonemal complex protein 2-like
Lmi06g13170	3.44943	K09233	GLIS2; zinc finger protein GLIS2	zinc finger protein 271 isoform X1
Lmi02g05590	3.44741	-	-	serine protease gd-like
Lmi07g19530	3.44706	-	-	arylsulfatase B-like
Lmi12g02650	3.44015	-	-	histone acetyltransferase KAT6A-like
Lmi05g00310	3.43509	K15710	SHPRH; E3 ubiquitin-protein ligase SHPRH [EC:3.6.4.- 2.3.2.27]	E3 ubiquitin-protein ligase SHPRH isoform X1
Lmi10g02960	3.43409	K23339	YPEL5; protein yippee-like 5	protein yippee-like 5 isoform X1
Lmi10g02970	3.43409	-	-	uncharacterized protein LOC100889564
Lmi01g06890	3.43106	-	-	uncharacterized protein LOC114132124
Lmi09g02510	3.42937	K14209	SLC36A, PAT; solute carrier family 36 (proton-coupled amino acid transporter)	proton-coupled amino acid transporter-like protein CG1139
Lmi06g08450	3.42037	-	-	uncharacterized protein LOC110831223 isoform X1
Lmi06g02840	3.41946	K05730	VAV; guanine nucleotide exchange factor VAV	protein vav isoform X1
Lmi09g18440	3.41839	K11427	DOT1L, DOT1; [histone H3]-lysine79 N-trimethyltransferase [EC:2.1.1.360]	histone-lysine N-methyltransferase, H3 lysine-79 specific-like isoform X1
Lmi03g09050	3.41558	K19737	PRMT9; type II protein arginine methyltransferase [EC:2.1.1.320]	protein arginine N-methyltransferase 9-like
Lmi03g09060	3.41558	-	-	-
Lmi03g09070	3.41558	K23209	THAP9; DNA transposase THAP9 [EC:2.7.7.-]	thap9; DNA transposase THAP9
Lmi07g09620	3.41154	K15001	CYP4; cytochrome P450 family 4 [EC:1.14.-.-]	cytochrome P450 4c3-like
Lmi08g11890	3.40797	-	-	uncharacterized protein LOC108566841
Lmi08g11900	3.40797	-	-	-
Lmi02g12750	3.40615	K15630	VTC2; GDP-D-glucose phosphorylase [EC:2.7.7.78]	GDP-D-glucose phosphorylase 1
Lmi06g14440	3.40584	K15276	SLC35B2, PAPST1; solute carrier family 35 (adenosine 3'-phospho 5'-phosphosulfate transporter), member B2	adenosine 3'-phospho 5'-phosphosulfate transporter 1
Lmi06g02120	3.40494	K04994	MCOLN3, TRPML3; mucolipin 3	mucolipin-3-like isoform X1
Lmi02g03450	3.39199	K20858	MCU; calcium uniporter protein, mitochondrial	calcium uniporter protein, mitochondrial
Lmi02g03460	3.39199	-	-	-
Lmi04g11840	3.39197	K16302	CNNM; metal transporter CNNM	metal transporter CNNM4 isoform X1
Lmi04g11850	3.39197	K03283	HSPA1s; heat shock 70kDa protein 1/2/6/8	heat shock protein 70 A1-like
Lmi06g06810	3.39117	K01754	E4.3.1.19, ilvA, tdcB; threonine dehydratase [EC:4.3.1.19]	uncharacterized protein LOC110832432 isoform X1
Lmi06g13960	3.38711	K15159	MED16; mediator of RNA polymerase II transcription subunit 16	mediator of RNA polymerase II transcription subunit 16 isoform X1
Lmi12g05390	3.38529	K03954	NDUFA10; NADH dehydrogenase (ubiquinone) 1 alpha subcomplex subunit 10	NADH dehydrogenase [ubiquinone] 1 alpha subcomplex subunit 10, mitochondrial isoform X1
Lmi07g14870	3.38024	-	-	glucose dehydrogenase [FAD, quinone]-like
Lmi09g09520	3.38	K08660	CNDP2; cytosolic nonspecific dipeptidase [EC:3.4.13.18]	cytosolic non-specific dipeptidase
Lmi09g09530	3.38	K01206	FUCA; alpha-L-fucosidase [EC:3.2.1.51]	alpha-L-fucosidase isoform X1
Lmi06g15030	3.37886	K16831	BORA; protein aurora borealis	Bora; protein aurora borealis
Lmi03g02530	3.37359	-	-	-
Lmi04g01700	3.37232	K12566	SGCB; beta-sarcoglycan	beta-sarcoglycan
Lmi04g01710	3.37232	K13089	ILF2; interleukin enhancer-binding factor 2	interleukin enhancer-binding factor 2 homolog
Lmi04g23110	3.37149	K14613	SLC46A1; MFS transporter, PCFT/HCP family, solute carrier family 46 (folate transporter), member 1	proton-coupled folate transporter
Lmi06g00300	3.3713	-	-	uncharacterized protein LOC110834979
Lmi08g13670	3.36952	K18406	TDRKH, TDRD2; tudor domain-containing protein 2	tudor and KH domain-containing protein homolog
Lmi08g13680	3.36952	-	-	uncharacterized protein LOC110831074
Lmi03g00980	3.36545	K00718	FUT1_2; galactoside 2-L-fucosyltransferase 1/2 [EC:2.4.1.69]	galactoside 2-alpha-L-fucosyltransferase 2-like
Lmi06g07550	3.36343	-	-	ceramide-1-phosphate transfer protein
Lmi06g13160	3.35943	K11153	RDH12; retinol dehydrogenase 12 [EC:1.1.1.300]	retinol dehydrogenase 12-like
Lmi09g09200	3.35571	-	-	-
Lmi04g20170	3.35265	-	-	uncharacterized protein LOC110831470 isoform X1
Lmi04g20180	3.35265	K03018	RPC1, POLR3A; DNA-directed RNA polymerase III subunit RPC1 [EC:2.7.7.6]	DNA-directed RNA polymerase III subunit RPC1 isoform X1
Lmi07g09370	3.35094	K06067	HDAC1_2; histone deacetylase 1/2 [EC:3.5.1.98]	histone deacetylase Rpd3
Lmi07g12680	3.349	K01273	DPEP; membrane dipeptidase [EC:3.4.13.19]	Dipeptidase 1 precursor, putative
Lmi06g04780	3.34872	K04905	KCNH2, KV11.1; potassium voltage-gated channel Eag-related subfamily H member 2	potassium voltage-gated channel subfamily H member 2 isoform X1
Lmi06g17190	3.34739	K14327	UPF2, RENT2; regulator of nonsense transcripts 2	regulator of nonsense transcripts 2 isoform X1
Lmi02g04870	3.34667	-	-	-
Lmi06g10850	3.34475	-	-	senecionine N-oxygenase, putative
Lmi08g09230	3.34146	K02327	POLD1; DNA polymerase delta subunit 1 [EC:2.7.7.7]	DNA polymerase delta catalytic subunit isoform X1
Lmi06g10510	3.34093	-	-	zinc finger protein 436-like isoform X1
Lmi02g12040	3.33995	-	-	-
Lmi06g00340	3.33933	K10080	LMAN1, ERGIC53; lectin, mannose-binding 1	protein ERGIC-53
Lmi07g10510	3.33734	-	-	craniofacial development protein 1
Lmi07g10520	3.33734	-	-	transmembrane protein 170A
Lmi04g20360	3.33682	K20194	HPS4; Hermansky-Pudlak syndrome 4 protein	uncharacterized protein LOC110836134
Lmi01g07100	3.33431	K04661	FST; follistatin	LOW QUALITY PROTEIN: follistatin
Lmi06g10340	3.33372	K08150	SLC2A13, ITR; MFS transporter, SP family, solute carrier family 2 (myo-inositol transporter), member 13	proton myo-inositol cotransporter-like
Lmi04g30730	3.32974	K03098	APOD; apolipoprotein D and lipocalin family protein	apolipoprotein D
Lmi06g15820	3.32887	-	-	organic cation transporter protein
Lmi04g29530	3.32554	K14810	DDX56, DBP9; ATP-dependent RNA helicase DDX56/DBP9 [EC:3.6.4.13]	probable ATP-dependent RNA helicase DDX56 isoform X1
Lmi04g29540	3.32554	-	-	hypothetical protein
Lmi04g16110	3.32218	K10720	PHM, CYP306A1; ecdysteroid 25-hydroxylase [EC:1.14.-.-]	cytochrome P450 306a1 isoform X1
Lmi08g13140	3.3208	-	-	coiled-coil domain-containing protein 47 isoform X1
Lmi06g01920	3.31665	-	-	filaggrin-2-like
Lmi09g15560	3.31407	-	-	sodium-coupled monocarboxylate transporter 1-like
Lmi08g31340	3.31298	K10408	DNAH; dynein axonemal heavy chain	LOW QUALITY PROTEIN: dynein heavy chain 3, axonemal-like
Lmi07g01000	3.3127	K00274	MAO, aofH; monoamine oxidase [EC:1.4.3.4]	-
Lmi12g01900	3.31221	-	-	-
Lmi07g18010	3.31048	K00814	GPT, ALT; alanine transaminase [EC:2.6.1.2]	alanine aminotransferase 1 isoform X1
Lmi07g18020	3.31048	K10694	ZNRF1_2; E3 ubiquitin-protein ligase ZNRF1/2 [EC:2.3.2.27]	hypothetical protein
Lmi08g24480	3.30368	-	-	protein takeout-like
Lmi01g12760	3.29778	-	-	-
Lmi02g06700	3.29385	K14616	CUBN; cubilin	cubilin
Lmi02g09450	3.29271	K08193	SLC17A; MFS transporter, ACS family, solute carrier family 17 (sodium-dependent inorganic phosphate cotransporter), other	LOW QUALITY PROTEIN: vesicular glutamate transporter 1-like
Lmi06g03680	3.29017	K10839	RAD23, HR23; UV excision repair protein RAD23	UV excision repair protein RAD23 homolog B
Lmi06g14000	3.28683	-	-	-
Lmi11g04420	3.28655	K23291	RUSC2; iporin	uncharacterized protein LOC110829924
Lmi06g13830	3.286	-	-	-
Lmi06g13630	3.2856	-	-	sodium channel protein Nach-like
Lmi04g10130	3.28383	K15075	MET18, MMS19; DNA repair/transcription protein MET18/MMS19	MMS19 nucleotide excision repair protein homolog
Lmi09g01610	3.28341	K00286	proC; pyrroline-5-carboxylate reductase [EC:1.5.1.2]	Pyrroline-5-carboxylate reductase, putative
Lmi04g15450	3.28127	-	-	uncharacterized protein LOC110837195 isoform X1
Lmi04g15460	3.28127	-	-	uncharacterized protein LOC110837195 isoform X1
Lmi08g27310	3.27994	K23297	C12ORF66; KICSTOR complex protein C12orf66	KICSTOR complex protein C12orf66-like isoform X1
Lmi08g27320	3.27994	K01062	PLA2G7, PAFAH; platelet-activating factor acetylhydrolase [EC:3.1.1.47]	platelet-activating factor acetylhydrolase-like isoform X1
Lmi04g15160	3.27958	-	-	-
Lmi04g15170	3.27958	-	-	-
Lmi06g17110	3.27866	K10380	ANK; ankyrin	uncharacterized protein LOC108612836 isoform X1
Lmi02g01000	3.27007	-	-	-
Lmi02g01010	3.27007	-	-	-
Lmi06g11830	3.26398	K11165	DHRS7; dehydrogenase/reductase SDR family member 7 [EC:1.1.-.-]	dehydrogenase/reductase SDR family member 7-like isoform X1
Lmi07g08180	3.26208	K00327	POR; NADPH-ferrihemoprotein reductase [EC:1.6.2.4]	NADPH--cytochrome P450 reductase isoform X1
Lmi07g08190	3.26208	-	-	uncharacterized protein LOC109590544
Lmi07g08200	3.26208	-	-	uncharacterized protein LOC106720343
Lmi07g08210	3.26208	-	-	asprv1; retroviral-like aspartic protease 1
Lmi06g10790	3.25966	K11420	EHMT; [histone H3]-lysine9 N-trimethyltransferase EHMT [EC:2.1.1.355]	histone-lysine N-methyltransferase EHMT2 isoform X1
Lmi06g10800	3.25966	K05631	AIP3, WWP3, BAIAP1; atrophin-1 interacting protein 3 (BAI1-associated protein 1)	membrane-associated guanylate kinase, WW and PDZ domain-containing protein 2-like isoform X1
Lmi06g07390	3.25933	-	-	DAZ-associated protein 2-like isoform X1
Lmi09g18450	3.25817	K04513	RHOA; Ras homolog gene family, member A	ras-like GTP-binding protein Rho1
Lmi09g18460	3.25817	K10268	FBXL2_20; F-box and leucine-rich repeat protein 2/20	F-box/LRR-repeat protein 2-like
Lmi10g01420	3.25621	K15110	SLC25A21, ODC; solute carrier family 25 (mitochondrial 2-oxodicarboxylate transporter), member 21	mitochondrial 2-oxodicarboxylate carrier
Lmi10g01430	3.25621	K01511	ENTPD5_6; ectonucleoside triphosphate diphosphohydrolase 5/6 [EC:3.6.1.6]	ectonucleoside triphosphate diphosphohydrolase 5 isoform X1
Lmi03g11390	3.25352	K20210	RREB1; ras-responsive element-binding protein 1	uncharacterized protein LOC110829143
Lmi08g25860	3.25023	K11479	AURKB; aurora kinase B [EC:2.7.11.1]	aurora kinase B
Lmi08g25870	3.25023	-	-	retrovirus-related Pol polyprotein from transposon 17.6
Lmi08g25880	3.25023	K11479	AURKB; aurora kinase B [EC:2.7.11.1]	aurora kinase C-like
Lmi07g00990	3.24638	K00274	MAO, aofH; monoamine oxidase [EC:1.4.3.4]	probable flavin-containing monoamine oxidase A
Lmi02g09060	3.23803	K09884	AQPN; aquaporin rerated protein, invertebrate	aquaporin AQPAe.a-like
Lmi04g15540	3.23543	K20174	OSBPL1_2, ORP1_2; oxysterol-binding protein-related protein 1/2	oxysterol-binding protein-related protein 1 isoform X1
Lmi04g22680	3.23419	K01195	uidA, GUSB; beta-glucuronidase [EC:3.2.1.31]	beta-glucuronidase
Lmi04g22690	3.23419	K01598	PPCDC, coaC; phosphopantothenoylcysteine decarboxylase [EC:4.1.1.36]	AGAP011994-PA
Lmi03g07920	3.23056	K01273	DPEP; membrane dipeptidase [EC:3.4.13.19]	dipeptidase 1-like isoform X1
Lmi06g02410	3.22963	K08856	STK16; serine/threonine kinase 16 [EC:2.7.11.1]	serine/threonine-protein kinase 16 isoform X1
Lmi06g06320	3.22947	K17616	CTDSPL2; CTD small phosphatase-like protein 2 [EC:3.1.3.-]	CTD small phosphatase-like protein 2
Lmi08g01430	3.22726	-	-	-
Lmi03g05380	3.22306	K22984	OR; odorant receptor	Or-45; olfactory receptor 45
Lmi06g07430	3.22134	-	-	-
Lmi06g03260	3.21685	-	-	uncharacterized protein LOC110831145
Lmi04g15600	3.21678	K17597	STAU; double-stranded RNA-binding protein Staufen	double-stranded RNA-binding protein Staufen homolog 2 isoform X1
Lmi08g25120	3.21618	-	-	-
Lmi06g01160	3.21605	-	-	uncharacterized protein LOC110834086 isoform X1
Lmi04g28260	3.21482	K17794	TIM23; mitochondrial import inner membrane translocase subunit TIM23	mitochondrial import inner membrane translocase subunit Tim23
Lmi09g07140	3.21135	-	-	-
Lmi02g12480	3.20168	K15630	VTC2; GDP-D-glucose phosphorylase [EC:2.7.7.78]	GDP-D-glucose phosphorylase 1
Lmi05g04490	3.20037	K00616	E2.2.1.2, talA, talB; transaldolase [EC:2.2.1.2]	transaldolase
Lmi05g04500	3.20037	-	-	-
Lmi08g05840	3.19744	K20222	IPO5, KPNB3, RANBP5; importin-5	importin-5 isoform X1
Lmi04g29520	3.1969	K12820	DHX15, PRP43; pre-mRNA-splicing factor ATP-dependent RNA helicase DHX15/PRP43 [EC:3.6.4.13]	putative pre-mRNA-splicing factor ATP-dependent RNA helicase PRP1
Lmi07g01010	3.19187	K10660	MARCH5; E3 ubiquitin-protein ligase MARCH5 [EC:2.3.2.27]	E3 ubiquitin-protein ligase MARCH5-like isoform X1
Lmi04g05360	3.19054	K16457	CEP76; centrosomal protein CEP76	cep76; centrosomal protein of 76 kDa
Lmi09g10430	3.18533	-	-	-
Lmi09g10440	3.18533	-	-	uncharacterized protein LOC110829827
Lmi08g16240	3.18471	K12322	GUCY2F; guanylate cyclase 2F [EC:4.6.1.2]	retinal guanylyl cyclase 1 isoform X1
Lmi05g05840	3.184	K01681	ACO, acnA; aconitate hydratase [EC:4.2.1.3]	probable aconitate hydratase, mitochondrial
Lmi05g05850	3.184	K05869	CAMK4; calcium/calmodulin-dependent protein kinase IV [EC:2.7.11.17]	calcium/calmodulin-dependent protein kinase type IV-like
Lmi02g08980	3.18324	K15637	PGAM5; serine/threonine-protein phosphatase PGAM5 [EC:3.1.3.16]	serine/threonine-protein phosphatase Pgam5, mitochondrial-like isoform X1
Lmi09g10080	3.18253	-	-	neurotrimin-like
Lmi02g08330	3.18224	K10656	MARCH1_8; E3 ubiquitin-protein ligase MARCH1/8 [EC:2.3.2.27]	uncharacterized protein LOC110837307
Lmi06g03000	3.17851	-	-	uncharacterized protein LOC110831380 isoform X1
Lmi06g14230	3.17833	-	-	zinc finger MYM-type protein 3 isoform X1
Lmi06g07360	3.17323	-	-	sodium channel protein Nach-like
Lmi06g07350	3.1662	-	-	SET and MYND domain-containing protein 4-like isoform X1
Lmi06g05770	3.16584	-	-	tumor suppressor candidate 2-like
Lmi04g15930	3.16571	-	-	nephrin
Lmi06g15200	3.16543	K07767	KATNA1; katanin p60 ATPase-containing subunit A1 [EC:5.6.1.1]	katanin p60 ATPase-containing subunit A-like 1 isoform X1
Lmi06g13870	3.16463	K08339	ATG5; autophagy-related protein 5	autophagy protein 5 isoform X1
Lmi06g12000	3.16168	K11317	TADA1, STAF42; transcriptional adapter 1	hypothetical protein
Lmi02g12420	3.16118	K14568	EMG1, NEP1; rRNA small subunit pseudouridine methyltransferase Nep1 [EC:2.1.1.260]	ribosomal RNA small subunit methyltransferase NEP1
Lmi08g01420	3.16047	-	-	zwei Ig domain protein zig-8-like isoform X1
Lmi08g27940	3.15538	K02355	fusA, GFM, EFG; elongation factor G	elongation factor G, mitochondrial isoform X1
Lmi08g27950	3.15538	K00665	FASN; fatty acid synthase, animal type [EC:2.3.1.85]	LOW QUALITY PROTEIN: fatty acid synthase-like
Lmi06g04830	3.15337	K19525	VPS13A_C; vacuolar protein sorting-associated protein 13A/C	vacuolar protein sorting-associated protein 13A-like isoform X1
Lmi04g23220	3.15081	-	-	zinc metalloproteinase nas-15-like
Lmi10g01440	3.1506	-	-	melanization protease 1-like isoform X1
Lmi05g00610	3.1497	-	-	-
Lmi06g02830	3.1466	K06114	SPTA; spectrin alpha	spectrin alpha chain
Lmi04g28940	3.14564	K12820	DHX15, PRP43; pre-mRNA-splicing factor ATP-dependent RNA helicase DHX15/PRP43 [EC:3.6.4.13]	putative pre-mRNA-splicing factor ATP-dependent RNA helicase PRP1
Lmi04g28950	3.14564	K14810	DDX56, DBP9; ATP-dependent RNA helicase DDX56/DBP9 [EC:3.6.4.13]	probable ATP-dependent RNA helicase DDX56 isoform X1
Lmi04g15610	3.14517	K17597	STAU; double-stranded RNA-binding protein Staufen	double-stranded RNA-binding protein Staufen homolog 2 isoform X1
Lmi08g12700	3.14433	-	-	uncharacterized protein LOC110840626 isoform X1
Lmi06g03600	3.14075	-	-	-
Lmi02g06710	3.13362	K14616	CUBN; cubilin	cubilin
Lmi08g31020	3.13242	K05052	NMUR1; neuromedin U receptor 1	pyrokinin-1 receptor-like isoform X1
Lmi08g22420	3.13215	-	-	NFX1-type zinc finger-containing protein 1-like
Lmi07g08220	3.13151	K22544	SAMHD1; deoxynucleoside triphosphate triphosphohydrolase SAMHD1 [EC:3.1.5.-]	deoxynucleoside triphosphate triphosphohydrolase SAMHD1 isoform X1
Lmi06g09890	3.13136	K20410	MAPKAP1, SIN1; target of rapamycin complex 2 subunit MAPKAP1	target of rapamycin complex 2 subunit MAPKAP1
Lmi06g09900	3.13136	-	-	uncharacterized protein LOC110831170
Lmi06g11980	3.12974	K01283	ACE, CD143; peptidyl-dipeptidase A [EC:3.4.15.1]	angiotensin-converting enzyme-like
Lmi04g26550	3.12744	-	-	Down syndrome cell adhesion molecule-like protein Dscam2
Lmi04g09610	3.12675	K11412	SIRT2, SIR2L2; NAD+-dependent protein deacetylase sirtuin 2 [EC:2.3.1.286]	NAD-dependent protein deacetylase sirtuin-2
Lmi09g14110	3.12616	-	-	-
Lmi01g00030	3.11562	K17408	DAP3, MRPS29; small subunit ribosomal protein S29	28S ribosomal protein S29, mitochondrial
Lmi04g11490	3.11272	-	-	-
Lmi02g12650	3.11235	K15688	MUL1; E3 ubiquitin-protein ligase MUL1 [EC:2.3.2.27]	mitochondrial ubiquitin ligase activator of nfkb 1-A
Lmi03g06550	3.11228	-	-	-
Lmi06g05480	3.10925	-	-	LOW QUALITY PROTEIN: uncharacterized protein LOC110835977
Lmi06g00440	3.10549	-	-	arrestin homolog isoform X1
Lmi06g15700	3.10432	-	-	uncharacterized protein LOC110838889 isoform X1
Lmi06g15710	3.10432	K17095	ANXA7_11; annexin A7/11	annexin-B12-like
Lmi06g02130	3.09952	K03364	CDH1, FZR1; cell division cycle 20-like protein 1, cofactor of APC complex	fizzy-related protein homolog
Lmi06g08550	3.09815	-	-	AGAP008780-PA
Lmi06g08650	3.09811	K15370	PLCL2; inactive phospholipase C-like protein 2	inactive phospholipase C-like protein 2
Lmi06g13860	3.09762	-	-	uncharacterized protein LOC110833560 isoform X1
Lmi07g14120	3.09729	-	-	solute carrier family 22 member 5-like
Lmi06g11120	3.09443	-	-	-
Lmi06g11130	3.09443	-	-	uncharacterized protein LOC110827676 isoform X1
Lmi08g23830	3.09125	-	-	MFS-type transporter SLC18B1-like
Lmi07g05970	3.08681	K15700	RNF146; E3 ubiquitin-protein ligase RNF146 [EC:2.3.2.27]	E3 ubiquitin-protein ligase RNF146
Lmi12g04970	3.08602	-	-	actin-binding Rho-activating protein
Lmi07g12380	3.08497	K18743	CAPRIN1, GPIAP1; caprin-1	caprin homolog isoform X1
Lmi07g12390	3.08497	K22204	BEST; bestrophin, other	bestrophin-4 isoform X1
Lmi08g11060	3.08404	-	-	retinol-binding protein
Lmi07g18430	3.07678	-	-	facilitated trehalose transporter Tret1
Lmi02g08310	3.07673	-	-	uncharacterized protein LOC110837310 isoform X1
Lmi02g03780	3.07531	-	-	uncharacterized protein LOC110840115 isoform X1
Lmi02g03790	3.07531	-	-	protein GUCD1
Lmi08g23900	3.07321	K16330	K16330; pseudouridylate synthase / pseudouridine kinase [EC:4.2.1.70 2.7.1.83]	uncharacterized protein LOC110828757 isoform X1
Lmi08g24530	3.07303	-	-	-
Lmi02g08970	3.07101	-	-	-
Lmi03g10630	3.06944	-	-	out at first protein isoform X1
Lmi03g02520	3.06914	-	-	-
Lmi06g05540	3.06863	-	-	nose resistant to fluoxetine protein 6-like
Lmi01g00170	3.06709	-	-	LOW QUALITY PROTEIN: carcinine transporter
Lmi06g06270	3.06614	-	-	chaoptin
Lmi06g04730	3.06111	K20655	SYDE; Rho GTPase-activating protein SYDE	rho GTPase-activating protein 100F
Lmi04g06310	3.05945	-	-	WD repeat-containing protein 78
Lmi04g06320	3.05945	K13150	COIL, CLN80; coilin	coilin-like
Lmi04g25450	3.05472	K07192	FLOT; flotillin	flotillin-1 isoform X1
Lmi02g08320	3.04897	-	-	-
Lmi04g14490	3.04762	K00079	CBR1; carbonyl reductase 1 [EC:1.1.1.184 1.1.1.189 1.1.1.197]	carbonyl reductase [NADPH] 1-like
Lmi06g03520	3.04726	-	-	-
Lmi09g13600	3.04533	K15259	PARP7S; poly [ADP-ribose] polymerase 7/11/12/13 [EC:2.4.2.30]	poly [ADP-ribose] polymerase 12-like
Lmi06g13620	3.04346	-	-	-
Lmi03g01330	3.04216	K15290	SYT1; synaptotagmin-1	Syt1; synaptotagmin 1
Lmi06g17310	3.04157	-	-	uncharacterized protein LOC110826744 isoform X1
Lmi03g08290	3.04121	K05858	PLCB; phosphatidylinositol phospholipase C, beta [EC:3.1.4.11]	1-phosphatidylinositol 4,5-bisphosphate phosphodiesterase classes I and II isoform X1
Lmi09g10400	3.03978	-	-	-
Lmi04g15440	3.03916	-	-	-
Lmi09g06370	3.03564	-	-	RNA-binding protein 1 isoform X1
Lmi06g17640	3.03433	K16882	PCLO; protein piccolo	uncharacterized protein LOC110827755 isoform X1
Lmi06g16600	3.02965	K10394	KIF3A; kinesin family member 3A	kinesin-like protein KIF3A
Lmi01g09570	3.02708	-	-	uncharacterized protein LOC110836439
Lmi06g07860	3.02701	-	-	-
Lmi06g07870	3.02701	-	-	-
Lmi10g05100	3.02552	-	-	-
Lmi01g01350	3.02441	-	-	-
Lmi09g01940	3.02279	K14684	SLC25A23S; solute carrier family 25 (mitochondrial phosphate transporter), member 23/24/25/41	calcium-binding mitochondrial carrier protein SCaMC-1-B isoform X1
Lmi04g20370	3.01623	K10609	CUL4; cullin 4	LOW QUALITY PROTEIN: cullin-4A
Lmi04g22640	3.01616	K01195	uidA, GUSB; beta-glucuronidase [EC:3.2.1.31]	beta-glucuronidase
Lmi06g08850	3.01274	K17341	HMCN; hemicentin	hemicentin, putative
Lmi02g12490	3.01184	K08815	TTBK; tau tubulin kinase [EC:2.7.11.26]	tau-tubulin kinase homolog Asator isoform X1
Lmi06g17180	3.00982	-	-	larval cuticle protein A2B-like
Lmi07g11190	3.00939	K01312	PRSS1_2_3; trypsin [EC:3.4.21.4]	TRY1_ANOGA; AGAP008296-PA
Lmi06g04180	3.00896	-	-	-
Lmi01g09580	3.00465	K13091	RBM23_39; RNA-binding protein 23/39	RNA-binding protein 39 isoform X2
Lmi05g00910	3.00447	K04280	GNRHR; gonadotropin-releasing hormone receptor	gonadotropin-releasing hormone receptor
Lmi04g15640	3.00324	K17261	CAP1_2, SRV2; adenylyl cyclase-associated protein	adenylyl cyclase-associated protein 1
Lmi04g11500	3.00278	K16302	CNNM; metal transporter CNNM	metal transporter CNNM4 isoform X1
Lmi09g18160	3.0019	-	-	-
Lmi06g12640	3.00039	-	-	uncharacterized protein LOC106668066 isoform X2
Lmi02g06690	3.00016	-	-	-
Lmi04g25760	2.99826	K12657	ALDH18A1, P5CS; delta-1-pyrroline-5-carboxylate synthetase [EC:2.7.2.11 1.2.1.41]	delta-1-pyrroline-5-carboxylate synthase
Lmi09g01790	2.9915	-	-	aryl hydrocarbon receptor nuclear translocator-like protein 1 isoform X1
Lmi09g01800	2.9915	-	-	uncharacterized protein LOC106791735
Lmi07g12870	2.98874	-	-	allatotropin-like
Lmi08g29570	2.98566	K04348	PPP3C, CNA; serine/threonine-protein phosphatase 2B catalytic subunit [EC:3.1.3.16]	serine/threonine-protein phosphatase 2B catalytic subunit 2 isoform X8
Lmi07g14890	2.98565	K02138	ATPeF0D, ATP5H, ATP7; F-type H+-transporting ATPase subunit d	ATP synthase subunit d, mitochondrial
Lmi07g14900	2.98565	-	-	uncharacterized protein LOC110831615 isoform X1
Lmi03g07770	2.98361	K15109	SLC25A20_29, CACT, CACL, CRC1; solute carrier family 25 (mitochondrial carnitine/acylcarnitine transporter), member 20/29	mitochondrial basic amino acids transporter-like
Lmi07g11080	2.98162	K20877	NEK8; NIMA (never in mitosis gene a)-related kinase 8 [EC:2.7.11.1]	serine/threonine-protein kinase Nek8-like isoform X1
Lmi04g15480	2.97963	-	-	uncharacterized protein LOC110835615
Lmi06g03190	2.9791	-	-	monocarboxylate transporter 12
Lmi02g06340	2.97818	K07521	UNC5; netrin receptor unc-5	netrin receptor UNC5C isoform X1
Lmi01g09590	2.97782	K10416	DYNC1LI, DNCLI; dynein cytoplasmic 1 light intermediate chain	cytoplasmic dynein 1 light intermediate chain 2 isoform X1
Lmi08g01240	2.97457	K11840	USP9_24; ubiquitin carboxyl-terminal hydrolase 9/24 [EC:3.4.19.12]	probable ubiquitin carboxyl-terminal hydrolase FAF-X isoform X1
Lmi06g04130	2.97083	-	-	isochorismatase domain-containing protein 1-like
Lmi03g10620	2.97024	K19874	SEPN1; selenoprotein N	SELENON, SEPN1; selenoprotein N
Lmi07g14250	2.97007	-	-	organic cation transporter 1-like
Lmi08g01260	2.96983	-	-	-
Lmi08g21710	2.96872	-	-	uncharacterized protein LOC105837925
Lmi08g07030	2.96618	K15692	RNF13, RZF; E3 ubiquitin-protein ligase RNF13 [EC:2.3.2.27]	E3 ubiquitin-protein ligase RNF13-like
Lmi08g07040	2.96618	-	-	uncharacterized LOC105396567
Lmi08g07050	2.96618	-	-	uncharacterized protein LOC109862437
Lmi03g01510	2.96514	-	-	-
Lmi03g01520	2.96514	K02270	COX7A; cytochrome c oxidase subunit 7a	uncharacterized protein LOC106714088
Lmi02g12030	2.96377	-	-	-
Lmi04g23380	2.96375	K09027	XBP1; X box-binding protein 1	X-box-binding protein 1
Lmi04g25440	2.96277	-	-	uncharacterized protein LOC112638359
Lmi12g04930	2.96203	-	-	uncharacterized protein LOC107882427
Lmi06g07440	2.96117	K08492	STX18; syntaxin 18	syntaxin-18
Lmi10g01690	2.95836	-	-	-
Lmi03g05360	2.95754	K22984	OR; odorant receptor	Or-16; olfactory receptor 16
Lmi03g05370	2.95754	K22984	OR; odorant receptor	LOW QUALITY PROTEIN: uncharacterized protein LOC111001255
Lmi09g14120	2.95564	K05304	NANS, SAS; sialic acid synthase [EC:2.5.1.56 2.5.1.57 2.5.1.132]	LOW QUALITY PROTEIN: sialic acid synthase
Lmi09g14130	2.95564	K05304	NANS, SAS; sialic acid synthase [EC:2.5.1.56 2.5.1.57 2.5.1.132]	LOW QUALITY PROTEIN: sialic acid synthase
Lmi09g14140	2.95564	K16803	CKAP5; cytoskeleton-associated protein 5	uncharacterized LOC105395769
Lmi09g14150	2.95564	-	-	uncharacterized protein LOC106709547
Lmi02g12760	2.95297	K08815	TTBK; tau tubulin kinase [EC:2.7.11.26]	tau-tubulin kinase homolog Asator isoform X1
Lmi02g12770	2.95297	-	-	-
Lmi02g12780	2.95297	-	-	uncharacterized protein LOC105207295
Lmi02g06560	2.94733	-	-	lanC-like protein 3 isoform X1
Lmi02g06570	2.94733	-	-	transmembrane protein 35A
Lmi09g01950	2.94596	K14684	SLC25A23S; solute carrier family 25 (mitochondrial phosphate transporter), member 23/24/25/41	calcium-binding mitochondrial carrier protein SCaMC-1-B isoform X1
Lmi09g01960	2.94596	-	-	uncharacterized protein LOC110838304 isoform X1
Lmi09g01970	2.94596	-	-	-
Lmi04g10720	2.9444	K16731	GOLGA1; golgin subfamily A member 1	LOW QUALITY PROTEIN: golgin subfamily A member 1-like
Lmi04g10730	2.9444	K16731	GOLGA1; golgin subfamily A member 1	LOW QUALITY PROTEIN: golgin subfamily A member 1-like
Lmi06g04140	2.94427	-	-	facilitated trehalose transporter Tret1-2 homolog isoform X1
Lmi01g00950	2.94399	K14999	CYP6; cytochrome P450 family 6 [EC:1.14.-.-]	uncharacterized protein LOC110831538
Lmi03g03700	2.94317	-	-	-
Lmi03g03710	2.94317	-	-	sodium-coupled monocarboxylate transporter 1-like isoform X1
Lmi06g08590	2.93823	-	-	protein unc-79 homolog isoform X1
Lmi06g17500	2.93607	K03440	ASICN; acid-sensing ion channel, other	sodium channel protein Nach-like
Lmi06g09200	2.93571	K15102	SLC25A3, PHC, PIC; solute carrier family 25 (mitochondrial phosphate transporter), member 3	phosphate carrier protein, mitochondrial-like
Lmi02g09330	2.93531	-	-	protein takeout-like
Lmi06g10140	2.93398	-	-	-
Lmi02g08870	2.93282	-	-	uncharacterized protein LOC110836578 isoform X1
Lmi08g30960	2.9311	K00949	thiN, TPK1, THI80; thiamine pyrophosphokinase [EC:2.7.6.2]	thiamin pyrophosphokinase 1 isoform X1
Lmi08g30970	2.9311	-	-	-
Lmi04g19620	2.93036	-	-	-
Lmi03g09160	2.92595	K12184	VPS28; ESCRT-I complex subunit VPS28	vacuolar protein sorting-associated protein 28 homolog
Lmi03g09170	2.92595	-	-	uncharacterized protein LOC105670418
Lmi03g09180	2.92595	-	-	hypothetical protein
Lmi04g24730	2.92535	-	-	uncharacterized protein LOC114127793
Lmi08g27930	2.92327	-	-	leucine-rich repeat and calponin homology domain-containing protein 1 isoform X1
Lmi06g13430	2.92314	-	-	apolipophorins
Lmi05g01470	2.91582	-	-	-
Lmi12g04900	2.91162	-	-	uncharacterized protein LOC107882427
Lmi08g08200	2.91036	K20779	RNF168; E3 ubiquitin-protein ligase RNF168 [EC:2.3.2.31]	E3 ubiquitin-protein ligase RNF168-like
Lmi06g03300	2.90979	-	-	uncharacterized protein LOC110831160 isoform X1
Lmi04g26520	2.90584	-	-	-
Lmi04g26530	2.90584	-	-	-
Lmi07g18490	2.90527	-	-	uncharacterized protein K02A2.6-like
Lmi07g18500	2.90527	K15113	SLC25A28_37, MFRN; solute carrier family 25 (mitochondrial iron transporter), member 28/37	mitoferrin-1
Lmi02g03430	2.90475	K06632	WEE1; wee1-like protein kinase [EC:2.7.11.1]	wee1-like protein kinase isoform X1
Lmi11g00380	2.8981	K08889	FER, TYK3; tyrosine-protein kinase Fer [EC:2.7.10.2]	AGAP003651-PB
Lmi03g09140	2.89744	-	-	protein tramtrack, beta isoform-like isoform X1
Lmi06g14530	2.89609	-	-	sarcolemmal membrane-associated protein-like isoform X1
Lmi07g18910	2.89166	K23012	TYSND1; peroxisomal leader peptide-processing protease [EC:3.4.21.-]	peroxisomal leader peptide-processing protease
Lmi06g06280	2.88998	-	-	uncharacterized protein LOC105252728 isoform X1
Lmi01g09560	2.88941	-	-	eukaryotic translation initiation factor 4E-binding protein Mextli isoform X1
Lmi01g00320	2.88891	-	-	transcription factor GAGA-like isoform X1
Lmi06g17610	2.88801	K23209	THAP9; DNA transposase THAP9 [EC:2.7.7.-]	uncharacterized protein LOC105673967
Lmi09g10570	2.88612	K14209	SLC36A, PAT; solute carrier family 36 (proton-coupled amino acid transporter)	proton-coupled amino acid transporter-like protein pathetic isoform X1
Lmi08g26580	2.88609	-	-	uncharacterized protein LOC110827806
Lmi06g17550	2.88383	-	-	uncharacterized protein LOC110836703
Lmi01g00020	2.88121	K03245	EIF3J; translation initiation factor 3 subunit J	eukaryotic translation initiation factor 3 subunit J
Lmi03g07510	2.87776	-	-	uncharacterized protein LOC105677798 isoform X1
Lmi12g02710	2.87393	K11592	DICER1, DCR1; endoribonuclease Dicer [EC:3.1.26.-]	endoribonuclease Dicer-like isoform X1
Lmi06g05790	2.87314	K00898	PDK2_3_4; pyruvate dehydrogenase kinase 2/3/4 [EC:2.7.11.2]	pyruvate dehydrogenase (acetyl-transferring) kinase, mitochondrial isoform X1
Lmi06g05180	2.87228	K20636	ARHGAP12_27; Rho GTPase-activating protein 12/27	uncharacterized protein LOC110839225 isoform X1
Lmi05g05830	2.87045	K07827	KRAS, KRAS2; GTPase KRas	ras-like protein 1
Lmi10g01590	2.86991	K10638	UHRF1, NP95; E3 ubiquitin-protein ligase UHRF1 [EC:2.3.2.27]	E3 ubiquitin-protein ligase UHRF1-like
Lmi07g00800	2.86938	-	-	-
Lmi02g09310	2.86914	K00665	FASN; fatty acid synthase, animal type [EC:2.3.1.85]	fatty acid synthase
Lmi07g12750	2.86827	K15101	SLC25A2_15, ORNT; solute carrier family 25 (mitochondrial ornithine transporter) member 2/15	mitochondrial ornithine transporter 2 isoform X1
Lmi07g12760	2.86827	-	-	-
Lmi06g16620	2.86334	-	-	uncharacterized protein LOC110839493
Lmi05g01840	2.863	-	-	calumenin
Lmi10g03690	2.8616	K06115	SPTB; spectrin beta	spectrin beta chain isoform X1
Lmi07g10560	2.85997	K10727	CDT1; chromatin licensing and DNA replication factor 1	DNA replication factor Cdt1
Lmi06g04060	2.85823	-	-	uncharacterized protein LOC109862475
Lmi01g08770	2.85791	-	-	armadillo repeat-containing protein gudu isoform X1
Lmi04g14390	2.85614	-	-	serine protease easter-like
Lmi04g14400	2.85614	-	-	SP16; serine protease 16 precursor
Lmi08g26590	2.85561	-	-	uncharacterized protein LOC110831786
Lmi06g02700	2.85295	K23281	VPS33B; vacuolar protein sorting-associated protein 33B	vacuolar protein sorting-associated protein 33B
Lmi03g05110	2.85074	-	-	-
Lmi03g01010	2.84961	K22825	NSMCE4, NSE4; non-structural maintenance of chromosomes element 4	non-structural maintenance of chromosomes element 4 homolog A isoform X1
Lmi03g01020	2.84961	K02607	ORC5; origin recognition complex subunit 5	origin recognition complex subunit 5 isoform X1
Lmi05g00350	2.84924	-	-	ubiquitin-like protein 3 isoform X1
Lmi06g14050	2.84921	-	-	pancreatic triacylglycerol lipase-like isoform X1
Lmi09g14360	2.84826	K06636	SMC1; structural maintenance of chromosome 1	structural maintenance of chromosomes protein 1A
Lmi09g14370	2.84826	-	-	outer dense fiber protein 3-like
Lmi06g03200	2.84806	-	-	beat protein, putative
Lmi02g11570	2.8473	K14972	PAXIP1, PTIP; PAX-interacting protein 1	PAX-interacting protein 1-like isoform X1
Lmi06g13910	2.84686	-	-	prohormone-3 isoform X1
Lmi08g07060	2.84529	-	-	putative RNA-binding protein Luc7-like 2 isoform X1
Lmi07g18610	2.843	K02604	ORC2; origin recognition complex subunit 2	origin recognition complex subunit 2
Lmi11g00500	2.84233	-	-	transmembrane protein 141
Lmi11g00510	2.84233	-	-	putative GTP-binding protein 6
Lmi06g16610	2.84041	K10394	KIF3A; kinesin family member 3A	kinesin-like protein KIF3A
Lmi08g29450	2.83885	-	-	cilia- and flagella-associated protein 57
Lmi02g06090	2.83831	K01312	PRSS1_2_3; trypsin [EC:3.4.21.4]	P76, GLEAN_07017; serine protease P76
Lmi07g09520	2.83817	-	-	venom carboxylesterase-6-like
Lmi05g04860	2.8379	K04834	SCN2A, NAV1.2; voltage-gated sodium channel type II alpha	Para; sodium channel protein paralytic
Lmi08g25130	2.83201	K14860	TMA16; translation machinery-associated protein 16	translation machinery-associated protein 16-like
Lmi06g03140	2.83103	K04592	ADGRL1, LPHN1; adhesion G protein-coupled receptor L1	latrophilin Cirl isoform X1
Lmi06g03900	2.83093	K23480	ZNF362_384, LIN-29; zinc finger protein 362/384	zinc finger protein rotund-like isoform X1
Lmi07g11860	2.83005	-	-	uncharacterized protein C2orf42 isoform X1
Lmi08g16880	2.82846	K17796	TIM21; mitochondrial import inner membrane translocase subunit TIM21	mitochondrial import inner membrane translocase subunit Tim21 isoform X1
Lmi08g16890	2.82846	K19362	TMEM231; transmembrane protein 231	transmembrane protein 231
Lmi08g11350	2.82797	K05673	ABCC4; ATP-binding cassette, subfamily C (CFTR/MRP), member 4	multidrug resistance-associated protein 4-like isoform X1
Lmi08g11360	2.82797	K05673	ABCC4; ATP-binding cassette, subfamily C (CFTR/MRP), member 4	multidrug resistance-associated protein 4-like isoform X1
Lmi01g00580	2.82737	-	-	neural-cadherin-like isoform X1
Lmi09g18180	2.82727	K18162	NDUFAF5; NADH dehydrogenase [ubiquinone] 1 alpha subcomplex assembly factor 5 [EC:2.1.1.-]	arginine-hydroxylase NDUFAF5, mitochondrial
Lmi07g19700	2.82699	K20493	LRRC16, CARMIL; leucine-rich repeat-containing protein 16	F-actin-uncapping protein LRRC16A isoform X1
Lmi06g06830	2.82281	K02222	SFRP5; secreted frizzled-related protein 5	secreted frizzled-related protein 2-like
Lmi04g23950	2.82187	K00940	ndk, NME; nucleoside-diphosphate kinase [EC:2.7.4.6]	nucleoside diphosphate kinase 7 isoform X1
Lmi04g23960	2.82187	K19760	DAW1; dynein assembly factor with WDR repeat domains 1	WD-repeat protein, putative
Lmi05g07220	2.81526	-	-	lachesin-like
Lmi07g01270	2.81389	-	-	-
Lmi07g01280	2.81389	K16727	ARHGEF10; Rho guanine nucleotide exchange factor 10	uncharacterized protein LOC110828015 isoform X1
Lmi08g08620	2.81178	K03253	EIF3B; translation initiation factor 3 subunit B	eukaryotic translation initiation factor 3 subunit B
Lmi06g13710	2.81166	K18086	MTMR14; myotubularin-related protein 14 [EC:3.1.3.64 3.1.3.95]	myotubularin-related protein 14
Lmi04g16590	2.8082	-	-	aminopeptidase Ey
Lmi03g10060	2.8067	K22555	TBC1D23; TBC1 domain family member 23	TBC1 domain family member 23 isoform X1
Lmi05g06420	2.80543	K18533	AK9; adenylate/nucleoside-diphosphate kinase [EC:2.7.4.3 2.7.4.6]	Ak9; adenylate kinase 9
Lmi05g06430	2.80543	-	-	uncharacterized protein LOC114120553
Lmi05g06440	2.80543	K00273	DAO, aao; D-amino-acid oxidase [EC:1.4.3.3]	D-aspartate oxidase isoform X1
Lmi08g12990	2.80473	-	-	arginine-glutamic acid dipeptide repeats protein isoform X1
Lmi08g13000	2.80473	K18163	NDUFAF6; NADH dehydrogenase [ubiquinone] 1 alpha subcomplex assembly factor 6	NADH dehydrogenase (ubiquinone) complex I, assembly factor 6 isoform X1
Lmi09g10410	2.80341	-	-	-
Lmi08g27670	2.80101	-	-	ankyrin repeat domain protein
Lmi12g05040	2.80003	K02882	RP-L18Ae, RPL18A; large subunit ribosomal protein L18Ae	60S ribosomal protein L18a
Lmi08g12360	2.79721	-	-	-
Lmi04g14200	2.79706	K03440	ASICN; acid-sensing ion channel, other	sodium channel protein Nach-like
Lmi06g03530	2.79691	-	-	-
Lmi09g09080	2.79479	K18407	TDRD5; tudor domain-containing protein 5	hypothetical protein
Lmi09g09090	2.79479	-	-	retrovirus-related Pol polyprotein from transposon TNT 1-94
Lmi09g13570	2.79454	-	-	-
Lmi07g04180	2.79452	-	-	-
Lmi06g11550	2.79409	-	-	-
Lmi03g07310	2.79377	K15616	EYA1; eyes absent homolog 1 [EC:3.1.3.48]	eyes absent homolog 2 isoform X1
Lmi04g15560	2.7828	K20174	OSBPL1_2, ORP1_2; oxysterol-binding protein-related protein 1/2	oxysterol-binding protein-related protein 1-like
Lmi10g01390	2.78074	K11671	NFRKB, INO80G; nuclear factor related to kappa-B-binding protein	nuclear factor related to kappa-B-binding protein
Lmi08g03040	2.78055	K02427	rlmE, rrmJ, ftsJ; 23S rRNA (uridine2552-2'-O)-methyltransferase [EC:2.1.1.166]	rRNA methyltransferase 2, mitochondrial
Lmi08g03050	2.78055	K22991	WDR45, WIPI4, WIPI3; WD repeat-containing protein 45	WD repeat domain phosphoinositide-interacting protein 3
Lmi09g15180	2.77884	-	-	stAR-related lipid transfer protein 7, mitochondrial isoform X1
Lmi09g15190	2.77884	K03062	PSMC1, RPT2; 26S proteasome regulatory subunit T2	26S proteasome regulatory subunit 4
Lmi08g08880	2.77799	-	-	hypothetical protein
Lmi06g07990	2.77641	K00281	GLDC, gcvP; glycine dehydrogenase [EC:1.4.4.2]	glycine dehydrogenase (decarboxylating), mitochondrial isoform X1
Lmi05g00400	2.7756	K09571	FKBP4_5; FK506-binding protein 4/5 [EC:5.2.1.8]	peptidyl-prolyl cis-trans isomerase FKBP4 isoform X1
Lmi05g00410	2.7756	-	-	hypothetical protein
Lmi09g14160	2.77532	-	-	protein FAM160B1-like isoform X1
Lmi08g13250	2.77507	-	-	nose resistant to fluoxetine protein 6-like
Lmi07g16320	2.77457	-	-	arf-GAP with dual PH domain-containing protein 1-like
Lmi07g16330	2.77457	-	-	N-acetyltransferase 9-like protein isoform X2
Lmi04g21540	2.77371	K13443	NPC2; Niemann-Pick C2 protein	NPC intracellular cholesterol transporter 2
Lmi09g11360	2.76686	-	-	uncharacterized LOC105847105
Lmi04g29060	2.76595	K04585	PTHR1; parathyroid hormone receptor 1	secretin receptor-like
Lmi08g23210	2.76566	K01137	GNS; N-acetylglucosamine-6-sulfatase [EC:3.1.6.14]	N-acetylglucosamine-6-sulfatase-like isoform X1
Lmi08g23220	2.76566	K01137	GNS; N-acetylglucosamine-6-sulfatase [EC:3.1.6.14]	N-acetylglucosamine-6-sulfatase-like isoform X1
Lmi09g16890	2.76277	K03125	TAF1; transcription initiation factor TFIID subunit 1 [EC:2.3.1.48 2.7.11.1]	transcription initiation factor TFIID subunit 1 isoform X1
Lmi09g05380	2.76207	-	-	lachesin-like
Lmi06g01770	2.75931	-	-	-
Lmi08g30950	2.75879	K00949	thiN, TPK1, THI80; thiamine pyrophosphokinase [EC:2.7.6.2]	thiamin pyrophosphokinase 1 isoform X1
Lmi06g02820	2.75763	-	-	flocculation protein FLO11-like
Lmi08g30980	2.75617	-	-	-
Lmi07g10550	2.75611	K15409	SRPK1; serine/threonine-protein kinase SRPK1 [EC:2.7.11.1]	SRSF protein kinase 3
Lmi06g06200	2.75533	K01077	E3.1.3.1, phoA, phoB; alkaline phosphatase [EC:3.1.3.1]	alkaline phosphatase-like
Lmi08g08870	2.75524	K10767	ALKBH5; mRNA N6-methyladenine demethylase [EC:1.14.11.53]	RNA demethylase ALKBH5-like
Lmi09g13770	2.7546	K04249	TSHR; thyrotropin receptor	lutropin-choriogonadotropic hormone receptor-like
Lmi04g20380	2.75432	K12827	SF3A3, SAP61, PRP9; splicing factor 3A subunit 3	splicing factor 3A subunit 3
Lmi04g15590	2.75216	-	-	transcription factor 2B
Lmi08g24010	2.75002	K10597	UBE4B, UFD2; ubiquitin conjugation factor E4 B [EC:2.3.2.27]	LOW QUALITY PROTEIN: ubiquitin conjugation factor E4 B
Lmi08g24020	2.75002	K10597	UBE4B, UFD2; ubiquitin conjugation factor E4 B [EC:2.3.2.27]	LOW QUALITY PROTEIN: ubiquitin conjugation factor E4 B
Lmi06g13000	2.74868	-	-	Dscam; Down syndrome cell adhesion molecule
Lmi02g08340	2.7479	K00981	E2.7.7.41, CDS1, CDS2, cdsA; phosphatidate cytidylyltransferase [EC:2.7.7.41]	phosphatidate cytidylyltransferase, photoreceptor-specific isoform X1
Lmi08g24600	2.74618	K23029	EFHC1; EF-hand domain-containing protein 1	EF-hand domain-containing protein 1-like isoform X1
Lmi06g05510	2.74604	K16681	CRB; protein crumbs	protein crumbs isoform X2
Lmi06g13820	2.74235	-	-	-
Lmi07g01220	2.74054	-	-	serine-enriched protein isoform X1
Lmi08g30990	2.74034	-	-	uncharacterized LOC105391048
Lmi08g30880	2.73997	K10593	EDD1, UBR5; E3 ubiquitin-protein ligase EDD1 [EC:2.3.2.26]	E3 ubiquitin-protein ligase UBR5 isoform X1
Lmi04g18400	2.73953	K19363	LITAF; lipopolysaccharide-induced tumor necrosis factor-alpha factor	lipopolysaccharide-induced tumor necrosis factor-alpha factor homolog isoform X1
Lmi06g06860	2.73929	-	-	leucine-rich repeat protein soc-2 homolog
Lmi08g08520	2.73874	K10389	TUBG; tubulin gamma	tubulin gamma-2 chain
Lmi08g08530	2.73874	K05038	SLC6A5_9, GLYT; solute carrier family 6 (neurotransmitter transporter, glycine) member 5/9	sodium-dependent nutrient amino acid transporter 1-like isoform X1
Lmi05g09600	2.7377	K06679	MAD1; mitotic spindle assembly checkpoint protein MAD1	mitotic spindle assembly checkpoint protein MAD1 isoform X1
Lmi06g03840	2.73659	K07830	RRAS2, TC21; Ras-related protein R-Ras2	ras-like protein 2
Lmi06g09610	2.73537	K21956	DRAM2; DNA damage-regulated autophagy modulator protein 2	DNA damage-regulated autophagy modulator protein 1
Lmi03g10650	2.73372	K19041	RNF38_44; E3 ubiquitin-protein ligase RNF38/44 [EC:2.3.2.27]	RING finger protein, putative
Lmi09g15110	2.73282	-	-	hemicentin-2-like
Lmi04g06300	2.73229	K10666	RNF5; E3 ubiquitin-protein ligase RNF5 [EC:2.3.2.27]	ring finger protein 5
Lmi06g11590	2.73138	K12114	VRI; vrille	nuclear factor interleukin-3-regulated protein
Lmi07g04640	2.73029	-	-	uncharacterized protein LOC103573187
Lmi07g14970	2.73023	K10408	DNAH; dynein axonemal heavy chain	dynein beta chain, ciliary isoform X1
Lmi06g03560	2.72944	-	-	solute carrier family 22 member 5-like
Lmi09g02850	2.7274	-	-	uncharacterized protein LOC106661925 isoform X2
Lmi05g09060	2.72659	-	-	-
Lmi05g00450	2.72333	K01052	LIPA; lysosomal acid lipase/cholesteryl ester hydrolase [EC:3.1.1.13]	lipase 3-like
Lmi08g31120	2.72226	-	-	-
Lmi04g15570	2.72204	-	-	uncharacterized protein LOC110841069
Lmi06g15990	2.72162	-	-	O-acyltransferase like protein
Lmi01g08830	2.72107	K02835	prfA, MTRF1, MRF1; peptide chain release factor 1	peptide chain release factor 1-like, mitochondrial
Lmi12g03020	2.72098	-	-	-
Lmi08g02300	2.72032	-	-	serine protease inhibitor 88Ea-like isoform X1
Lmi04g16870	2.71761	K11839	USP8, UBP5; ubiquitin carboxyl-terminal hydrolase 8 [EC:3.4.19.12]	ubiquitin carboxyl-terminal hydrolase 8 isoform X1
Lmi05g07560	2.71677	-	-	putative integrase core domain protein
Lmi07g12940	2.71588	-	-	extensin
Lmi08g02490	2.71565	-	-	uncharacterized protein LOC110834387 isoform X1
Lmi05g01180	2.71378	-	-	-
Lmi07g01030	2.71269	K14454	GOT1; aspartate aminotransferase, cytoplasmic [EC:2.6.1.1]	aspartate aminotransferase, cytoplasmic
Lmi06g09830	2.70693	-	-	-
Lmi12g05830	2.70637	-	-	-
Lmi03g01670	2.70292	-	-	uncharacterized protein LOC5566766
Lmi03g00330	2.70103	-	-	-
Lmi03g00340	2.70103	-	-	tryptase isoform X1
Lmi09g13590	2.70062	K15259	PARP7S; poly [ADP-ribose] polymerase 7/11/12/13 [EC:2.4.2.30]	poly [ADP-ribose] polymerase 12-like
Lmi06g13700	2.69818	K23209	THAP9; DNA transposase THAP9 [EC:2.7.7.-]	uncharacterized protein LOC105673967
Lmi06g16010	2.69614	-	-	uncharacterized protein LOC110837046
Lmi04g22660	2.69254	K01195	uidA, GUSB; beta-glucuronidase [EC:3.2.1.31]	beta-glucuronidase
Lmi04g22670	2.69254	K23209	THAP9; DNA transposase THAP9 [EC:2.7.7.-]	THAP9; DNA transposase THAP9
Lmi06g16820	2.69196	K09522	DNAJC2; DnaJ homolog subfamily C member 2	dnaJ homolog subfamily C member 2 isoform X1
Lmi01g14730	2.69068	K17335	NFAT5; nuclear factor of activated T-cells 5	nuclear factor of activated T-cells 5 isoform X1
Lmi08g08760	2.69027	-	-	-
Lmi07g19010	2.68815	-	-	uncharacterized protein LOC106720343
Lmi09g12860	2.687	-	-	hypothetical protein
Lmi09g12870	2.687	-	-	-
Lmi08g29390	2.68629	K08451	ADGRG2, GPR64; adhesion G-protein coupled receptor G2	adhesion G-protein coupled receptor G2-like
Lmi06g09620	2.6838	-	-	protein ALP1-like
Lmi07g13480	2.68054	-	-	breast carcinoma-amplified sequence 3 homolog
Lmi06g03420	2.67969	K01464	DPYS, dht, hydA; dihydropyrimidinase [EC:3.5.2.2]	dihydropyrimidinase isoform X1
Lmi08g03700	2.67951	K06530	CD109; CD109 antigen	CD109 antigen-like isoform X1
Lmi09g15200	2.67728	-	-	-
Lmi04g25390	2.67489	K05125	DDR2, TKT, CD167b; discoidin domain receptor family member 2 [EC:2.7.10.1]	discoidin domain-containing receptor 2 isoform X1
Lmi04g16190	2.67461	-	-	uncharacterized protein LOC110835780
Lmi04g14350	2.6735	K06126	COQ6; ubiquinone biosynthesis monooxygenase Coq6 [EC:1.14.13.-]	ubiquinone biosynthesis monooxygenase COQ6, mitochondrial
Lmi01g06560	2.67077	-	-	LIM/homeobox protein Lhx9-like
Lmi01g00310	2.67025	-	-	uncharacterized protein LOC108569428
Lmi04g09600	2.66648	-	-	uncharacterized protein LOC110841386
Lmi06g13890	2.66458	-	-	serine proteinase stubble
Lmi06g13900	2.66458	-	-	-
Lmi06g04000	2.66315	K11982	RNF115_126; E3 ubiquitin-protein ligase RNF115/126 [EC:2.3.2.27]	RNF126; ring finger protein 126
Lmi01g08840	2.66176	K06756	NRCAM; neuronal cell adhesion molecule	neuroglian isoform X1
Lmi05g09610	2.66171	K10594	HERC1; E3 ubiquitin-protein ligase HERC1 [EC:2.3.2.26]	probable E3 ubiquitin-protein ligase HERC1 isoform X1
Lmi03g05160	2.66075	-	-	-
Lmi06g15690	2.6594	-	-	-
Lmi06g07560	2.65845	K21347	TAX1BP1; Tax1-binding protein 1	tax1-binding protein 1 homolog isoform X1
Lmi07g00270	2.65614	K01074	PPT; palmitoyl-protein thioesterase [EC:3.1.2.22]	palmitoyl-protein thioesterase 1
Lmi08g31200	2.65487	K19684	CLUAP1, DYF3; clusterin-associated protein 1	clusterin-associated protein 1-like
Lmi03g01850	2.65482	-	-	digestive cysteine proteinase 1 isoform X1
Lmi01g11120	2.65439	K00699	UGT; glucuronosyltransferase [EC:2.4.1.17]	UDP-glucuronosyltransferase-like isoform X1
Lmi01g11130	2.65439	-	-	protein slowmo
Lmi01g08390	2.65419	K12176	COPS2, CSN2, TRIP15; COP9 signalosome complex subunit 2	COP9 signalosome complex subunit 2
Lmi01g08400	2.65419	K14790	NOP9; nucleolar protein 9	nucleolar protein 9
Lmi05g07290	2.6538	-	-	-
Lmi06g14520	2.65373	-	-	-
Lmi04g15580	2.65278	K02866	RP-L10e, RPL10; large subunit ribosomal protein L10e	60S ribosomal protein L10
Lmi08g24350	2.65168	-	-	-
Lmi07g09760	2.65123	-	-	-
Lmi08g00800	2.65025	K13421	UMPS; uridine monophosphate synthetase [EC:2.4.2.10 4.1.1.23]	uridine 5'-monophosphate synthase
Lmi06g17560	2.64969	K11259	ILVBL; acetolactate synthase-like protein [EC:2.2.1.-]	acetolactate synthase-like protein
Lmi02g09290	2.64961	K13356	FAR; alcohol-forming fatty acyl-CoA reductase [EC:1.2.1.84]	fatty acyl-CoA reductase 1-like
Lmi03g10640	2.64896	K11529	gck, gckA, GLYCTK; glycerate 2-kinase [EC:2.7.1.165]	glycerate kinase
Lmi01g00700	2.64692	K04955	HCN2; hyperpolarization activated cyclic nucleotide-gated potassium channel 2	potassium/sodium hyperpolarization-activated cyclic nucleotide-gated channel 2
Lmi06g10490	2.64688	K13208	ELAVL2_3_4; ELAV like protein 2/3/4	ELAV-like protein 1 isoform X1
Lmi08g08800	2.64601	K02935	RP-L7, MRPL12, rplL; large subunit ribosomal protein L7/L12	39S ribosomal protein L12, mitochondrial
Lmi04g30700	2.64545	-	-	uncharacterized protein LOC109099165
Lmi04g30710	2.64545	-	-	uncharacterized protein LOC109099165
Lmi04g30720	2.64545	-	-	-
Lmi07g13930	2.64172	K04611	MXR; metabotropic X receptor	metabotropic glutamate receptor 4-like isoform X1
Lmi09g07340	2.64125	-	-	piggyBac transposable element-derived protein 4-like
Lmi06g01720	2.6329	K14650	TAF3; transcription initiation factor TFIID subunit 3	transcription initiation factor TFIID subunit 3 isoform X1
Lmi06g02960	2.63191	-	-	uncharacterized protein LOC110826730 isoform X1
Lmi06g02970	2.63191	K01578	MLYCD; malonyl-CoA decarboxylase [EC:4.1.1.9]	malonyl-CoA decarboxylase, mitochondrial-like isoform X1
Lmi06g14060	2.63167	-	-	-
Lmi07g01130	2.62953	K07525	NGEF, EPHEXIN, ARHGEF27; neuronal guanine nucleotide exchange factor	uncharacterized protein LOC110828493
Lmi07g01260	2.62776	K02090	CDK5; cyclin-dependent kinase 5 [EC:2.7.11.22]	cyclin-dependent-like kinase 5
Lmi08g16870	2.62748	-	-	PQ-loop repeat-containing protein 1 isoform X1
Lmi07g00940	2.62629	K08635	MMEL1, NEP; neprilysin [EC:3.4.24.11]	neprilysin-1-like
Lmi07g10540	2.62589	K00272	DDO; D-aspartate oxidase [EC:1.4.3.1]	D-aspartate oxidase
Lmi05g00650	2.6253	-	-	-
Lmi04g10120	2.62323	-	-	ubiquitin domain-containing protein 1 isoform X1
Lmi06g01900	2.62258	K02127	ATPeF0B, ATP5F1, ATP4; F-type H+-transporting ATPase subunit b	AGAP001138-PA
Lmi06g01910	2.62258	-	-	-
Lmi06g12680	2.62208	-	-	-
Lmi06g08680	2.62149	K10876	RAD54L2; RAD54-like protein 2 [EC:3.6.4.12]	uncharacterized protein LOC110840524
Lmi01g11170	2.61986	K20358	GOLGA2; golgin subfamily A member 2	golgin subfamily A member 2
Lmi07g00230	2.61855	-	-	otopetrin-2-like isoform X1
Lmi07g00240	2.61855	-	-	otopetrin-2-like isoform X1
Lmi07g10970	2.6181	-	-	hypothetical protein
Lmi06g17200	2.61688	K22679	GDF11; growth differentiation factor 11	growth/differentiation factor 11
Lmi07g12880	2.61613	-	-	Pmp14; peritrophic matrix protein 14
Lmi04g28410	2.61466	K18592	GGT1_5, CD224; gamma-glutamyltranspeptidase / glutathione hydrolase / leukotriene-C4 hydrolase [EC:2.3.2.2 3.4.19.13 3.4.19.14]	gamma-glutamyltranspeptidase 1-like isoform X1
Lmi08g01410	2.6136	-	-	LOW QUALITY PROTEIN: uncharacterized protein LOC110266184
Lmi09g17280	2.61257	K18763	LARP4; la-related protein 4	la-related protein 4
Lmi09g17290	2.61257	K18763	LARP4; la-related protein 4	la-related protein 4
Lmi05g05110	2.61167	-	-	thyrotropin-releasing hormone receptor-like
Lmi07g19690	2.61162	K20493	LRRC16, CARMIL; leucine-rich repeat-containing protein 16	F-actin-uncapping protein LRRC16A isoform X1
Lmi09g15210	2.61113	K00288	MTHFD; methylenetetrahydrofolate dehydrogenase (NADP+) / methenyltetrahydrofolate cyclohydrolase / formyltetrahydrofolate synthetase [EC:1.5.1.5 3.5.4.9 6.3.4.3]	C-1-tetrahydrofolate synthase, cytoplasmic isoform X1
Lmi08g01570	2.6088	K16809	CEP162; centrosomal protein CEP162	centrosomal protein of 162 kDa isoform X1
Lmi06g13390	2.60592	-	-	protein obstructor-E
Lmi07g01290	2.60259	K00830	AGXT; alanine-glyoxylate transaminase / serine-glyoxylate transaminase / serine-pyruvate transaminase [EC:2.6.1.44 2.6.1.45 2.6.1.51]	serine--pyruvate aminotransferase, mitochondrial
Lmi06g07500	2.59739	-	-	papilin-like
Lmi05g04850	2.59646	K04834	SCN2A, NAV1.2; voltage-gated sodium channel type II alpha	LOW QUALITY PROTEIN: sodium channel protein para
Lmi12g03750	2.59468	K09276	YBX1, NSEP1; Y-box-binding protein 1	Y-box factor homolog isoform X1
Lmi12g03760	2.59468	K14316	POM121, NUP121; nuclear pore complex protein Nup121	nuclear pore complex protein Nup214 isoform X1
Lmi01g14200	2.59219	-	-	hypothetical protein
Lmi05g00770	2.59158	K05312	CHRNN; nicotinic acetylcholine receptor, invertebrate	acetylcholine receptor subunit alpha-like 1 isoform X1
Lmi06g03040	2.59082	-	-	girdin isoform X1
Lmi07g14000	2.59052	K01835	pgm; phosphoglucomutase [EC:5.4.2.2]	phosphoglucomutase
Lmi06g17630	2.59039	-	-	-
Lmi06g13950	2.58953	K04671	BMPR2; bone morphogenetic protein receptor type-2 [EC:2.7.11.30]	bone morphogenetic protein receptor type-2
Lmi06g07780	2.58836	-	-	-
Lmi06g05390	2.58828	-	-	hydroxysteroid dehydrogenase-like protein 2
Lmi06g07980	2.58816	-	-	protein FAM91A1 isoform X1
Lmi06g11100	2.58769	-	-	-
Lmi06g01100	2.58746	K12399	AP3S; AP-3 complex subunit sigma	AP-3 complex subunit sigma-1 isoform X1
Lmi05g00340	2.58725	-	-	tetratricopeptide repeat protein 5
Lmi06g13380	2.58718	-	-	protein obstructor-E-like
Lmi08g31170	2.58392	K04437	FLNA; filamin	filamin-A isoform X1
Lmi07g11340	2.58387	K05210	GRIN2B; glutamate receptor ionotropic, NMDA 2B	glutamate receptor ionotropic, NMDA 2B
Lmi02g10530	2.583	K10848	ERCC4, XPF; DNA excision repair protein ERCC-4 [EC:3.1.-.-]	DNA repair endonuclease XPF isoform X1
Lmi03g00850	2.5827	K23552	PGAP2; post-GPI attachment to proteins factor 2	post-GPI attachment to proteins factor 2-like isoform X1
Lmi02g03560	2.58128	-	-	-
Lmi02g03570	2.58128	-	-	DNA ligase 1-like isoform X1
Lmi04g11060	2.58124	-	-	-
Lmi04g11070	2.58124	-	-	retrovirus-related Pol polyprotein from transposon 17.6
Lmi04g11080	2.58124	-	-	retrovirus-related Pol polyprotein from transposon 17.6
Lmi06g15960	2.58079	-	-	uncharacterized protein LOC110832720 isoform X1
Lmi04g16130	2.58035	-	-	putative zinc metalloproteinase C607.06c
Lmi10g03970	2.57896	K10407	KLC; kinesin light chain	kinesin light chain isoform X1
Lmi01g07840	2.57527	K05312	CHRNN; nicotinic acetylcholine receptor, invertebrate	neuronal acetylcholine receptor subunit alpha-7-like isoform X1
Lmi06g15830	2.57411	K04373	RPS6KA; ribosomal protein S6 kinase alpha-1/2/3/6 [EC:2.7.11.1]	ribosomal protein S6 kinase 2 beta isoform X1
Lmi06g02730	2.57309	-	-	MIP18 family protein CG30152 isoform X1
Lmi01g08670	2.57071	K03126	TAF12; transcription initiation factor TFIID subunit 12	transcription initiation factor TFIID subunit 12 isoform X1
Lmi01g08680	2.57071	K10657	MARCH2; E3 ubiquitin-protein ligase MARCH2 [EC:2.3.2.27]	march2; E3 ubiquitin-protein ligase MARCH2 isoform X1
Lmi08g12740	2.57	K04170	BRS3; bombesin receptor subtype-3	neuropeptide CCHamide-1 receptor-like
Lmi06g03830	2.5693	K15107	SLC25A18_22, GC; solute carrier family 25 (mitochondrial glutamate transporter), member 18/22	mitochondrial glutamate carrier 1
Lmi08g23820	2.56796	-	-	MFS-type transporter SLC18B1-like
Lmi06g12830	2.56672	K11140	ANPEP, CD13; aminopeptidase N [EC:3.4.11.2]	Aminopeptidase N precursor, putative
Lmi07g08030	2.56633	-	-	-
Lmi03g03630	2.56571	-	-	-
Lmi03g03640	2.56571	K17655	MRPP3; mitochondrial ribonuclease P protein 3	mitochondrial ribonuclease P protein 3 isoform X1
Lmi07g09450	2.56555	K12301	SLC17A5; MFS transporter, ACS family, solute carrier family 17 (sodium-dependent inorganic phosphate cotransporter), member 5	sialin isoform X1
Lmi07g09460	2.56555	K12301	SLC17A5; MFS transporter, ACS family, solute carrier family 17 (sodium-dependent inorganic phosphate cotransporter), member 5	sialin isoform X1
Lmi02g05580	2.55903	K04650	NCOR1, N-CoR; nuclear receptor co-repressor 1	uncharacterized protein LOC110826863
Lmi03g00800	2.55856	-	-	-
Lmi07g18090	2.55636	-	-	formin-like protein CG32138
Lmi09g02820	2.55562	K15426	PPP4R4; serine/threonine-protein phosphatase 4 regulatory subunit 4	serine/threonine-protein phosphatase 4 regulatory subunit 4-like isoform X1
Lmi01g02340	2.55245	K04860	CACNA2D3; voltage-dependent calcium channel alpha-2/delta-3	voltage-dependent calcium channel subunit alpha-2/delta-3 isoform X1
Lmi02g09550	2.55147	-	-	zinc finger SWIM domain-containing protein 7-like isoform X1
Lmi05g02580	2.54686	-	-	G kinase-anchoring protein 1-like isoform X1
Lmi04g15470	2.54627	-	-	-
Lmi07g07550	2.54502	K06890	K06890; uncharacterized protein	-
Lmi01g00570	2.5431	K00665	FASN; fatty acid synthase, animal type [EC:2.3.1.85]	fatty acid synthase-like
Lmi08g08150	2.54281	-	-	uncharacterized protein LOC103311734
Lmi08g08160	2.54281	K17822	DCUN1D1_2; DCN1-like protein 1/2	DCN1-like protein 1
Lmi01g03970	2.5395	K14299	SEH1; nucleoporin SEH1	nucleoporin SEH1 isoform X1
Lmi01g03980	2.5395	K22984	OR; odorant receptor	putative odorant receptor 71a
Lmi04g15500	2.534	K16526	AKAP10; A-kinase anchor protein 10	A-kinase anchor protein 10, mitochondrial
Lmi04g14340	2.53394	-	-	pleckstrin homology domain-containing family D member 1-like isoform X1
Lmi12g02540	2.53361	K02564	nagB, GNPDA; glucosamine-6-phosphate deaminase [EC:3.5.99.6]	glucosamine-6-phosphate isomerase
Lmi12g02550	2.53361	-	-	-
Lmi06g07120	2.53209	K05750	NCKAP1, NAP125; NCK-associated protein 1	membrane-associated protein Hem
Lmi04g03220	2.53132	K10895	FANCI; fanconi anemia group I protein	Fanconi anemia group I protein
Lmi06g06660	2.52936	K05727	DOCK3; dedicator of cytokinesis protein 3	dedicator of cytokinesis protein 3 isoform X1
Lmi02g09080	2.52661	-	-	-
Lmi07g00280	2.52594	K01074	PPT; palmitoyl-protein thioesterase [EC:3.1.2.22]	palmitoyl-protein thioesterase 1
Lmi09g11390	2.5259	K07890	RAB21; Ras-related protein Rab-21	ras-related protein Rab-21
Lmi09g11400	2.5259	-	-	protein FAM60A isoform X1
Lmi05g04520	2.52584	K16685	WWC1; protein KIBRA	protein kibra isoform X1
Lmi06g11780	2.52551	K14443	TOB; protein Tob/BTG	protein Tob1
Lmi08g16310	2.5247	K07203	MTOR, FRAP, TOR; serine/threonine-protein kinase mTOR [EC:2.7.11.1]	serine/threonine-protein kinase mTOR
Lmi04g13740	2.52207	-	-	nodal modulator 1 isoform X1
Lmi06g08470	2.52182	K17653	TFB2M; dimethyladenosine transferase 2, mitochondrial [EC:2.1.1.-]	dimethyladenosine transferase 2, mitochondrial isoform X1
Lmi06g08480	2.52182	K00816	CCBL; kynurenine---oxoglutarate transaminase / cysteine-S-conjugate beta-lyase / glutamine---phenylpyruvate transaminase [EC:2.6.1.7 4.4.1.13 2.6.1.64]	kynurenine--oxoglutarate transaminase 3
Lmi08g26990	2.52082	-	-	HEX3; hexamerin 3
Lmi08g27000	2.52082	-	-	HEX3; hexamerin 3
Lmi10g01410	2.52026	K20183	VPS39, VAM6; Vam6/Vps39-like protein vacuolar protein sorting-associated protein 39	vam6/Vps39-like protein isoform X1
Lmi02g12170	2.51994	-	-	-
Lmi04g14510	2.51994	-	-	replication stress response regulator SDE2
Lmi04g14520	2.51994	-	-	probable G-protein coupled receptor B0563.6 isoform X1
Lmi07g05020	2.51935	K10900	WRN, RECQL2; werner syndrome ATP-dependent helicase [EC:3.6.4.12]	Werner syndrome ATP-dependent helicase isoform X1
Lmi08g30940	2.5183	-	-	uncharacterized protein LOC113491818
Lmi03g11210	2.51642	K06509	KAI1, CD82, TSPAN27; CD82 antigen	CD151 antigen-like isoform X1
Lmi02g09610	2.51622	K03131	TAF6; transcription initiation factor TFIID subunit 6	transcription initiation factor TFIID subunit 6 isoform X1
Lmi06g07770	2.51492	-	-	putative integrase core domain protein
Lmi04g19630	2.51466	-	-	RNA-binding protein 1 isoform X1
Lmi04g19640	2.51466	-	-	-
Lmi04g19650	2.51466	-	-	RNA-binding protein 1 isoform X1
Lmi04g25310	2.51311	-	-	uncharacterized protein LOC106672321 isoform X1
Lmi04g16880	2.51228	-	-	-
Lmi02g08350	2.5119	-	-	-
Lmi09g15100	2.5114	-	-	hemicentin-2-like
Lmi10g02130	2.50986	-	-	serine/threonine-protein kinase PAK mbt isoform X1
Lmi09g16260	2.50944	K18745	EXU; maternal protein exuperantia	maternal protein exuperantia isoform X1
Lmi06g13230	2.50924	-	-	uncharacterized protein LOC110838378
Lmi07g12890	2.50899	-	-	uncharacterized protein LOC105841774
Lmi07g12900	2.50899	-	-	uncharacterized protein LOC106664782
Lmi04g10710	2.50865	K08745	SLC27A1_4, FATP1_4; solute carrier family 27 (fatty acid transporter), member 1/4 [EC:6.2.1.-]	long-chain fatty acid transport protein 4-like
Lmi08g03200	2.50814	K04506	SIAH1; E3 ubiquitin-protein ligase SIAH1 [EC:2.3.2.27]	E3 ubiquitin-protein ligase sina-like
Lmi08g12710	2.50635	-	-	MOXD1 homolog 1
Lmi07g09360	2.50085	-	-	contactin-associated protein-like 5 isoform X1
Lmi07g00250	2.49999	K03232	EEF1B; elongation factor 1-beta	probable elongation factor 1-beta
Lmi07g00260	2.49999	K01892	HARS, hisS; histidyl-tRNA synthetase [EC:6.1.1.21]	histidine--tRNA ligase, cytoplasmic isoform X1
Lmi09g09190	2.49913	K08827	PRPF4B; serine/threonine-protein kinase PRP4 [EC:2.7.11.1]	serine/threonine-protein kinase PRP4 homolog
Lmi08g13830	2.49642	-	-	AGAP011296-PA
Lmi04g19850	2.49627	K16719	KANSL3, RCD1; regulatory NSL complex subunit 3	KAT8 regulatory NSL complex subunit 3 isoform X1
Lmi08g05200	2.49614	K21249	UVRAG; UV radiation resistance-associated gene protein	UV radiation resistance-associated gene protein isoform X1
Lmi08g13380	2.49536	K20032	ZDHHC13_17, HIP14; palmitoyltransferase ZDHHC13/17 [EC:2.3.1.225]	probable protein S-acyltransferase 23
Lmi08g13390	2.49536	-	-	Ska1, 2810433K01Rik, AV117428; spindle and kinetochore associated complex subunit 1
Lmi06g07540	2.49465	-	-	NACHT and WD repeat domain-containing protein 2 isoform X1
Lmi07g13470	2.49449	K01136	IDS; iduronate 2-sulfatase [EC:3.1.6.13]	iduronate 2-sulfatase
Lmi02g09430	2.49321	K03354	APC7, ANAPC7; anaphase-promoting complex subunit 7	anaphase-promoting complex subunit 7
Lmi01g06230	2.49198	-	-	lachesin-like isoform X1
Lmi02g03540	2.48924	K01446	PGRP; peptidoglycan recognition protein	peptidoglycan-recognition protein SB1-like
Lmi10g01650	2.48801	K18595	EML1_2; echinoderm microtubule-associated protein-like 1/2	echinoderm microtubule-associated protein-like 2
Lmi06g17130	2.4872	-	-	-
Lmi10g02950	2.48603	K08869	ADCK, ABC1; aarF domain-containing kinase	aarF domain-containing protein kinase 4
Lmi02g09340	2.48581	-	-	protein takeout-like
Lmi05g00480	2.48543	K14826	FPR3_4; FK506-binding nuclear protein [EC:5.2.1.8]	46 kDa FK506-binding nuclear protein-like isoform X1
Lmi05g00490	2.48543	-	-	retrovirus-related Pol polyprotein from transposon TNT 1-94
Lmi06g10380	2.48406	-	-	uncharacterized protein LOC109852356
Lmi06g15920	2.48362	K03320	amt, AMT, MEP; ammonium transporter, Amt family	putative ammonium transporter 2
Lmi07g00980	2.48105	K23538	ELMOD; ELMO domain-containing protein	ELMO domain-containing protein 3-like isoform X1
Lmi06g07570	2.48096	K00600	glyA, SHMT; glycine hydroxymethyltransferase [EC:2.1.2.1]	serine hydroxymethyltransferase, mitochondrial-like
Lmi04g29980	2.47937	K00804	GGPS1; geranylgeranyl diphosphate synthase, type III [EC:2.5.1.1 2.5.1.10 2.5.1.29]	geranylgeranyl pyrophosphate synthase
Lmi08g10320	2.4759	-	-	uncharacterized protein LOC110827463
Lmi06g10420	2.47539	K05397	HCL, HISCL; histamine-gated chloride channel	glycine receptor subunit alpha-3
Lmi06g15500	2.47496	-	-	-
Lmi07g12690	2.4744	K01273	DPEP; membrane dipeptidase [EC:3.4.13.19]	dipeptidase 1-like isoform X1
Lmi08g30920	2.4737	K10769	ALKBH7; alkylated DNA repair protein alkB homolog 7 [EC:1.14.11.-]	alpha-ketoglutarate-dependent dioxygenase alkB homolog 7, mitochondrial
Lmi08g30930	2.4737	-	-	uncharacterized protein LOC112126355
Lmi09g17300	2.47182	K18763	LARP4; la-related protein 4	la-related protein 4
Lmi03g01780	2.47117	K20175	ANKRD27; ankyrin repeat domain-containing protein 27	ankyrin repeat domain-containing protein 27-like
Lmi10g02980	2.47008	-	-	protein Smaug homolog 2 isoform X1
Lmi06g16520	2.4651	-	-	-
Lmi08g25110	2.46251	-	-	serine protease nudel
Lmi10g05110	2.4616	-	-	-
Lmi03g02590	2.46115	K22984	OR; odorant receptor	odorant receptor Or1
Lmi04g21100	2.45953	-	-	cuticle protein 7-like
Lmi04g16340	2.45859	K17599	TMEM132; transmembrane protein 132	transmembrane protein 132E isoform X1
Lmi08g23500	2.4577	K20282	GCC2; GRIP and coiled-coil domain-containing protein 2	GRIP and coiled-coil domain-containing protein 2
Lmi02g06550	2.45723	-	-	-
Lmi12g05820	2.45606	K23222	HARBI1; nuclease HARBI1 [EC:3.1.-.-]	putative nuclease HARBI1 isoform X1
Lmi09g01810	2.45484	-	-	JNK-interacting protein 1 isoform X1
Lmi10g03470	2.45451	-	-	homeobox protein prophet of Pit-1
Lmi05g01220	2.45384	K11713	PGTB1; geranylgeranyl transferase type-1 subunit beta [EC:2.5.1.59]	geranylgeranyl transferase type-1 subunit beta isoform X1
Lmi04g26000	2.45365	K03781	katE, CAT, catB, srpA; catalase [EC:1.11.1.6]	catalase
Lmi04g26010	2.45365	K22985	GPR107; G protein-coupled receptor 107	protein GPR107
Lmi08g19060	2.45357	-	-	-
Lmi03g01860	2.45249	-	-	uncharacterized protein LOC106712146
Lmi09g13560	2.44996	-	-	transmembrane protein 229b-like
Lmi07g01240	2.44964	-	-	-
Lmi08g31280	2.44791	K23047	UNKL; E3 ubiquitin-protein ligase UNKL [EC:2.3.2.27]	putative E3 ubiquitin-protein ligase UNKL isoform X1
Lmi02g11580	2.44566	K03961	NDUFB5; NADH dehydrogenase (ubiquinone) 1 beta subcomplex subunit 5	NADH dehydrogenase [ubiquinone] 1 beta subcomplex subunit 5, mitochondrial
Lmi03g02820	2.44547	K08811	TSSK, STK22; testis-specific serine kinase [EC:2.7.11.1]	cAMP-dependent protein kinase catalytic subunit, putative
Lmi01g04200	2.44422	K23337	MKLN1; muskelin	muskelin
Lmi06g04390	2.44366	K13718	OTUD4; OTU domain-containing protein 4 [EC:3.4.19.12]	uncharacterized protein LOC110841448
Lmi01g08850	2.4408	K11831	NRF1; nuclear respiratory factor 1	DNA-binding protein Ewg isoform X1
Lmi06g10290	2.44047	K00030	IDH3; isocitrate dehydrogenase (NAD+) [EC:1.1.1.41]	isocitrate dehydrogenase [NAD] subunit gamma, mitochondrial-like isoform X1
Lmi03g08280	2.44038	K05858	PLCB; phosphatidylinositol phospholipase C, beta [EC:3.1.4.11]	1-phosphatidylinositol 4,5-bisphosphate phosphodiesterase classes I and II isoform X1
Lmi07g02960	2.439	-	-	hypothetical protein
Lmi07g01230	2.43864	K01176	AMY, amyA, malS; alpha-amylase [EC:3.2.1.1]	alpha-amylase 1-like
Lmi08g25550	2.43782	K22909	ZC3H13; zinc finger CCCH domain-containing protein 13	zinc finger CCCH domain-containing protein 13-like isoform X1
Lmi06g00390	2.43604	-	-	acetylcholinesterase
Lmi01g06800	2.43597	-	-	WD repeat-containing protein on Y chromosome-like isoform X1
Lmi06g04700	2.43239	-	-	uncharacterized protein LOC110828644 isoform X1
Lmi04g09270	2.43151	-	-	-
Lmi04g09280	2.43151	-	-	-
Lmi04g09290	2.43151	-	-	-
Lmi04g09770	2.431	K10610	DDB1; DNA damage-binding protein 1	DNA damage-binding protein 1 isoform X1
Lmi03g10730	2.43048	K04675	ACVR1, ALK2; activin receptor type-1 [EC:2.7.11.30]	activin receptor type-1 isoform X1
Lmi12g04910	2.43028	-	-	-
Lmi07g06530	2.42948	K20520	DBNL, ABP1; drebrin-like protein	LOW QUALITY PROTEIN: drebrin-like protein
Lmi10g04060	2.4291	K20406	NPRL3, NPR3; nitrogen permease regulator 3	GATOR complex protein NPRL3 isoform X1
Lmi07g00970	2.42891	-	-	uncharacterized protein LOC110832850
Lmi03g00840	2.4278	K18826	CAMKMT; calmodulin-lysine N-methyltransferase [EC:2.1.1.60]	calmodulin-lysine N-methyltransferase
Lmi07g15090	2.42725	K15429	TRM5, TRMT5; tRNA (guanine37-N1)-methyltransferase [EC:2.1.1.228]	tRNA (guanine(37)-N1)-methyltransferase
Lmi07g00220	2.42715	-	-	otopetrin-2-like isoform X1
Lmi06g03230	2.42574	-	-	-
Lmi08g05210	2.42446	K03264	EIF6; translation initiation factor 6	eukaryotic translation initiation factor 6
Lmi08g05220	2.42446	K11493	RCC1; regulator of chromosome condensation	regulator of chromosome condensation
Lmi08g26550	2.42337	K00856	ADK, adoK; adenosine kinase [EC:2.7.1.20]	adenosine kinase 2
Lmi08g26560	2.42337	K19752	DNAAF3, PF22; dynein axonemal assembly factor 3	dynein assembly factor 3, axonemal
Lmi08g26570	2.42337	-	-	uncharacterized protein LOC106709987
Lmi07g11070	2.4215	K03440	ASICN; acid-sensing ion channel, other	pickpocket protein 28-like
Lmi09g07420	2.41949	K16723	-	M-phase inducer phosphatase-like
Lmi03g08040	2.41842	K14575	AFG2, DRG1, SPATA5; AAA family ATPase	spermatogenesis-associated protein 5 isoform X1
Lmi04g11820	2.41759	K11964	PELI; pellino [EC:2.3.2.27]	protein pellino isoform X1
Lmi07g05030	2.41614	K09536	DNAJC16; DnaJ homolog subfamily C member 16	dnaJ homolog subfamily C member 16
Lmi04g30300	2.41595	-	-	progestin and adipoQ receptor family member 3
Lmi08g03430	2.41563	K12868	SYF2; pre-mRNA-splicing factor SYF2	pre-mRNA-splicing factor SYF2
Lmi07g11900	2.41543	K14792	RRP5, PDCD11; rRNA biogenesis protein RRP5	protein RRP5 homolog
Lmi02g08300	2.41428	-	-	D-arabinitol dehydrogenase 1-like isoform X1
Lmi08g14270	2.41277	-	-	uncharacterized protein LOC110840622 isoform X1
Lmi06g03060	2.41036	K10408	DNAH; dynein axonemal heavy chain	dynein heavy chain, cytosolic, putative
Lmi06g13360	2.40778	-	-	probable low affinity copper uptake protein 2
Lmi07g00290	2.40699	K00718	FUT1_2; galactoside 2-L-fucosyltransferase 1/2 [EC:2.4.1.69]	galactoside 2-alpha-L-fucosyltransferase 3-like
Lmi02g12210	2.40512	K18462	FAM21; WASH complex subunit FAM21	WASH complex subunit 2-like isoform X1
Lmi04g20230	2.40469	K17402	MRPS23; small subunit ribosomal protein S23	28S ribosomal protein S23, mitochondrial
Lmi06g04820	2.40456	-	-	uncharacterized LOC105398760
Lmi06g03590	2.40414	-	-	LMBR1 domain-containing protein 2 homolog
Lmi04g28960	2.402	-	-	hypothetical protein
Lmi09g10420	2.40127	-	-	-
Lmi05g08070	2.40062	-	-	myrosinase 1
Lmi02g09240	2.40039	K15306	RANBP1; Ran-binding protein 1	LOW QUALITY PROTEIN: ran-specific GTPase-activating protein-like
Lmi02g00790	2.40013	K11593	ELF2C, AGO; eukaryotic translation initiation factor 2C	protein argonaute-2-like isoform X1
Lmi02g00800	2.40013	K23209	THAP9; DNA transposase THAP9 [EC:2.7.7.-]	thap9; DNA transposase THAP9
Lmi02g00810	2.40013	K23209	THAP9; DNA transposase THAP9 [EC:2.7.7.-]	thap9; DNA transposase THAP9
Lmi02g00820	2.40013	-	-	RING finger and transmembrane domain-containing protein 2
Lmi05g08080	2.40001	K05052	NMUR1; neuromedin U receptor 1	neuropeptides capa receptor
Lmi06g12330	2.39946	-	-	-
Lmi07g11790	2.3983	-	-	uncharacterized protein C2orf42 isoform X1
Lmi05g09070	2.39813	-	-	-
Lmi08g21690	2.39692	-	-	venom carboxylesterase-6
Lmi06g05550	2.39516	-	-	nose resistant to fluoxetine protein 6-like isoform X1
Lmi06g05560	2.39516	K12260	SRX1; sulfiredoxin [EC:1.8.98.2]	sulfiredoxin-1 isoform X1
Lmi07g14260	2.39374	-	-	carcinine transporter-like isoform X1
Lmi08g01950	2.39342	-	-	esterase FE4
Lmi08g01960	2.39342	-	-	-
Lmi08g14580	2.39224	-	-	-
Lmi08g14590	2.39224	-	-	ski oncogene
Lmi06g01180	2.39174	-	-	-
Lmi06g04440	2.38921	-	-	organic cation transporter protein-like
Lmi01g07110	2.38916	K04661	FST; follistatin	LOW QUALITY PROTEIN: follistatin
Lmi01g07120	2.38916	K04661	FST; follistatin	LOW QUALITY PROTEIN: follistatin
Lmi03g07080	2.3882	-	-	ATP-binding cassette sub-family G member 1
Lmi07g12310	2.38792	K10085	EDEM2; ER degradation enhancer, mannosidase alpha-like 2	ER degradation-enhancing alpha-mannosidase-like protein 2
Lmi07g12320	2.38792	K16679	WGN; wengen	uncharacterized protein LOC110832081
Lmi05g08020	2.38722	K01229	LCT; lactase-phlorizin hydrolase [EC:3.2.1.108 3.2.1.62]	lactase-phlorizin hydrolase-like
Lmi04g09780	2.3872	-	-	-
Lmi08g23810	2.38657	-	-	-
Lmi11g00520	2.3848	-	-	uncharacterized protein LOC114132124
Lmi11g00530	2.3848	-	-	uncharacterized protein LOC113494593
Lmi11g00540	2.3848	-	-	-
Lmi11g00550	2.3848	-	-	-
Lmi06g15980	2.38465	-	-	uncharacterized LOC663251
Lmi06g05200	2.38283	-	-	-
Lmi01g13070	2.38265	K19530	JPH; junctophilin	junctophilin-1-like
Lmi06g13080	2.38169	K09185	NR6AN; nuclear receptor subfamily 6 group A	hormone receptor 4
Lmi05g00420	2.38095	-	-	uncharacterized mitochondrial protein AtMg00810-like
Lmi01g14210	2.38079	K03522	fixB, etfA; electron transfer flavoprotein alpha subunit	electron transfer flavoprotein subunit alpha, mitochondrial
Lmi01g14220	2.38079	K01737	queD, ptpS, PTS; 6-pyruvoyltetrahydropterin/6-carboxytetrahydropterin synthase [EC:4.2.3.12 4.1.2.50]	6-pyruvoyl tetrahydrobiopterin synthase
Lmi01g14230	2.38079	-	-	-
Lmi01g14240	2.38079	K01441	ACER1_2, ASAH3; alkaline ceramidase [EC:3.5.1.23]	alkaline ceramidase
Lmi07g07510	2.38011	K00876	udk, UCK; uridine kinase [EC:2.7.1.48]	uridine-cytidine kinase-like 1 isoform X1
Lmi03g07940	2.3785	K01581	E4.1.1.17, ODC1, speC, speF; ornithine decarboxylase [EC:4.1.1.17]	ornithine decarboxylase-like
Lmi07g06580	2.37776	K14165	K14165; atypical dual specificity phosphatase [EC:3.1.3.16 3.1.3.48]	dual specificity protein phosphatase 22
Lmi03g10070	2.37712	K17768	TOM70; mitochondrial import receptor subunit TOM70	mitochondrial import receptor subunit TOM70
Lmi10g01220	2.37484	K11592	DICER1, DCR1; endoribonuclease Dicer [EC:3.1.26.-]	endoribonuclease Dicer-like isoform X1
Lmi06g07790	2.3748	-	-	-
Lmi06g15080	2.37479	K20307	TRAPPC10, TRS130; trafficking protein particle complex subunit 10	trafficking protein particle complex subunit 10 isoform X1
Lmi07g01250	2.37449	-	-	uncharacterized protein LOC105276236 isoform X1
Lmi02g09460	2.37432	-	-	synaptotagmin-5-like isoform X1
Lmi02g08090	2.37285	-	-	uncharacterized protein LOC110836502 isoform X1
Lmi03g09740	2.37253	K00025	MDH1; malate dehydrogenase [EC:1.1.1.37]	malate dehydrogenase, cytoplasmic
Lmi04g18600	2.37058	K09667	OGT; protein O-GlcNAc transferase [EC:2.4.1.255]	UDP-N-acetylglucosamine--peptide N-acetylglucosaminyltransferase 110 kDa subunit
Lmi04g24820	2.36981	K22499	ARMC5; armadillo repeat-containing protein 5	armadillo repeat-containing protein 5
Lmi11g04100	2.36975	K15537	AGMO; alkylglycerol monooxygenase [EC:1.14.16.5]	alkylglycerol monooxygenase
Lmi11g04110	2.36975	-	-	-
Lmi05g08360	2.36834	-	-	longitudinals lacking protein, isoforms H/M/V-like isoform X1
Lmi09g15420	2.36822	-	-	hemicentin-1-like isoform X1
Lmi06g08670	2.36755	K10876	RAD54L2; RAD54-like protein 2 [EC:3.6.4.12]	uncharacterized protein LOC110840524
Lmi06g02990	2.36645	-	-	growth arrest and DNA damage-inducible proteins-interacting protein 1 isoform X1
Lmi03g05340	2.3648	K22984	OR; odorant receptor	candidate olfactory receptor
Lmi09g04310	2.36405	-	-	uncharacterized protein LOC105677116 isoform X1
Lmi09g03610	2.36324	K23167	VAT1; synaptic vesicle membrane protein VAT-1	VAT1; synaptic vesicle membrane protein VAT-1 homolog
Lmi05g10160	2.36305	K12046	TNNT3; troponin T, fast skeletal muscle	troponin T, skeletal muscle isoform X1
Lmi07g12910	2.35993	-	-	control protein HCTL034
Lmi07g00950	2.35925	K12835	DDX42, SF3B125; ATP-dependent RNA helicase DDX42 [EC:3.6.4.13]	ATP-dependent RNA helicase DDX42
Lmi07g00960	2.35925	K20009	DRONC; caspase Dronc [EC:3.4.22.-]	caspase-2-like isoform X1
Lmi07g01140	2.35786	K06276	PDPK1; 3-phosphoinositide dependent protein kinase-1 [EC:2.7.11.1]	3-phosphoinositide-dependent protein kinase 1 isoform X1
Lmi09g03200	2.35572	K15424	PPP4R1; serine/threonine-protein phosphatase 4 regulatory subunit 1	serine/threonine-protein phosphatase 4 regulatory subunit 1-like isoform X1
Lmi09g03210	2.35572	K05696	PTPN1, PTP1B; tyrosine-protein phosphatase non-receptor type 1 [EC:3.1.3.48]	tyrosine-protein phosphatase non-receptor type 2 isoform X1
Lmi04g05330	2.35516	K08875	NRBP; nuclear receptor-binding protein	nuclear receptor-binding protein homolog
Lmi04g05340	2.35516	K16457	CEP76; centrosomal protein CEP76	cep76; centrosomal protein of 76 kDa
Lmi09g07610	2.3548	-	-	neural-cadherin isoform X1
Lmi06g11370	2.35464	-	-	uncharacterized protein LOC110837799
Lmi08g25540	2.35436	K22909	ZC3H13; zinc finger CCCH domain-containing protein 13	zinc finger CCCH domain-containing protein 13-like isoform X1
Lmi06g03500	2.35363	-	-	-
Lmi02g12330	2.35255	K01017	CHST11; chondroitin 4-sulfotransferase 11 [EC:2.8.2.5]	carbohydrate sulfotransferase 11-like isoform X1
Lmi06g13420	2.35235	-	-	protein obstructor-E
Lmi08g13010	2.35234	K18163	NDUFAF6; NADH dehydrogenase [ubiquinone] 1 alpha subcomplex assembly factor 6	NADH dehydrogenase (ubiquinone) complex I, assembly factor 6 isoform X1
Lmi08g26960	2.35183	-	-	LOW QUALITY PROTEIN: uncharacterized protein LOC110827782
Lmi08g26970	2.35183	-	-	LOW QUALITY PROTEIN: uncharacterized protein LOC110827782
Lmi08g26980	2.35183	-	-	LOW QUALITY PROTEIN: uncharacterized protein LOC110827782
Lmi04g15550	2.34904	-	-	-
Lmi04g16600	2.34866	-	-	solute carrier family 22 member 5-like
Lmi08g14950	2.34847	K17493	CAMSAP; calmodulin-regulated spectrin-associated protein	patronin isoform X1
Lmi11g00490	2.34825	K23209	THAP9; DNA transposase THAP9 [EC:2.7.7.-]	uncharacterized protein LOC105673967
Lmi05g01450	2.34663	-	-	esterase E4-like isoform X1
Lmi02g10810	2.3461	K14016	UFD1; ubiquitin fusion degradation protein 1	ubiquitin recognition factor in ER-associated degradation protein 1 isoform X1
Lmi06g07950	2.34563	-	-	vitellogenin-1-like
Lmi06g13410	2.34274	-	-	protein obstructor-E-like
Lmi06g16320	2.34205	K02599	NOTCH1; Notch 1	neurogenic locus Notch protein isoform X1
Lmi05g00900	2.34192	-	-	uncharacterized family 31 glucosidase KIAA1161-like
Lmi01g03930	2.34151	K11498	CENPE; centromeric protein E	centromere-associated protein E-like
Lmi01g03940	2.34151	-	-	uncharacterized protein LOC110837074
Lmi07g08460	2.34127	-	-	ATP-binding cassette sub-family G member 4-like isoform X1
Lmi04g14690	2.34039	K10380	ANK; ankyrin	ankyrin-3-like isoform X1
Lmi04g14700	2.34039	-	-	piggyBac transposable element-derived protein 3-like
Lmi04g14710	2.34039	-	-	-
Lmi06g15790	2.33811	K18025	PTPN14_21; tyrosine-protein phosphatase non-receptor type 14/21 [EC:3.1.3.48]	tyrosine-protein phosphatase non-receptor type 14
Lmi11g00580	2.33766	-	-	-
Lmi11g00590	2.33766	-	-	transmembrane protein 161B
Lmi03g05440	2.33718	K14209	SLC36A, PAT; solute carrier family 36 (proton-coupled amino acid transporter)	proton-coupled amino acid transporter-like protein pathetic isoform X1
Lmi03g05710	2.33598	K04632	GNAS; guanine nucleotide-binding protein G(s) subunit alpha	guanine nucleotide-binding protein G(s) subunit alpha
Lmi09g17270	2.33551	K18763	LARP4; la-related protein 4	la-related protein 4
Lmi09g13760	2.33545	K23209	THAP9; DNA transposase THAP9 [EC:2.7.7.-]	uncharacterized protein LOC105673967
Lmi09g02920	2.33494	-	-	putative serine protease K12H4.7
Lmi06g12320	2.3349	-	-	-
Lmi02g03520	2.33331	K14572	MDN1, REA1; midasin	midasin
Lmi08g01700	2.33233	-	-	-
Lmi06g17390	2.32979	-	-	mucin-17-like
Lmi07g17770	2.32874	K00069	HPGD; 15-hydroxyprostaglandin dehydrogenase (NAD) [EC:1.1.1.141]	15-hydroxyprostaglandin dehydrogenase [NAD(+)]
Lmi07g17780	2.32874	-	-	uncharacterized protein LOC105677798 isoform X1
Lmi07g17790	2.32874	K23209	THAP9; DNA transposase THAP9 [EC:2.7.7.-]	uncharacterized protein LOC105673967
Lmi08g30190	2.3284	K08840	TNIK; TRAF2 and NCK interacting kinase [EC:2.7.11.1]	serine/threonine-protein kinase mig-15
Lmi08g08130	2.32825	K13348	MPV17; protein Mpv17	protein Mpv17
Lmi07g19260	2.32598	-	-	zinc finger CCHC domain-containing protein 4 isoform X1
Lmi03g11170	2.32344	K10408	DNAH; dynein axonemal heavy chain	dynein heavy chain, cytosolic, putative
Lmi12g05670	2.32298	K23167	VAT1; synaptic vesicle membrane protein VAT-1	Vat1; synaptic vesicle membrane protein VAT-1 homolog
Lmi04g28250	2.32296	K09453	SNAPC4; snRNA-activating protein complex subunit 4	snRNA-activating protein complex subunit 4
Lmi07g06540	2.31994	K03648	UNG, UDG; uracil-DNA glycosylase [EC:3.2.2.27]	hypothetical protein
Lmi08g14260	2.31977	K22807	WRNexo; werner syndrome-like exonuclease [EC:3.1.11.-]	Werner Syndrome-like exonuclease isoform X1
Lmi02g12350	2.31892	K03962	NDUFB6; NADH dehydrogenase (ubiquinone) 1 beta subcomplex subunit 6	uncharacterized protein LOC110831806
Lmi02g12360	2.31892	-	-	retrovirus-related Pol polyprotein from transposon 17.6
Lmi02g12370	2.31892	K19009	SIK3; serine/threonine-protein kinase SIK3 [EC:2.7.11.1]	serine/threonine-protein kinase SIK3 homolog isoform X1
Lmi07g08040	2.31728	-	-	protein cueball-like
Lmi09g17770	2.31657	-	-	transmembrane protein 208
Lmi06g08200	2.31218	-	-	uncharacterized protein LOC112128432
Lmi07g11640	2.31042	K22870	ZNF423; zinc finger protein 423	zinc finger protein 423 isoform X1
Lmi12g05680	2.30986	-	-	-
Lmi12g05690	2.30986	-	-	-
Lmi07g17870	2.30949	K08873	SMG1; serine/threonine-protein kinase SMG1 [EC:2.7.11.1]	serine/threonine-protein kinase SMG1 isoform X1
Lmi02g10820	2.30889	-	-	NACHT domain- and WD repeat-containing protein 1 isoform X1
Lmi05g06830	2.30756	K12479	VPS45; vacuolar protein sorting-associated protein 45	vacuolar protein sorting-associated protein 45 isoform X1
Lmi05g06840	2.30756	K12850	PRPF38B; pre-mRNA-splicing factor 38B	pre-mRNA-splicing factor 38B
Lmi08g00790	2.30665	-	-	zinc finger protein 316-like
Lmi08g24340	2.30656	-	-	-
Lmi03g11130	2.30506	-	-	-
Lmi04g21370	2.30481	K07023	YGK1, HDDC2; 5'-deoxynucleotidase [EC:3.1.3.89]	HD domain-containing protein 2
Lmi05g01610	2.30381	-	-	semaphorin-2A isoform X1
Lmi06g10670	2.30345	K17586	PHRF1; PHD and RING finger domain-containing protein 1	uncharacterized protein LOC110839028
Lmi03g07800	2.3023	-	-	glycoprotein hormone alpha-2 precursor, putative
Lmi09g11480	2.30226	-	-	abl interactor 2-like isoform X1
Lmi08g23130	2.30158	-	-	-
Lmi09g06800	2.30062	K09228	KRAB; KRAB domain-containing zinc finger protein	zinc finger protein 226-like
Lmi09g06810	2.30062	K10718	JHAMT; juvenile hormone-III synthase [EC:2.1.1.325]	juvenile hormone acid O-methyltransferase
Lmi07g19100	2.30043	K05695	PTPRF, LAR; receptor-type tyrosine-protein phosphatase F [EC:3.1.3.48]	tyrosine-protein phosphatase Lar isoform X1
Lmi07g19110	2.30043	-	-	phospholipase A1-like
Lmi08g23630	2.30002	-	-	protein takeout-like
Lmi02g12090	2.29999	-	-	uncharacterized protein LOC110837658 isoform X1
Lmi04g20200	2.2988	K02150	ATPeV1E, ATP6E; V-type H+-transporting ATPase subunit E	vacuolar proton pump subunit E
Lmi04g20210	2.2988	-	-	uncharacterized protein LOC105204932
Lmi05g01160	2.29834	-	-	-
Lmi06g03540	2.29663	K23480	ZNF362_384, LIN-29; zinc finger protein 362/384	zinc finger protein 384-like isoform X1
Lmi07g14130	2.29511	K20028	ZDHHC2_15_20; palmitoyltransferase ZDHHC2/15/20 [EC:2.3.1.225]	palmitoyltransferase ZDHHC15 isoform X1
Lmi07g14140	2.29511	-	-	sugar transporter, putative
Lmi03g03310	2.29321	-	-	uncharacterized protein LOC110837571
Lmi03g03320	2.29321	K09364	POU2F, OTF; POU domain transcription factor, class 2	POU domain, class 2, transcription factor 2-like
Lmi07g13360	2.29167	K02603	ORC1; origin recognition complex subunit 1	origin recognition complex subunit 1 isoform X1
Lmi07g11210	2.29113	K09640	TMPRSS9; transmembrane protease serine 9 [EC:3.4.21.-]	transmembrane protease serine 9-like
Lmi09g16200	2.2905	K22984	OR; odorant receptor	GPROR10; AGAP009520-PA
Lmi07g09500	2.29045	-	-	venom carboxylesterase-6-like isoform X1
Lmi06g10610	2.29035	K22862	INTU, CPLANE4, PDZD6; protein inturned	protein inturned isoform X1
Lmi05g01770	2.28901	-	-	UHRF1-binding protein 1-like isoform X1
Lmi04g11650	2.28873	K11540	CAD; carbamoyl-phosphate synthase / aspartate carbamoyltransferase / dihydroorotase [EC:6.3.5.5 2.1.3.2 3.5.2.3]	LOW QUALITY PROTEIN: CAD protein
Lmi04g11660	2.28873	-	-	uncharacterized protein LOC110834913 isoform X1
Lmi06g13930	2.28873	-	-	uncharacterized protein LOC110830143
Lmi07g01020	2.28868	K17785	IMMT, MIC60; MICOS complex subunit MIC60	MICOS complex subunit Mic60
Lmi12g01890	2.28789	-	-	-
Lmi08g03830	2.28779	K05673	ABCC4; ATP-binding cassette, subfamily C (CFTR/MRP), member 4	multidrug resistance-associated protein 4-like isoform X1
Lmi06g07000	2.28724	-	-	uncharacterized protein LOC106667553 isoform X3
Lmi06g13790	2.28606	-	-	-
Lmi04g00560	2.28568	K08104	HS3ST5; [heparan sulfate]-glucosamine 3-sulfotransferase 5 [EC:2.8.2.23]	heparan sulfate glucosamine 3-O-sulfotransferase 5-like
Lmi06g16490	2.28495	K11798	BRWD1_3; bromodomain and WD repeat domain containing protein 1/3	LOW QUALITY PROTEIN: bromodomain and WD repeat-containing protein 3-like
Lmi02g09300	2.28428	K00665	FASN; fatty acid synthase, animal type [EC:2.3.1.85]	fatty acid synthase
Lmi02g11860	2.28424	K09519	DNAJB13; DnaJ homolog subfamily B member 13	dnaJ homolog subfamily B member 13
Lmi02g11870	2.28424	K19499	ANO4, TMEM16D; anoctamin-4	anoctamin-4
Lmi01g08890	2.28291	-	-	-
Lmi01g08960	2.28233	K14376	PAP; poly(A) polymerase [EC:2.7.7.19]	poly(A) polymerase type 3
Lmi01g08970	2.28233	K19750	DNAAF1, LRRC50, ODA7; dynein axonemal assembly factor 1	leucine-rich repeat-containing protein, putative
Lmi03g04820	2.28206	-	-	-
Lmi02g08270	2.28048	-	-	uncharacterized protein LOC106662888
Lmi02g08280	2.28048	-	-	nucleolar protein of 40 kDa-like isoform X1
Lmi06g03270	2.2771	-	-	uncharacterized protein LOC108569059
Lmi04g24070	2.27618	-	-	uncharacterized LOC107398399
Lmi03g07050	2.27548	-	-	FAM120B; constitutive coactivator of peroxisome proliferator-activated receptor gamma isoform X1
Lmi03g07060	2.27548	K12302	SLC17A6_7_8; MFS transporter, ACS family, solute carrier family 17 (sodium-dependent inorganic phosphate cotransporter), member 6/7/8	vesicular glutamate transporter 1
Lmi08g23060	2.27449	K18756	BICC1, BICC; protein bicaudal C	protein bicaudal C isoform X1
Lmi09g17680	2.27332	-	-	-
Lmi07g19350	2.27012	K17696	EMC; DNA-binding protein inhibitor ID, other	protein extra-macrochaetae
Lmi02g12580	2.26966	-	-	rap1 GTPase-GDP dissociation stimulator 1-B isoform X1
Lmi10g01580	2.26454	K10638	UHRF1, NP95; E3 ubiquitin-protein ligase UHRF1 [EC:2.3.2.27]	E3 ubiquitin-protein ligase UHRF1-like
Lmi03g00500	2.26407	-	-	serine/threonine-protein phosphatase 6 regulatory ankyrin repeat subunit A
Lmi07g05390	2.26077	K01537	ATP2C; P-type Ca2+ transporter type 2C [EC:7.2.2.10]	calcium-transporting ATPase type 2C member 1 isoform X1
Lmi07g05400	2.26077	K01537	ATP2C; P-type Ca2+ transporter type 2C [EC:7.2.2.10]	calcium-transporting ATPase type 2C member 1 isoform X1
Lmi04g29770	2.25794	-	-	progestin and adipoQ receptor family member 3
Lmi02g05730	2.25715	K19944	TBC1D10; TBC1 domain family member 10	TBC1 domain family member 10A isoform X1
Lmi12g05840	2.25626	-	-	uncharacterized protein LOC107883070
Lmi07g19020	2.25492	-	-	calmodulin-beta-like isoform X1
Lmi06g07600	2.25455	-	-	tripsin, putative
Lmi02g03190	2.25414	K10276	FBXL10_11, KDM2; F-box and leucine-rich repeat protein 10/11 [EC:1.14.11.27]	jmjC domain-containing histone demethylation protein 1 isoform X1
Lmi06g06040	2.25285	-	-	-
Lmi06g06050	2.25285	-	-	RNA-directed DNA polymerase from mobile element jockey-like
Lmi07g13790	2.25244	K10282	FBXL16; F-box and leucine-rich repeat protein 16	F-box/LRR-repeat protein, putative
Lmi06g09320	2.25235	-	-	LOW QUALITY PROTEIN: protein PRRC2C-like
Lmi06g09330	2.25235	-	-	-
Lmi08g14250	2.24982	-	-	zinc finger protein 665-like isoform X1
Lmi06g12970	2.24733	-	-	-
Lmi08g23510	2.24639	K20282	GCC2; GRIP and coiled-coil domain-containing protein 2	GRIP and coiled-coil domain-containing protein 2
Lmi08g23640	2.24295	-	-	protein takeout-like
Lmi08g23650	2.24295	-	-	protein takeout-like
Lmi01g14510	2.24158	K04527	INSR, CD220; insulin receptor [EC:2.7.10.1]	insulin-like receptor isoform X1
Lmi08g10050	2.24032	-	-	-
Lmi08g10060	2.24032	-	-	probable glutamate receptor
Lmi07g15140	2.23985	-	-	uncharacterized protein LOC110832082 isoform X1
Lmi07g15150	2.23985	-	-	flt3-interacting zinc finger protein 1 isoform X1
Lmi01g08500	2.23944	-	-	uncharacterized protein C45G9.7
Lmi06g02690	2.2389	K06766	NEO1; neogenin	neogenin isoform X1
Lmi01g04280	2.23852	-	-	uncharacterized protein LOC110839609 isoform X1
Lmi03g11270	2.23787	K05048	SLC6A15S; solute carrier family 6 (neurotransmitter transporter, amino acid/orphan) member 15/16/17/18/20	sodium- and chloride-dependent transporter XTRP3
Lmi03g11280	2.23787	-	-	-
Lmi12g02220	2.23609	-	-	-
Lmi04g14530	2.23542	-	-	venom carboxylesterase-6
Lmi06g09720	2.23488	K04710	CERS1, LASS1; sphingoid base N-stearoyltransferase [EC:2.3.1.299]	cers5; ceramide synthase 5
Lmi06g09730	2.23488	-	-	-
Lmi09g03680	2.2346	K23167	VAT1; synaptic vesicle membrane protein VAT-1	synaptic vesicle membrane protein VAT-1 homolog
Lmi09g03690	2.2346	K23167	VAT1; synaptic vesicle membrane protein VAT-1	hypothetical protein
Lmi03g08580	2.23288	-	-	zinc finger protein 260-like
Lmi03g08590	2.23288	K08493	VTI1; vesicle transport through interaction with t-SNAREs 1	t-SNARE VTI1 isoform X1
Lmi03g08600	2.23288	-	-	uncharacterized protein LOC109611240
Lmi05g07240	2.23111	K19326	SYNE1; nesprin-1	LOW QUALITY PROTEIN: uncharacterized protein LOC110838813
Lmi06g07270	2.23089	K04194	CCKAR; cholecystokinin A receptor	cholecystokinin receptor type A-like
Lmi07g14150	2.23018	-	-	-
Lmi06g08950	2.23012	K14966	HCFC; host cell factor	host cell factor 1
Lmi07g12660	2.22988	K04153	HTR1; 5-hydroxytryptamine receptor 1	5-hydroxytryptamine receptor-like
Lmi09g16030	2.22862	-	-	uncharacterized protein LOC110833200 isoform X1
Lmi09g16040	2.22862	K12620	LSM1; U6 snRNA-associated Sm-like protein LSm1	U6 snRNA-associated Sm-like protein LSm1
Lmi04g01010	2.22774	K02884	RP-L19, MRPL19, rplS; large subunit ribosomal protein L19	39S ribosomal protein L19, mitochondrial
Lmi04g01020	2.22774	K13054	REC8L; meiotic recombination protein REC8, animal type	meiotic recombination protein REC8 homolog isoform X1
Lmi04g29930	2.22679	K01769	E4.6.1.2; guanylate cyclase, other [EC:4.6.1.2]	receptor-type guanylate cyclase Gyc76C-like
Lmi04g27080	2.22611	K10882	EME1, MMS4; crossover junction endonuclease EME1 [EC:3.1.22.-]	crossover junction endonuclease EME1
Lmi07g00930	2.22435	-	-	-
Lmi06g03180	2.2226	-	-	mbip.L; MAP3K12-binding inhibitory protein 1 isoform X1
Lmi08g19070	2.22211	-	-	iron-sulfur cluster co-chaperone protein HscB isoform X1
Lmi08g19080	2.22211	K00547	mmuM, BHMT2; homocysteine S-methyltransferase [EC:2.1.1.10]	uncharacterized protein LOC110828822 isoform X1
Lmi06g12730	2.218	K01053	gnl, RGN; gluconolactonase [EC:3.1.1.17]	regucalcin-like
Lmi07g09510	2.2168	-	-	venom carboxylesterase-6-like
Lmi04g15490	2.21497	-	-	-
Lmi08g01860	2.21263	K02370	EXTL3; alpha-1,4-N-acetylglucosaminyltransferase EXTL3 [EC:2.4.1.223 2.4.1.224]	exostosin-3
Lmi08g01870	2.21263	K20028	ZDHHC2_15_20; palmitoyltransferase ZDHHC2/15/20 [EC:2.3.1.225]	putative ZDHHC-type palmitoyltransferase 4
Lmi08g01880	2.21263	-	-	zinc finger protein 425-like
Lmi02g08070	2.21238	K15100	SLC25A1, CTP; solute carrier family 25 (mitochondrial citrate transporter), member 1	hypothetical protein
Lmi07g09100	2.21171	K01077	E3.1.3.1, phoA, phoB; alkaline phosphatase [EC:3.1.3.1]	membrane-bound alkaline phosphatase-like
Lmi03g02300	2.2101	K01044	CES1; carboxylesterase 1 [EC:3.1.1.1]	liver carboxylesterase 1-like
Lmi03g02310	2.2101	-	-	hypothetical protein
Lmi06g10660	2.20938	-	-	RNA-directed DNA polymerase from mobile element jockey-like
Lmi06g01740	2.20919	-	-	uncharacterized protein LOC107172114
Lmi09g01020	2.20632	K04874	KCNA1, KV1.1; potassium voltage-gated channel Shaker-related subfamily A member 1	potassium voltage-gated channel protein Shaker isoform X1
Lmi08g24290	2.20556	-	-	protein takeout-like
Lmi08g24300	2.20556	-	-	protein takeout-like
Lmi04g29030	2.20463	-	-	ankyrin-3
Lmi04g24720	2.20372	-	-	-
Lmi07g19320	2.20161	-	-	pancreatic triacylglycerol lipase
Lmi06g10500	2.19942	-	-	uncharacterized protein LOC110834083
Lmi07g15110	2.19764	-	-	protein THEM6-like
Lmi12g05080	2.19692	K06062	PCAF, KAT2, GCN5; histone acetyltransferase [EC:2.3.1.48]	histone acetyltransferase KAT2A
Lmi12g05050	2.19454	K13163	MSL1; male-specific lethal 1	uncharacterized protein LOC109859442
Lmi12g05060	2.19454	K18730	GIGYF; PERQ amino acid-rich with GYF domain-containing protein	GRB10-interacting GYF protein 2-like
Lmi03g01870	2.19441	-	-	ATP-binding cassette sub-family G member 4-like
Lmi08g14450	2.19418	K20471	COPD, ARCN1, RET2; coatomer subunit delta	coatomer subunit delta
Lmi06g08660	2.19415	K00901	dgkA, DGK; diacylglycerol kinase (ATP) [EC:2.7.1.107]	diacylglycerol kinase 1 isoform X1
Lmi01g06960	2.19239	K19026	SPG11; spatacsin	spatacsin isoform X1
Lmi06g06430	2.19237	K07925	RAB39B; Ras-related protein Rab-39B	ras-related protein Rab-39B
Lmi04g28700	2.1915	-	-	uncharacterized protein LOC110831217
Lmi04g28710	2.1915	K17432	MRPL51; large subunit ribosomal protein L51	AGAP003770-PA
Lmi04g28720	2.1915	K13138	INTS1; integrator complex subunit 1	integrator complex subunit 1
Lmi08g28880	2.19102	K00901	dgkA, DGK; diacylglycerol kinase (ATP) [EC:2.7.1.107]	diacylglycerol kinase eta
Lmi05g02770	2.19081	K08064	NFYA, HAP2; nuclear transcription factor Y, alpha	nuclear transcription factor Y subunit alpha isoform X1
Lmi08g26530	2.19015	K11306	MYST4, KAT6B; histone acetyltransferase MYST4 [EC:2.3.1.48]	histone acetyltransferase KAT6A-like
Lmi07g01340	2.18652	-	-	transmembrane protein 47 isoform X1
Lmi06g08900	2.18506	K13199	SERBP1; plasminogen activator inhibitor 1 RNA-binding protein	plasminogen activator inhibitor 1 RNA-binding protein-like isoform X1
Lmi06g08910	2.18506	-	-	zinc finger protein 367-like
Lmi04g30320	2.18404	-	-	-
Lmi06g06850	2.18404	K22285	OSBPL8, ORP8; oxysterol-binding protein-related protein 8	oxysterol-binding protein-related protein 8 isoform X1
Lmi01g06970	2.18344	K03440	ASICN; acid-sensing ion channel, other	sodium channel protein Nach-like
Lmi06g03550	2.18032	-	-	zinc finger and BTB domain-containing protein 49-like
Lmi02g09390	2.17955	K17609	NXN; nucleoredoxin [EC:1.8.1.8]	nucleoredoxin-like
Lmi02g09400	2.17955	K06628	CDC45; cell division control protein 45	cell division control protein 45 homolog
Lmi05g04920	2.17937	K05955	FNTA; protein farnesyltransferase/geranylgeranyltransferase type-1 subunit alpha [EC:2.5.1.58 2.5.1.59]	protein farnesyltransferase/geranylgeranyltransferase type-1 subunit alpha
Lmi09g00480	2.17712	-	-	cell growth regulator with RING finger domain protein 1-like isoform X1
Lmi06g06820	2.177	K19415	PHF8, JHDM1F; [histone H3]-dimethyl-L-lysine9 demethylase [EC:1.14.11.65 1.14.11.-]	lysine-specific demethylase 7B-like
Lmi07g19710	2.17682	K18587	COQ9; ubiquinone biosynthesis protein COQ9	ubiquinone biosynthesis protein COQ9, mitochondrial
Lmi08g08790	2.17625	-	-	uncharacterized protein LOC110837598 isoform X1
Lmi06g06330	2.17622	-	-	-
Lmi08g01010	2.17447	K10408	DNAH; dynein axonemal heavy chain	dynein beta chain, ciliary-like isoform X1
Lmi04g18660	2.1733	K20133	USP6NL; USP6 N-terminal-like protein	USP6 N-terminal-like protein
Lmi04g18670	2.1733	K20133	USP6NL; USP6 N-terminal-like protein	USP6 N-terminal-like protein
Lmi06g04430	2.17279	-	-	uncharacterized protein LOC110841446 isoform X1
Lmi07g12930	2.1725	-	-	extensin
Lmi08g23520	2.1709	-	-	uncharacterized protein LOC106664782
Lmi08g23530	2.1709	-	-	uncharacterized protein LOC105204932
Lmi06g14510	2.1701	K19599	DOME; cytokine receptor domeless	cytokine receptor-like
Lmi08g06840	2.16986	K15076	ELOA, TCEB3; elongin-A	transcription elongation factor B polypeptide 3
Lmi07g18640	2.1693	-	-	uncharacterized protein LOC105667377
Lmi06g16870	2.16927	-	-	-
Lmi06g00840	2.16903	K06084	LMO7, FBXO20; F-box protein 20	uncharacterized protein LOC110841474 isoform X1
Lmi05g04600	2.16855	-	-	uncharacterized protein LOC110836602
Lmi05g04610	2.16855	K14549	UTP15; U3 small nucleolar RNA-associated protein 15	U3 small nucleolar RNA-associated protein 15 homolog
Lmi08g23380	2.16798	-	-	zinc finger protein 652-A-like
Lmi01g01360	2.167	-	-	trichohyalin-like
Lmi08g04080	2.16689	K09237	TTK; tramtrack	longitudinals lacking protein, isoforms H/M/V isoform X1
Lmi08g16630	2.16685	K17920	SNX5_6_32; sorting nexin-5/6/32	sorting nexin-6
Lmi07g08840	2.16635	-	-	-
Lmi06g13350	2.16206	K09884	AQPN; aquaporin rerated protein, invertebrate	Aquaporin AQPAe.a, putative
Lmi08g26950	2.16003	-	-	LOW QUALITY PROTEIN: uncharacterized protein LOC110827782
Lmi08g30780	2.15954	-	-	-
Lmi08g30790	2.15954	-	-	enzymatic polyprotein, putative
Lmi05g08030	2.15896	K00311	ETFDH; electron-transferring-flavoprotein dehydrogenase [EC:1.5.5.1]	electron transfer flavoprotein-ubiquinone oxidoreductase, mitochondrial
Lmi07g01330	2.15861	-	-	transmembrane protein 47 isoform X1
Lmi07g13950	2.15859	-	-	UNC93-like protein
Lmi09g01920	2.15852	-	-	suppressor APC domain-containing protein 2 isoform X1
Lmi08g06570	2.15846	K08343	ATG3; ubiquitin-like-conjugating enzyme ATG3	ubiquitin-like-conjugating enzyme ATG3 isoform X1
Lmi01g00180	2.15804	-	-	-
Lmi02g03980	2.15773	-	-	potassium channel subfamily K member 18-like
Lmi08g24170	2.15621	K20282	GCC2; GRIP and coiled-coil domain-containing protein 2	GRIP and coiled-coil domain-containing protein 2
Lmi07g12280	2.15564	K17350	TSPAN9; tetraspanin-9	tetraspanin-9
Lmi06g06130	2.15559	K21286	NTAQ1; protein N-terminal glutamine amidohydrolase [EC:3.5.1.122]	protein N-terminal glutamine amidohydrolase isoform X1
Lmi06g14320	2.1553	-	-	-
Lmi06g01240	2.15244	K12850	PRPF38B; pre-mRNA-splicing factor 38B	pre-mRNA-splicing factor 38B
Lmi08g27520	2.15228	K06700	PSMF1; proteasome inhibitor subunit 1 (PI31)	proteasome inhibitor PI31 subunit
Lmi08g27530	2.15228	-	-	-
Lmi03g08700	2.15197	K23014	DPP10; inactive dipeptidyl peptidase 10	inactive dipeptidyl peptidase 10 isoform X1
Lmi03g08710	2.15197	-	-	uncharacterized protein LOC114132124
Lmi06g05490	2.15177	K02990	RP-S6, MRPS6, rpsF; small subunit ribosomal protein S6	uncharacterized protein
Lmi05g08570	2.14981	K14999	CYP6; cytochrome P450 family 6 [EC:1.14.-.-]	uncharacterized protein LOC110831538
Lmi06g13490	2.1475	-	-	-
Lmi08g14460	2.14584	K22823	NSMCE3, NSE3; non-structural maintenance of chromosomes element 3	non-structural maintenance of chromosomes element 3 homolog isoform X1
Lmi06g09680	2.14544	-	-	-
Lmi06g03450	2.14536	K11318	ATXN7, SCA7; ataxin-7	ataxin-7-like protein 1 isoform X1
Lmi07g16360	2.14368	K10776	LIG3; DNA ligase 3 [EC:6.5.1.1]	DNA ligase 3
Lmi09g03010	2.14303	K05290	PIGK; GPI-anchor transamidase subunit K	putative GPI-anchor transamidase
Lmi09g03020	2.14303	K01183	E3.2.1.14; chitinase [EC:3.2.1.14]	chitotriosidase-1 isoform X2
Lmi05g07110	2.14271	-	-	-
Lmi08g31400	2.14257	K10593	EDD1, UBR5; E3 ubiquitin-protein ligase EDD1 [EC:2.3.2.26]	E3 ubiquitin-protein ligase UBR5 isoform X1
Lmi08g31410	2.14257	K10593	EDD1, UBR5; E3 ubiquitin-protein ligase EDD1 [EC:2.3.2.26]	E3 ubiquitin-protein ligase UBR5 isoform X1
Lmi09g18290	2.1419	K07377	NRXN; neurexin	neurexin-3 isoform X1
Lmi09g18300	2.1419	K07377	NRXN; neurexin	neurexin-3 isoform X1
[truncated: 410 more rows]

[truncated: 12 more sheets: Table S11, Table S12, Table S13, Table S14, Table S15, Table S16, Table S17, Table S18, Table S19, Table S20, Table S21, Table S22]
